# Supplementary material for: Comprehensive characterization of 536 patient-derived xenograft models prioritizes candidates for targeted treatment
Source: Nat Commun. 2021 Aug 24;12:5086. doi: 10.1038/s41467-021-25177-3 (PMC8384880; doi:10.1038/s41467-021-25177-3)
Supplement: Supplementary file 5 — Supplementary Data 1 [file 41467_2021_25177_MOESM5_ESM.xlsx]

## Sheet: Sheet1
Supplementary Data 1. Data and clinical information including cancer type, PDX model, passage, clinical info, sequence QC, tumor purity, MSI score and so on.
Formal_CaseID	Gender	Age	Race	Source	ModelID_proper_v3	NCI_Passage	Original_SampleID	Group	TumorStatus	CancerGroup	CancerType	Diagnosis	TreatmentPriorToCollection	DataType	Total_reads	Mapped(%)	MappedReads(M)	Duplicates(%)	AverageReadsLength(bp)	MaximumReadsLength(bp)	MeanMappingQuality	AverageInsertSize(bp)	MeanTargetCoverage(MQ20)	Purity	Ploidy	MSI_Score	MSI_Tool	Analysis_Group	Analysis_ID	SampleInfo_ID	ModelID_alt
HCI-HCI004	Female	55-59	Unknown	HCI	NA	HN	HCI-004_Patient_normal	Human_Normal	NA	Breast	BRCA	Invasive ductal carcinoma	NA	WES	136141415	99.9	136.011	0	124	125	36.9	250	140.77	NA	NA	NA	NA	TumorNormal	14990X4_HCI004_patientnormalGU	HCI-HCI004.WES.N	NA
HCI-HCI008	Female	85-89	Caucasian	HCI	NA	HN	HCI-008_Patient_normal	Human_Normal	NA	Breast	BRCA	Inflammatory breast carcinoma	NA	WES	60432235	99.84	60.3384	0	97	101	36.6	240.1	57.67	NA	NA	NA	NA	TumorNormal	1007649-B_HCI-008_Patient_normal	HCI-HCI008.WES.N	NA
HCI-HCI010	Female	45-49	Caucasian	HCI	NA	HN	HCI-010_Patient_normal	Human_Normal	NA	Breast	BRCA	Invasive ductal carcinoma	NA	WES	67156718	99.88	67.0782	0	92	101	35.9	237	58.32	NA	NA	NA	NA	TumorNormal	0903211-B_HCI-010_Patient_normal	HCI-HCI010.WES.N	NA
HCI-HCI018	Female	45-49	Caucasian	HCI	NA	HN	HCI-018_Patient_normal	Human_Normal	NA	Breast	BRCA	Invasive lobular carcinoma	NA	WES	92872951	99.87	92.7499	0	124	125	36.7	245	95.33	NA	NA	NA	NA	TumorNormal	14990X14_HCI018_patientnormal	HCI-HCI018.WES.N	NA
HCI-HCI019	Female	55-59	Unknown	HCI	NA	HN	HCI-019_Patient_normal	Human_Normal	NA	Breast	BRCA	Invasive ductal carcinoma	NA	WES	116738273	99.92	116.64	0	123	125	36.2	245.3	142.79	NA	NA	NA	NA	TumorNormal	15306X1_HCI019_patientnormalGU	HCI-HCI019.WES.N	NA
HCI-HCI023	Female	50-54	Caucasian	HCI	NA	HN	HCI-023_Patient_normal	Human_Normal	NA	Breast	BRCA	Invasive ductal carcinoma	NA	WES	103076059	99.86	102.934	0	124	125	36.9	245.7	115.2	NA	NA	NA	NA	TumorNormal	14990X18_HCI023_patientnormal	HCI-HCI023.WES.N	NA
HCI-HCI027	Female	45-49	Caucasian	HCI	NA	HN	HCI-027_Patient_normal	Human_Normal	NA	Breast	BRCA	Invasive ductal carcinoma	NA	WES	120822587	99.84	120.627	0	124	125	36.5	215.7	127.64	NA	NA	NA	NA	TumorNormal	14311X1_HCI027_patientnormal	HCI-HCI027.WES.N	NA
HCI-TOW18S (HCI-HCI041)	Female	Unknown	Caucasian	HCI	NA	HN	HCI-041_Patient_normal	Human_Normal	NA	Breast	BRCA	Invasive ductal carcinoma, metaplastic	NA	WES	109813379	99.98	109.787	0	123	125	36.3	237.1	133.09	NA	NA	NA	NA	TumorNormal	15306X4_TOW18S_patientnormalblood	HCI-TOW18S.WES.N	NA
MDACC-TC211	Male	80-84	Caucasian	MDACC	NA	HN	MDACC-TC211.N	Human_Normal	NA	Lung	LUAD	Lung Adenocarcinoma	NA	WES	353973569	99.81	353.315	0	75	76	31.4	210.8	295.55	NA	NA	NA	NA	TumorNormal	MDACC-LungPDX-MS11DNA-TC211W	MDACC-TC211.WES.N	NA
MDACC-TC219	Male	65-69	Caucasian	MDACC	NA	HN	MDACC-TC219.N	Human_Normal	NA	Lung	LUAD	Lung Adenocarcinoma	NA	WES	177314105	99.7	176.79	0	75	76	33.4	199.4	153.31	NA	NA	NA	NA	TumorNormal	MDACC-LungPDX-MS11DNA-TC219W	MDACC-TC219.WES.N	NA
MDACC-TC223	Male	65-69	Caucasian	MDACC	NA	HN	MDACC-TC223.N	Human_Normal	NA	Lung	LUSC	Lung Squamous Cell Carcinoma	NA	WES	183517693	99.59	182.766	0	75	76	32.2	202	155.6	NA	NA	NA	NA	TumorNormal	MDACC-LungPDX-MS11DNA-TC223W	MDACC-TC223.WES.N	NA
MDACC-TC241	Female	70-74	Caucasian	MDACC	NA	HN	MDACC-TC241.N	Human_Normal	NA	Lung	LUAD	Lung Adenocarcinoma	NA	WES	187046323	99.77	186.625	0	75	76	32.1	197	162.49	NA	NA	NA	NA	TumorNormal	MDACC-LungPDX-MS11DNA-TC241N	MDACC-TC241.WES.N	NA
MDACC-TC247	Female	65-69	Caucasian	MDACC	NA	HN	MDACC-TC247.N	Human_Normal	NA	Lung	LUAD	Lung Adenocarcinoma	NA	WES	164802368	99.81	164.481	0	75	76	32.9	206.9	139.43	NA	NA	NA	NA	TumorNormal	MDACC-LungPDX-MS11DNA-TC247W	MDACC-TC247.WES.N	NA
MDACC-TC250	Male	60-64	Caucasian	MDACC	NA	HN	MDACC-TC250.N	Human_Normal	NA	Lung	LUSC	Lung Squamous Cell Carcinoma	NA	WES	198522085	99.9	198.32	0	75	76	31.6	211.2	169	NA	NA	NA	NA	TumorNormal	MDACC-LungPDX-MS11DNA-TC250W	MDACC-TC250.WES.N	NA
MDACC-TC253	Female	50-54	African American	MDACC	NA	HN	MDACC-TC253.N	Human_Normal	NA	Lung	LUAD	Lung Adenocarcinoma	NA	WES	294883778	99.81	294.338	0	75	76	31.5	210.1	241.14	NA	NA	NA	NA	TumorNormal	MDACC-LungPDX-MS11DNA-TC253W	MDACC-TC253.WES.N	NA
MDACC-TC255	Female	45-49	Caucasian	MDACC	NA	HN	MDACC-TC255.N	Human_Normal	NA	Lung	LUAD	Lung Adenocarcinoma	NA	WES	171059848	99.9	170.88	0	75	76	31.8	221.4	140.73	NA	NA	NA	NA	TumorNormal	MDACC-LungPDX-MS11DNA-TC255W	MDACC-TC255.WES.N	NA
MDACC-TC257	Male	65-69	Caucasian	MDACC	NA	HN	MDACC-TC257.N	Human_Normal	NA	Lung	LUSC	Lung Squamous Cell Carcinoma	NA	WES	177688696	99.91	177.526	0	75	76	31.9	207.6	151.71	NA	NA	NA	NA	TumorNormal	MDACC-LungPDX-MS11DNA-TC257W	MDACC-TC257.WES.N	NA
MDACC-TC258	Male	60-64	African American	MDACC	NA	HN	MDACC-TC258.N	Human_Normal	NA	Lung	LUSC	Lung Squamous Cell Carcinoma	NA	WES	186437654	99.9	186.244	0	75	76	31.8	211	158.63	NA	NA	NA	NA	TumorNormal	MDACC-LungPDX-MS11DNA-TC258W	MDACC-TC258.WES.N	NA
MDACC-TC282	Male	40-44	Caucasian	MDACC	NA	HN	MDACC-TC282.N	Human_Normal	NA	Lung	Other	Neuroendocrinal	NA	WES	88688085	99.7	88.4245	0	98	100	31.9	181	57.99	NA	NA	NA	NA	TumorNormal	IPCT-FC112-MS11-Cap850-6-ID08	MDACC-TC282.WES.N	NA
MDACC-TC286	Male	65-69	African American	MDACC	NA	HN	MDACC-TC286.N	Human_Normal	NA	Lung	LUAD	Lung Adenocarcinoma	NA	WES	280851624	98.93	277.859	0	75	76	32.6	199.5	242.74	NA	NA	NA	NA	TumorNormal	MDACC-LungPDX-MS11DNA-TC286Cell	MDACC-TC286.WES.N	NA
MDACC-TC290	Male	65-69	Caucasian	MDACC	NA	HN	MDACC-TC290.N	Human_Normal	NA	Lung	LUSC	Lung Squamous Cell Carcinoma	NA	WES	96721928	99.86	96.5889	0	97	100	32.1	184	62.25	NA	NA	NA	NA	TumorNormal	IPCT-FC112-MS11-Cap850-6-ID09	MDACC-TC290.WES.N	NA
MDACC-TC303	Male	50-54	Caucasian	MDACC	NA	HN	MDACC-TC303.N	Human_Normal	NA	Lung	LUAD	Lung Adenocarcinoma	NA	WES	118093152	99.87	117.945	0	97	100	31.8	178.4	73.15	NA	NA	NA	NA	TumorNormal	IPCT-FC112-MS11-Cap850-6-ID10	MDACC-TC303.WES.N	NA
MDACC-TC314	Male	55-59	Caucasian	MDACC	NA	HN	MDACC-TC314.N	Human_Normal	NA	Lung	LUAD	Lung Adenocarcinoma	NA	WES	106257201	99.8	106.049	0	98	100	32	181.5	67.9	NA	NA	NA	NA	TumorNormal	IPCT-FC112-MS11-Cap850-6-ID07	MDACC-TC314.WES.N	NA
MDACC-TC316	Female	65-69	Caucasian	MDACC	NA	HN	MDACC-TC316.N	Human_Normal	NA	Lung	LUAD	Lung Adenocarcinoma	NA	WES	145276383	99.89	145.111	0	97	100	29.8	176.7	63.39	NA	NA	NA	NA	TumorNormal	IPCT-FC112-MS11-Cap851-6-ID11	MDACC-TC316.WES.N	NA
MDACC-TC318	Male	70-74	Asian	MDACC	NA	HN	MDACC-TC318.N	Human_Normal	NA	Lung	LUSC	Lung Squamous Cell Carcinoma	NA	WES	115348755	99.79	115.111	0	99	100	31.5	209.7	79.56	NA	NA	NA	NA	TumorNormal	IPCT-FC107-MS11-Cap808-8-ID01	MDACC-TC318.WES.N	NA
MDACC-TC319	Male	60-64	Caucasian	MDACC	NA	HN	MDACC-TC319.N	Human_Normal	NA	Lung	LUSC	Lung Squamous Cell Carcinoma	NA	WES	105012337	99.84	104.843	0	99	100	31.7	212.3	72.47	NA	NA	NA	NA	TumorNormal	IPCT-FC107-MS11-Cap808-8-ID02	MDACC-TC319.WES.N	NA
MDACC-TC333	Male	75-79	Caucasian	MDACC	NA	HN	MDACC-TC333.N	Human_Normal	NA	Lung	Other	Lung Pleomorphic Cancer	NA	WES	109611560	99.84	109.44	0	99	100	31.8	204.1	73.96	NA	NA	NA	NA	TumorNormal	IPCT-FC107-MS11-Cap808-8-ID03	MDACC-TC333.WES.N	NA
MDACC-TC366	Female	75-79	Caucasian	MDACC	NA	HN	MDACC-TC366.N	Human_Normal	NA	Lung	LUSC	Lung Squamous Cell Carcinoma	NA	WES	81136126	99.9	81.051	0	97	100	32.2	176.8	52.29	NA	NA	NA	NA	TumorNormal	IPCT-FC121-MOON0011-Cap919-6-ID40	MDACC-TC366.WES.N	NA
MDACC-TC370	Female	65-69	Caucasian	MDACC	NA	HN	MDACC-TC370.N	Human_Normal	NA	Lung	LUSC	Lung Squamous Cell Carcinoma	NA	WES	81402163	99.76	81.2043	0	99	100	32	211	56.94	NA	NA	NA	NA	TumorNormal	IPCT-FC107-MS11-Cap809-7-ID08	MDACC-TC370.WES.N	NA
MDACC-TC371	Female	80-84	Caucasian	MDACC	NA	HN	MDACC-TC371.N	Human_Normal	NA	Lung	LUAD	Lung Adenocarcinoma	NA	WES	68592845	99.9	68.5247	0	97	100	32.3	184.3	43.93	NA	NA	NA	NA	TumorNormal	IPCT-FC112-MS11-Cap851-6-ID15	MDACC-TC371.WES.N	NA
MDACC-TC372	Female	55-59	Caucasian	MDACC	NA	HN	MDACC-TC372.N	Human_Normal	NA	Lung	LUAD	Lung Adenocarcinoma	NA	WES	138618176	99.92	138.511	0	96	100	32.4	168.6	82.67	NA	NA	NA	NA	TumorNormal	IPCT-FC135-MOON0011-Cap1029-6-ID12	MDACC-TC372.WES.N	NA
MDACC-TC375	Female	50-54	African American	MDACC	NA	HN	MDACC-TC375.N	Human_Normal	NA	Lung	LUAD	Lung Adenocarcinoma	NA	WES	88687214	99.83	88.5335	0	94	100	31.8	157.1	47.63	NA	NA	NA	NA	TumorNormal	IPCT-FC135-MOON0011-Cap1030-6-ID08	MDACC-TC375.WES.N	NA
MDACC-TC380	Female	70-74	Caucasian	MDACC	NA	HN	MDACC-TC380.N	Human_Normal	NA	Lung	LUAD	Lung Adenocarcinoma	NA	WES	113144228	99.85	112.98	0	99	100	31.9	203.8	76.86	NA	NA	NA	NA	TumorNormal	IPCT-FC107-MS11-Cap808-8-ID04	MDACC-TC380.WES.N	NA
MDACC-TC383	Male	75-79	Caucasian	MDACC	NA	HN	MDACC-TC383.N	Human_Normal	NA	Lung	LUSC	Lung Squamous Cell Carcinoma	NA	WES	82727571	99.78	82.5434	0	98	100	32	182.1	55.1	NA	NA	NA	NA	TumorNormal	IPCT-FC121-MOON0011-Cap917-7-ID02	MDACC-TC383.WES.N	NA
MDACC-TC384	Male	75-79	Caucasian	MDACC	NA	HN	MDACC-TC384.N	Human_Normal	NA	Lung	LUSC	Lung Squamous Cell Carcinoma	NA	WES	74950005	99.85	74.8359	0	97	100	32.5	173.4	48.63	NA	NA	NA	NA	TumorNormal	IPCT-FC121-MOON0011-Cap918-6-ID09	MDACC-TC384.WES.N	NA
MDACC-TC386	Female	55-59	Caucasian	MDACC	NA	HN	MDACC-TC386.N	Human_Normal	NA	Lung	LUAD	Lung Adenocarcinoma	NA	WES	90632663	99.79	90.443	0	99	100	32.1	208.7	62.49	NA	NA	NA	NA	TumorNormal	IPCT-FC107-MS11-Cap809-7-ID05	MDACC-TC386.WES.N	NA
MDACC-TC389	Female	75-79	Caucasian	MDACC	NA	HN	MDACC-TC389.N	Human_Normal	NA	Lung	LUAD	Lung Adenocarcinoma	NA	WES	96012580	99.77	95.7919	0	99	100	32.2	200.8	66.33	NA	NA	NA	NA	TumorNormal	IPCT-FC107-MS11-Cap809-7-ID07	MDACC-TC389.WES.N	NA
MDACC-TC393	Male	60-64	Caucasian	MDACC	NA	HN	MDACC-TC393.N	Human_Normal	NA	Lung	LUSC	Lung Squamous Cell Carcinoma	NA	WES	70528070	99.91	70.4629	0	97	100	31.2	187.7	45.61	NA	NA	NA	NA	TumorNormal	IPCT-FC112-MS11-Cap851-6-ID14	MDACC-TC393.WES.N	NA
MDACC-TC395	Female	55-59	Caucasian	MDACC	NA	HN	MDACC-TC395.N-FC113	Human_Normal	NA	Lung	LUSC	Lung Squamous Cell Carcinoma	NA	WES	92776228	99.9	92.6801	0	99	100	31.6	207.4	60.13	NA	NA	NA	NA	TumorNormal	IPCT-FC113-MOON0011-Cap839-6-ID12	MDACC-TC395.WES.N-FC113	NA
MDACC-TC397	Male	55-59	Caucasian	MDACC	NA	HN	MDACC-TC397.N	Human_Normal	NA	Lung	LUSC	Lung Squamous Cell Carcinoma	NA	WES	153302817	99.86	153.091	0	96	100	31.2	162.9	62.61	NA	NA	NA	NA	TumorNormal	IPCT-FC121-MOON0011-Cap918-6-ID11	MDACC-TC397.WES.N	NA
MDACC-TC402	Male	70-74	Caucasian	MDACC	NA	HN	MDACC-TC402.N	Human_Normal	NA	Lung	LUAD	Lung Adenocarcinoma	NA	WES	115785167	99.91	115.683	0	97	100	31.5	179.7	71.66	NA	NA	NA	NA	TumorNormal	IPCT-FC112-MS11-Cap851-6-ID12	MDACC-TC402.WES.N	NA
MDACC-TC404	Male	70-74	Caucasian	MDACC	NA	HN	MDACC-TC404.N	Human_Normal	NA	Lung	LUSC	Lung Squamous Cell Carcinoma	NA	WES	79926869	99.82	79.7867	0	99	100	32.3	203.6	55.27	NA	NA	NA	NA	TumorNormal	IPCT-FC107-MS11-Cap809-7-ID09	MDACC-TC404.WES.N	NA
MDACC-TC411	Female	55-59	Caucasian	MDACC	NA	HN	MDACC-TC411.N	Human_Normal	NA	Lung	LUAD	Lung Adenocarcinoma	NA	WES	96286657	99.69	95.9878	0	98	100	32.2	196.9	65.61	NA	NA	NA	NA	TumorNormal	IPCT-FC121-MOON0011-Cap917-7-ID06	MDACC-TC411.WES.N	NA
MDACC-TC422	Male	50-54	Unknown	MDACC	NA	HN	MDACC-TC422.N	Human_Normal	NA	Lung	Other	Lung Giant Cell Cancer	NA	WES	105453670	99.84	105.281	0	98	100	32.6	171.5	67.4	NA	NA	NA	NA	TumorNormal	IPCT-FC121-MOON0011-Cap918-6-ID07	MDACC-TC422.WES.N	NA
MDACC-TC423	Male	65-69	Caucasian	MDACC	NA	HN	MDACC-TC423.N	Human_Normal	NA	Lung	LUAD	Lung Adenocarcinoma	NA	WES	106620862	99.85	106.459	0	97	100	32	169.3	67.86	NA	NA	NA	NA	TumorNormal	IPCT-FC121-MOON0011-Cap918-6-ID12	MDACC-TC423.WES.N	NA
MDACC-TC424	Female	65-69	Caucasian	MDACC	NA	HN	MDACC-TC424.N	Human_Normal	NA	Lung	LUAD	Lung Adenocarcinoma	NA	WES	65577516	99.83	65.4643	0	98	100	32.1	186.4	41.89	NA	NA	NA	NA	TumorNormal	IPCT-FC112-MS11-Cap851-6-ID13	MDACC-TC424.WES.N	NA
MDACC-TC427	Male	70-74	Caucasian	MDACC	NA	HN	MDACC-TC427.N	Human_Normal	NA	Lung	LUSC	Lung Squamous Cell Carcinoma	NA	WES	115169048	99.93	115.093	0	95	100	32.1	163.7	65.41	NA	NA	NA	NA	TumorNormal	IPCT-FC135-MOON0011-Cap1029-6-ID17	MDACC-TC427.WES.N	NA
MDACC-TC429	Female	65-69	Caucasian	MDACC	NA	HN	MDACC-TC429.N	Human_Normal	NA	Lung	LUAD	Lung Adenocarcinoma	NA	WES	112427639	99.86	112.265	0	98	100	31.9	177.3	73.76	NA	NA	NA	NA	TumorNormal	IPCT-FC121-MOON0011-Cap919-6-ID13	MDACC-TC429.WES.N	NA
MDACC-TC430	Female	60-64	African American	MDACC	NA	HN	MDACC-TC430.N	Human_Normal	NA	Lung	Other	Lung Neuroendocrinal	NA	WES	87800881	99.85	87.6652	0	99	100	32	192.3	58.26	NA	NA	NA	NA	TumorNormal	IPCT-FC107-MS11-Cap809-7-ID10	MDACC-TC430.WES.N	NA
MDACC-TC434	Male	45-49	Caucasian	MDACC	NA	HN	MDACC-TC434.N	Human_Normal	NA	Lung	LUAD	Lung Adenocarcinoma	NA	WES	123704891	99.89	123.566	0	98	100	32	179.2	82.31	NA	NA	NA	NA	TumorNormal	IPCT-FC121-MOON0011-Cap919-6-ID14	MDACC-TC434.WES.N	NA
MDACC-TC435	Female	70-74	Unknown	MDACC	NA	HN	MDACC-TC435.N	Human_Normal	NA	Lung	LUAD	Lung Adenocarcinoma	NA	WES	87438550	99.81	87.2692	0	94	100	31.8	156.8	45.57	NA	NA	NA	NA	TumorNormal	IPCT-FC135-MOON0011-Cap1030-6-ID07	MDACC-TC435.WES.N	NA
MDACC-TC436	Male	55-59	Caucasian	MDACC	NA	HN	MDACC-TC436.N	Human_Normal	NA	Lung	Other	Lung Large Cell Carcinoma	NA	WES	83726831	99.75	83.5134	0	98	100	32.3	185.5	55.96	NA	NA	NA	NA	TumorNormal	IPCT-FC121-MOON0011-Cap917-7-ID03	MDACC-TC436.WES.N	NA
MDACC-TC438	Male	40-44	Unknown	MDACC	NA	HN	MDACC-TC438.N	Human_Normal	NA	Lung	LUSC	Lung Squamous Cell Carcinoma	NA	WES	123936937	99.89	123.802	0	97	100	32.3	168.9	77.39	NA	NA	NA	NA	TumorNormal	IPCT-FC121-MOON0011-Cap918-6-ID10	MDACC-TC438.WES.N	NA
MDACC-TC441	Male	70-74	Caucasian	MDACC	NA	HN	MDACC-TC441.N	Human_Normal	NA	Lung	LUAD	Lung Adenocarcinoma	NA	WES	121383498	99.92	121.284	0	98	100	31.8	176.7	78.61	NA	NA	NA	NA	TumorNormal	IPCT-FC121-MOON0011-Cap919-6-ID37	MDACC-TC441.WES.N	NA
MDACC-TC449	Female	65-69	Caucasian	MDACC	NA	HN	MDACC-TC449.N	Human_Normal	NA	Lung	LUSC	Lung Squamous Cell Carcinoma	NA	WES	118494886	99.88	118.355	0	98	100	32	177.3	77.24	NA	NA	NA	NA	TumorNormal	IPCT-FC121-MOON0011-Cap919-6-ID38	MDACC-TC449.WES.N	NA
MDACC-TC451	Male	60-64	Caucasian	MDACC	NA	HN	MDACC-TC451.N	Human_Normal	NA	Lung	Other	Lung Carcinoid	NA	WES	88199234	99.84	88.0583	0	95	100	31.9	167.4	50.33	NA	NA	NA	NA	TumorNormal	IPCT-FC135-MOON0011-Cap1030-6-ID12	MDACC-TC451.WES.N	NA
MDACC-TC453	Male	80-84	Caucasian	MDACC	NA	HN	MDACC-TC453.N	Human_Normal	NA	Lung	LUAD	Lung Adenocarcinoma	NA	WES	72170456	99.74	71.9793	0	98	100	32.2	186	48.78	NA	NA	NA	NA	TumorNormal	IPCT-FC121-MOON0011-Cap917-7-ID01	MDACC-TC453.WES.N	NA
MDACC-TC454	Male	75-79	Caucasian	MDACC	NA	HN	MDACC-TC454.N	Human_Normal	NA	Lung	LUAD	Lung Adenocarcinoma	NA	WES	68817266	99.91	68.7574	0	94	100	32.2	155.4	37.21	NA	NA	NA	NA	TumorNormal	IPCT-FC135-MOON0011-Cap1029-6-ID20	MDACC-TC454.WES.N	NA
MDACC-TC464	Female	60-64	Caucasian	MDACC	NA	HN	MDACC-TC464.N	Human_Normal	NA	Lung	LUAD	Lung Adenocarcinoma	NA	WES	98483756	99.89	98.3739	0	97	100	31.6	176.3	64.18	NA	NA	NA	NA	TumorNormal	IPCT-FC121-MOON0011-Cap919-6-ID39	MDACC-TC464.WES.N	NA
MDACC-TC474	Male	55-59	Caucasian	MDACC	NA	HN	MDACC-TC474.N	Human_Normal	NA	Lung	LUAD	Lung Adenocarcinoma	NA	WES	89163418	99.74	88.9335	0	98	100	32.5	185.1	59.39	NA	NA	NA	NA	TumorNormal	IPCT-FC121-MOON0011-Cap917-7-ID04	MDACC-TC474.WES.N	NA
MDACC-TC476	Female	55-59	Caucasian	MDACC	NA	HN	MDACC-TC476.N	Human_Normal	NA	Lung	LUAD	Lung Adenocarcinoma	NA	WES	88809849	99.74	88.5803	0	95	100	32.2	166.4	49.52	NA	NA	NA	NA	TumorNormal	IPCT-FC135-MOON0011-Cap1029-6-ID03	MDACC-TC476.WES.N	NA
MDACC-TC494	Male	70-74	Caucasian	MDACC	NA	HN	MDACC-TC494.N	Human_Normal	NA	Lung	LUAD	Lung Adenocarcinoma	NA	WES	116905427	99.89	116.774	0	95	100	31.7	160.3	65.64	NA	NA	NA	NA	TumorNormal	IPCT-FC135-MOON0011-Cap1029-6-ID09	MDACC-TC494.WES.N	NA
MDACC-TC496	Female	75-79	Caucasian	MDACC	NA	HN	MDACC-TC496.N	Human_Normal	NA	Lung	LUAD	Lung Adenocarcinoma	NA	WES	152014531	99.87	151.824	0	95	100	32.4	162.2	85.43	NA	NA	NA	NA	TumorNormal	IPCT-FC135-MOON0011-Cap1030-6-ID04	MDACC-TC496.WES.N	NA
MDACC-TC524	Female	Unknown	Unknown	MDACC	NA	HN	MDACC-TC524.N	Human_Normal	NA	Lung	Other	Lung Pleomorphic Cancer	NA	WES	83336926	99.6	83.005	0	94	100	31.7	160	45.39	NA	NA	NA	NA	TumorNormal	IPCT-FC135-MOON0011-Cap1030-6-ID10	MDACC-TC524.WES.N	NA
PDMR-126254	Male	65-69	Caucasian	PDMR	NA	HN	PDMR-126254_germlineWES	Human_Normal	NA	Soft_tissue_Bone	SARC	Non-Rhabdo. soft tissue sarcoma	NA	WES	95707007	99.93	95.64	0	117	125	35.4	181.7	94.3	NA	NA	NA	NA	TumorNormal	126254_v2_0_1_10_0_germlineWES	PDMR-126254.WES.N	NA
PDMR-128128	Male	45-49	Caucasian	PDMR	NA	HN	PDMR-128128_germlineWES	Human_Normal	NA	Skin	SKCM	Melanoma	NA	WES	115207985	99.89	115.081	0	116	125	35.3	178.2	109.89	NA	NA	NA	NA	TumorNormal	128128_v2_0_1_10_0_germlineWES	PDMR-128128.WES.N	NA
PDMR-128783	Male	65-69	African American	PDMR	NA	HN	PDMR-128783_germlineWES	Human_Normal	NA	Colon	COAD	Adenocarcinoma - colon	NA	WES	73872540	99.95	73.8359	0	115	125	35.7	179.7	54.33	NA	NA	NA	NA	TumorNormal	128783_v2_0_1_10_0_germlineWES	PDMR-128783.WES.N	NA
PDMR-135848	Male	50-54	Unknown	PDMR	NA	HN	PDMR-135848_germlineWES	Human_Normal	NA	Colon	COAD	Adenocarcinoma - colon	NA	WES	115119685	99.74	114.82	0	118	125	35.4	189.8	118.69	NA	NA	NA	NA	TumorNormal	135848_v2_0_1_10_0_germlineWES	PDMR-135848.WES.N	NA
PDMR-137849	Male	65-69	African American	PDMR	NA	HN	PDMR-137849_germlineWES	Human_Normal	NA	Skin	SKCM	Melanoma	NA	WES	86663418	99.87	86.5508	0	116	125	35.5	178.1	82.48	NA	NA	NA	NA	TumorNormal	137849_v2_0_1_10_0_germlineWES	PDMR-137849.WES.N	NA
PDMR-146476	Male	75-79	Caucasian	PDMR	NA	HN	PDMR-146476_germlineWES	Human_Normal	NA	Bladder	BLCA	Urothelial/bladder cancer, NOS	NA	WES	78089684	99.91	78.0194	0	118	125	35.5	182	70.66	NA	NA	NA	NA	TumorNormal	146476_v2_0_1_10_0_germlineWES	PDMR-146476.WES.N	NA
PDMR-156681	Female	60-64	Unknown	PDMR	NA	HN	PDMR-156681_germlineWES	Human_Normal	NA	Skin	SKCM	Melanoma	NA	WES	87309974	99.9	87.2227	0	119	125	35.5	183.4	78.07	NA	NA	NA	NA	TumorNormal	156681_v2_0_1_10_0_germlineWES	PDMR-156681.WES.N	NA
PDMR-165739	Male	70-74	Unknown	PDMR	NA	HN	PDMR-165739_germlineWES	Human_Normal	NA	Pancreas	PAAD	Adenocarcinoma - pancreas	NA	WES	88713049	99.92	88.6421	0	117	125	35.4	181.6	85.58	NA	NA	NA	NA	TumorNormal	165739_v2_0_1_10_0_germlineWES	PDMR-165739.WES.N	NA
PDMR-174316	Male	80-84	Unknown	PDMR	NA	HN	PDMR-174316_germlineWES	Human_Normal	NA	Skin	CSCC	Squamous cell carcinoma - skin	NA	WES	94045514	99.89	93.9421	0	115	125	35.5	173.7	86.64	NA	NA	NA	NA	TumorNormal	174316_v2_0_1_10_0_germlineWES	PDMR-174316.WES.N	NA
PDMR-174941	Male	15-19	Caucasian	PDMR	NA	HN	PDMR-174941_germlineWES	Human_Normal	NA	Skin	SKCM	Melanoma	NA	WES	114736373	99.91	114.633	0	117	125	35.3	189.1	118.11	NA	NA	NA	NA	TumorNormal	174941_v2_0_1_10_0_germlineWES	PDMR-174941.WES.N	NA
PDMR-176247	Female	50-54	Caucasian	PDMR	NA	HN	PDMR-176247_germlineWES	Human_Normal	NA	Colon	COAD	Adenocarcinoma - colon	NA	WES	149058645	99.75	148.685	0	122	125	35.4	197.5	140.56	NA	NA	NA	NA	TumorNormal	176247_v2_0_1_9_0_germlineWES	PDMR-176247.WES.N	NA
PDMR-185487	Male	55-59	Unknown	PDMR	NA	HN	PDMR-185487_germlineWES	Human_Normal	NA	Colon	COAD	Adenocarcinoma - colon	NA	WES	105136954	99.89	105.021	0	116	125	35.5	179.7	106.08	NA	NA	NA	NA	TumorNormal	185487_v2_0_1_10_0_germlineWES	PDMR-185487.WES.N	NA
PDMR-186413	Male	60-64	Unknown	PDMR	NA	HN	PDMR-186413_germlineWES	Human_Normal	NA	Colon	COAD	Adenocarcinoma - colon	NA	WES	101347660	99.84	101.186	0	119	125	35.5	183.5	99.82	NA	NA	NA	NA	TumorNormal	186413_v2_0_1_10_0_germlineWES	PDMR-186413.WES.N	NA
PDMR-193399	Female	65-69	Caucasian	PDMR	NA	HN	PDMR-193399_germlineWES	Human_Normal	NA	Pancreas	PAAD	Adenocarcinoma - pancreas	NA	WES	113510708	99.8	113.284	0	116	125	35.5	179.9	113.84	NA	NA	NA	NA	TumorNormal	193399_v2_0_1_10_0_germlineWES	PDMR-193399.WES.N	NA
PDMR-193523	Female	25-29	Unknown	PDMR	NA	HN	PDMR-193523_germlineWES	Human_Normal	NA	Other(GYN)	SARC	Female reprod. system cancer, NOS	NA	WES	108784554	99.88	108.654	0	116	125	35.5	177.6	109.03	NA	NA	NA	NA	TumorNormal	193523_v2_0_1_10_0_germlineWES	PDMR-193523.WES.N	NA
PDMR-197587	Male	35-39	African American	PDMR	NA	HN	PDMR-197587_germlineWES	Human_Normal	NA	Soft_tissue_Bone	SARC	Synovial sarcoma	NA	WES	139624586	99.93	139.528	0	115	125	35.7	181.8	105.25	NA	NA	NA	NA	TumorNormal	197587_v2_0_1_10_0_germlineWES	PDMR-197587.WES.N	NA
PDMR-218243	Male	30-34	Caucasian	PDMR	NA	HN	PDMR-218243_germlineWES	Human_Normal	NA	Soft_tissue_Bone	SARC	Fibrosarcoma - not infantile	NA	WES	100231892	99.82	100.051	0	116	125	35.6	180.1	92.65	NA	NA	NA	NA	TumorNormal	218243_v2_0_1_10_0_germlineWES	PDMR-218243.WES.N	NA
PDMR-222454	Male	65-69	Unknown	PDMR	NA	HN	PDMR-222454_germlineWES	Human_Normal	NA	Bladder	BLCA	Transitional cell car. - uroth.	NA	WES	94506864	99.93	94.4407	0	113	125	35.5	169.9	84.48	NA	NA	NA	NA	TumorNormal	222454_v2_0_1_10_0_germlineWES	PDMR-222454.WES.N	NA
PDMR-226611	Female	80-84	Caucasian	PDMR	NA	HN	PDMR-226611_germlineWES	Human_Normal	NA	Head&Neck	HNSC	H & N squamous cell car., NOS	NA	WES	107352840	99.86	107.203	0	117	125	35.5	180.2	107.02	NA	NA	NA	NA	TumorNormal	226611_v2_0_1_10_0_germlineWES	PDMR-226611.WES.N	NA
PDMR-237351	Male	25-29	Caucasian	PDMR	NA	HN	PDMR-237351_germlineWES	Human_Normal	NA	Soft_tissue_Bone	SARC	Ewing sarcoma/Peripheral PNET	NA	WES	90701585	99.87	90.5837	0	118	125	35.5	178.2	86.43	NA	NA	NA	NA	TumorNormal	237351_v2_0_1_10_0_germlineWES	PDMR-237351.WES.N	NA
PDMR-245127	Female	45-49	Unknown	PDMR	NA	HN	PDMR-245127_germlineWES	Human_Normal	NA	Head&Neck	HNSC	Lip/oral cavity squam. cell car.	NA	WES	113520634	99.89	113.396	0	117	125	35.5	180.2	111.61	NA	NA	NA	NA	TumorNormal	245127_v2_0_1_10_0_germlineWES	PDMR-245127.WES.N	NA
PDMR-246569	Male	60-64	Unknown	PDMR	NA	HN	PDMR-246569_germlineWES	Human_Normal	NA	Head&Neck	HNSC	Laryngeal squamous cell carcinoma	NA	WES	114032766	99.87	113.885	0	117	125	35.4	187.5	110.34	NA	NA	NA	NA	TumorNormal	246569_v2_0_1_10_0_germlineWES	PDMR-246569.WES.N	NA
PDMR-253994	Male	50-54	Caucasian	PDMR	NA	HN	PDMR-253994_germlineWES	Human_Normal	NA	Colon	Other	Colorectal cancer, NOS	NA	WES	83424655	99.88	83.3245	0	116	125	35.5	175.8	78.69	NA	NA	NA	NA	TumorNormal	253994_v2_0_1_10_0_germlineWES	PDMR-253994.WES.N	NA
PDMR-258747	Male	70-74	Caucasian	PDMR	NA	HN	PDMR-258747_germlineWES	Human_Normal	NA	Lung	LUSC	Squamous cell lung carcinoma	NA	WES	127619156	99.8	127.364	0	117	125	35.3	179.8	121.9	NA	NA	NA	NA	TumorNormal	258747_v2_0_1_10_0_germlineWES	PDMR-258747.WES.N	NA
PDMR-261386	Male	65-69	Caucasian	PDMR	NA	HN	PDMR-261386_germlineWES	Human_Normal	NA	Bladder	BLCA	Urothelial/bladder cancer, NOS	NA	WES	130736246	99.92	130.632	0	116	125	35.3	175.7	124	NA	NA	NA	NA	TumorNormal	261386_v2_0_1_10_0_germlineWES	PDMR-261386.WES.N	NA
PDMR-272462	Male	60-64	Caucasian	PDMR	NA	HN	PDMR-272462_germlineWES	Human_Normal	NA	Kidney	KIRC	RCC, clear cell adenocarcinoma	NA	WES	89313784	99.91	89.2334	0	115	125	35.6	172.8	79.02	NA	NA	NA	NA	TumorNormal	272462_v2_0_1_10_0_germlineWES	PDMR-272462.WES.N	NA
PDMR-273541	Male	55-59	Caucasian	PDMR	NA	HN	PDMR-273541_germlineWES	Human_Normal	NA	Colon	COAD	Adenocarcinoma - colon	NA	WES	72595995	99.94	72.5524	0	113	125	35.4	167.1	65.88	NA	NA	NA	NA	TumorNormal	273541_v2_0_1_10_0_germlineWES	PDMR-273541.WES.N	NA
PDMR-275155	Male	60-64	Unknown	PDMR	NA	HN	PDMR-275155_germlineWES	Human_Normal	NA	Head&Neck	Other	Salivary gland cancer	NA	WES	84652209	99.91	84.576	0	118	125	35.4	177.8	80.36	NA	NA	NA	NA	TumorNormal	275155_v2_0_1_10_0_germlineWES	PDMR-275155.WES.N	NA
PDMR-276233	Female	70-74	Caucasian	PDMR	NA	HN	PDMR-276233_germlineWES	Human_Normal	NA	Colon	COAD	Adenocarcinoma - colon	NA	WES	101454013	99.97	101.424	0	116	125	36	184.5	98.38	NA	NA	NA	NA	TumorNormal	276233_v2_0_1_10_0_germlineWES	PDMR-276233.WES.N	NA
PDMR-287954	Male	30-34	Caucasian	PDMR	NA	HN	PDMR-287954_germlineWES	Human_Normal	NA	Soft_tissue_Bone	SARC	Ewing sarcoma/Peripheral PNET	NA	WES	124126913	99.85	123.941	0	116	125	35.5	174.7	117.16	NA	NA	NA	NA	TumorNormal	287954_v2_0_1_10_0_germlineWES	PDMR-287954.WES.N	NA
PDMR-295223	Male	65-69	Unknown	PDMR	NA	HN	PDMR-295223_germlineWES	Human_Normal	NA	Head&Neck	HNSC	H & N squamous cell car., NOS	NA	WES	127516863	99.91	127.402	0	117	125	35.6	177	123.2	NA	NA	NA	NA	TumorNormal	295223_v2_0_1_10_0_germlineWES	PDMR-295223.WES.N	NA
PDMR-296347	Male	60-64	Caucasian	PDMR	NA	HN	PDMR-296347_germlineWES	Human_Normal	NA	Colon	COAD	Adenocarcinoma - colon	NA	WES	88464141	99.87	88.3491	0	118	125	35.5	175.5	84.23	NA	NA	NA	NA	TumorNormal	296347_v2_0_1_10_0_germlineWES	PDMR-296347.WES.N	NA
PDMR-297248	Male	70-74	Unknown	PDMR	NA	HN	PDMR-297248_germlineWES	Human_Normal	NA	Head&Neck	HNSC	Laryngeal squamous cell carcinoma	NA	WES	89520186	99.86	89.3949	0	117	125	35.5	179.3	83.31	NA	NA	NA	NA	TumorNormal	297248_v2_0_1_10_0_germlineWES	PDMR-297248.WES.N	NA
PDMR-328373	Male	85-89	Unknown	PDMR	NA	HN	PDMR-328373_germlineWES	Human_Normal	NA	Head&Neck	HNSC	H & N squamous cell car., NOS	NA	WES	128878125	99.87	128.711	0	117	125	35.3	176.7	122.5	NA	NA	NA	NA	TumorNormal	328373_v2_0_1_10_0_germlineWES	PDMR-328373.WES.N	NA
PDMR-345371	Female	65-69	Unknown	PDMR	NA	HN	PDMR-345371_germlineWES	Human_Normal	NA	Head&Neck	Other	Salivary gland cancer	NA	WES	141985815	99.89	141.83	0	117	125	35.2	181.1	135.53	NA	NA	NA	NA	TumorNormal	345371_v2_0_1_10_0_germlineWES	PDMR-345371.WES.N	NA
PDMR-349418	Male	70-74	Unknown	PDMR	NA	HN	PDMR-349418_germlineWES	Human_Normal	NA	Lung	LUAD	Lung adenocarcinoma	NA	WES	127580606	99.79	127.313	0	117	125	35.6	184.1	123.06	NA	NA	NA	NA	TumorNormal	349418_v2_0_1_10_0_germlineWES	PDMR-349418.WES.N	NA
PDMR-359531	Male	50-54	Unknown	PDMR	NA	HN	PDMR-359531_germlineWES	Human_Normal	NA	Head&Neck	HNSC	Lip/oral cavity squam. cell car.	NA	WES	174072052	99.92	173.933	0	123	125	35.6	203.1	180.82	NA	NA	NA	NA	TumorNormal	359531_v2_0_1_9_0_germlineWES	PDMR-359531.WES.N	NA
PDMR-361931	Female	70-74	Caucasian	PDMR	NA	HN	PDMR-361931_germlineWES	Human_Normal	NA	Colon	COAD	Adenocarcinoma - colon	NA	WES	103466540	99.96	103.425	0	116	125	35.9	182.5	100.82	NA	NA	NA	NA	TumorNormal	361931_v2_0_1_10_0_germlineWES	PDMR-361931.WES.N	NA
PDMR-372686	Male	60-64	Unknown	PDMR	NA	HN	PDMR-372686_germlineWES	Human_Normal	NA	Kidney	KIRC	RCC, clear cell adenocarcinoma	NA	WES	91412339	99.87	91.2935	0	117	125	35.4	177.8	86.71	NA	NA	NA	NA	TumorNormal	372686_v2_0_1_10_0_germlineWES	PDMR-372686.WES.N	NA
PDMR-415371	Male	90-94	Unknown	PDMR	NA	HN	PDMR-415371_germlineWES	Human_Normal	NA	Skin	CSCC	Squamous cell carcinoma - skin	NA	WES	94300497	99.83	94.1402	0	115	125	35.5	172.9	88.54	NA	NA	NA	NA	TumorNormal	415371_v2_0_1_10_0_germlineWES	PDMR-415371.WES.N	NA
PDMR-416634	Male	45-49	Unknown	PDMR	NA	HN	PDMR-416634_germlineWES	Human_Normal	NA	Bladder	BLCA	Transitional cell car. - uroth.	NA	WES	85538338	99.9	85.4528	0	118	125	35.5	177.9	81.47	NA	NA	NA	NA	TumorNormal	416634_v2_0_1_10_0_germlineWES	PDMR-416634.WES.N	NA
PDMR-417821	Male	65-69	Unknown	PDMR	NA	HN	PDMR-417821_germlineWES	Human_Normal	NA	Lung	LUSC	Squamous cell lung carcinoma	NA	WES	91735724	99.91	91.6532	0	118	125	35.4	179.9	86.27	NA	NA	NA	NA	TumorNormal	417821_v2_0_1_10_0_germlineWES	PDMR-417821.WES.N	NA
PDMR-451658	Female	65-69	Caucasian	PDMR	NA	HN	PDMR-451658_germlineWES	Human_Normal	NA	Colon	COAD	Adenocarcinoma - colon	NA	WES	94780976	99.92	94.7052	0	116	125	35.5	173.3	85.03	NA	NA	NA	NA	TumorNormal	451658_v2_0_1_10_0_germlineWES	PDMR-451658.WES.N	NA
PDMR-466636	Male	55-59	Caucasian	PDMR	NA	HN	PDMR-466636_germlineWES	Human_Normal	NA	Pancreas	PAAD	Adenocarcinoma - pancreas	NA	WES	134326052	99.92	134.219	0	116	125	35.6	173.6	126.47	NA	NA	NA	NA	TumorNormal	466636_v2_0_1_10_0_germlineWES	PDMR-466636.WES.N	NA
PDMR-466732	Male	45-49	Unknown	PDMR	NA	HN	PDMR-466732_germlineWES	Human_Normal	NA	Colon	COAD	Adenocarcinoma - small intest.	NA	WES	93474686	99.93	93.4093	0	117	125	35.5	172.9	86.57	NA	NA	NA	NA	TumorNormal	466732_v2_0_1_10_0_germlineWES	PDMR-466732.WES.N	NA
PDMR-474343	Male	25-29	Unknown	PDMR	NA	HN	PDMR-474343_germlineWES	Human_Normal	NA	Soft_tissue_Bone	SARC	Osteosarcoma	NA	WES	92636040	99.88	92.5249	0	118	125	35.2	182.4	88.66	NA	NA	NA	NA	TumorNormal	474343_v2_0_1_10_0_germlineWES	PDMR-474343.WES.N	NA
PDMR-479181	Female	65-69	Unknown	PDMR	NA	HN	PDMR-479181_germlineWES	Human_Normal	NA	Colon	COAD	Adenocarcinoma - colon	NA	WES	94125702	99.91	94.041	0	116	125	35.5	174.5	90.09	NA	NA	NA	NA	TumorNormal	479181_v2_0_1_10_0_germlineWES	PDMR-479181.WES.N	NA
PDMR-497265	Female	35-39	Unknown	PDMR	NA	HN	PDMR-497265_germlineWES	Human_Normal	NA	Soft_tissue_Bone	SARC	Leiomyosarcoma - uterus	NA	WES	126203112	99.84	126.001	0	117	125	35.3	183.8	122.77	NA	NA	NA	NA	TumorNormal	497265_v2_0_1_10_0_germlineWES	PDMR-497265.WES.N	NA
PDMR-512744	Male	55-59	Unknown	PDMR	NA	HN	PDMR-512744_germlineWES	Human_Normal	NA	Bladder	BLCA	Urothelial/bladder cancer, NOS	NA	WES	89986312	99.92	89.9143	0	117	125	35.4	174.6	86.18	NA	NA	NA	NA	TumorNormal	512744_v2_0_1_10_0_germlineWES	PDMR-512744.WES.N	NA
PDMR-519858	Female	50-54	Caucasian	PDMR	NA	HN	PDMR-519858_germlineWES	Human_Normal	NA	Colon	COAD	Adenocarcinoma - colon	NA	WES	103083362	99.88	102.96	0	115	125	35.7	175.8	94.38	NA	NA	NA	NA	TumorNormal	519858_v2_0_1_10_0_germlineWES	PDMR-519858.WES.N	NA
PDMR-524269	Female	40-44	Asian	PDMR	NA	HN	PDMR-524269_germlineWES	Human_Normal	NA	Colon	COAD	Adenocarcinoma - colon	NA	WES	66024992	99.95	65.9896	0	114	125	35.6	175.1	50.83	NA	NA	NA	NA	TumorNormal	524269_v2_0_1_10_0_germlineWES	PDMR-524269.WES.N	NA
PDMR-558786	Female	35-39	Unknown	PDMR	NA	HN	PDMR-558786_germlineWES	Human_Normal	NA	Bladder	BLCA	Urothelial/bladder cancer, NOS	NA	WES	121615073	99.93	121.53	0	115	125	35.3	172.4	114.2	NA	NA	NA	NA	TumorNormal	558786_v2_0_1_10_0_germlineWES	PDMR-558786.WES.N	NA
PDMR-562742	Male	75-79	Caucasian	PDMR	NA	HN	PDMR-562742_germlineWES	Human_Normal	NA	Head&Neck	HNSC	Lip/oral cavity squam. cell car.	NA	WES	176150234	99.92	176.009	0	116	125	35.6	176.2	168.01	NA	NA	NA	NA	TumorNormal	562742_v2_0_1_10_0_germlineWES	PDMR-562742.WES.N	NA
PDMR-563396	Female	35-39	Unknown	PDMR	NA	HN	PDMR-563396_germlineWES	Human_Normal	NA	Skin	SKCM	Melanoma	NA	WES	125682044	99.87	125.519	0	115	125	35.4	173.8	113.48	NA	NA	NA	NA	TumorNormal	563396_v2_0_1_10_0_germlineWES	PDMR-563396.WES.N	NA
PDMR-572874	Female	50-54	Caucasian	PDMR	NA	HN	PDMR-572874_germlineWES	Human_Normal	NA	Ovary	OV	Ovarian epithelial cancer	NA	WES	142560413	99.87	142.375	0	116	125	35.7	178	135.51	NA	NA	NA	NA	TumorNormal	572874_v2_0_1_10_0_germlineWES	PDMR-572874.WES.N	NA
PDMR-582836	Male	55-59	Unknown	PDMR	NA	HN	PDMR-582836_germlineWES	Human_Normal	NA	Head&Neck	HNSC	Pharyngeal squam. cell carcinoma	NA	WES	41272021	99.84	41.206	0	120	125	35.8	191.2	35.78	NA	NA	NA	NA	TumorNormal	582836_v2_0_1_10_0_germlineWES	PDMR-582836.WES.N	NA
PDMR-593322	Male	70-74	Unknown	PDMR	NA	HN	PDMR-593322_germlineWES	Human_Normal	NA	Bladder	BLCA	Urothelial/bladder cancer, NOS	NA	WES	98193456	99.92	98.1149	0	116	125	35.3	177.2	90.54	NA	NA	NA	NA	TumorNormal	593322_v2_0_1_10_0_germlineWES	PDMR-593322.WES.N	NA
PDMR-594176	Male	70-74	Unknown	PDMR	NA	HN	PDMR-594176_germlineWES	Human_Normal	NA	Soft_tissue_Bone	SARC	Osteosarcoma	NA	WES	108252882	99.93	108.177	0	116	125	35.4	176.7	102.41	NA	NA	NA	NA	TumorNormal	594176_v2_0_1_10_0_germlineWES	PDMR-594176.WES.N	NA
PDMR-597326	Male	45-49	Caucasian	PDMR	NA	HN	PDMR-597326_germlineWES	Human_Normal	NA	Kidney	KIRC	Renal cell carcinoma, NOS	NA	WES	129857743	99.86	129.676	0	116	125	35.6	175	123.88	NA	NA	NA	NA	TumorNormal	597326_v2_0_1_10_0_germlineWES	PDMR-597326.WES.N	NA
PDMR-633993	Female	25-29	Caucasian	PDMR	NA	HN	PDMR-633993_germlineWES	Human_Normal	NA	Skin	SKCM	Melanoma	NA	WES	80404140	99.94	80.3559	0	115	125	35.3	167.4	73.6	NA	NA	NA	NA	TumorNormal	633993_v2_0_1_10_0_germlineWES	PDMR-633993.WES.N	NA
PDMR-665939	Male	70-74	Unknown	PDMR	NA	HN	PDMR-665939_germlineWES	Human_Normal	NA	Bladder	BLCA	Urothelial/bladder cancer, NOS	NA	WES	92902366	99.89	92.8002	0	118	125	35.5	180.7	87.72	NA	NA	NA	NA	TumorNormal	665939_v2_0_1_10_0_germlineWES	PDMR-665939.WES.N	NA
PDMR-668155	Male	45-49	Unknown	PDMR	NA	HN	PDMR-668155_germlineWES	Human_Normal	NA	Head&Neck	HNSC	H & N squamous cell car., NOS	NA	WES	127084561	99.91	126.97	0	116	125	35.3	176.2	120.34	NA	NA	NA	NA	TumorNormal	668155_v2_0_1_10_0_germlineWES	PDMR-668155.WES.N	NA
PDMR-683768	Female	60-64	Caucasian	PDMR	NA	HN	PDMR-683768_germlineWES	Human_Normal	NA	Ovary	OV	Ovarian epithelial cancer	NA	WES	117250474	99.91	117.145	0	117	125	35.6	181.8	112.9	NA	NA	NA	NA	TumorNormal	683768_v2_0_1_10_0_germlineWES	PDMR-683768.WES.N	NA
PDMR-692163	Female	45-49	Unknown	PDMR	NA	HN	PDMR-692163_germlineWES	Human_Normal	NA	Soft_tissue_Bone	SARC	Leiomyosarcoma - uterus	NA	WES	125823271	99.87	125.66	0	115	125	35.4	173.9	119.05	NA	NA	NA	NA	TumorNormal	692163_v2_0_1_10_0_germlineWES	PDMR-692163.WES.N	NA
PDMR-692585	Female	70-74	Unknown	PDMR	NA	HN	PDMR-692585_germlineWES	Human_Normal	NA	Lung	LUSC	Squamous cell lung carcinoma	NA	WES	85337074	99.91	85.2603	0	117	125	35.5	179.3	82.2	NA	NA	NA	NA	TumorNormal	692585_v2_0_1_10_0_germlineWES	PDMR-692585.WES.N	NA
PDMR-693688	Female	60-64	Unknown	PDMR	NA	HN	PDMR-693688_germlineWES	Human_Normal	NA	Colon	Other	Small cell car. (extrapulmonary)	NA	WES	174698276	99.91	174.541	0	117	125	35.6	176.9	168.66	NA	NA	NA	NA	TumorNormal	693688_v2_0_1_10_0_germlineWES	PDMR-693688.WES.N	NA
PDMR-695221	Male	90-94	Caucasian	PDMR	NA	HN	PDMR-695221_germlineWES	Human_Normal	NA	Skin	SKCM	Melanoma	NA	WES	95393844	99.92	95.3175	0	115	125	35.4	168.7	87.86	NA	NA	NA	NA	TumorNormal	695221_v2_0_1_10_0_germlineWES	PDMR-695221.WES.N	NA
PDMR-713595	Female	55-59	Unknown	PDMR	NA	HN	PDMR-713595_germlineWES	Human_Normal	NA	Soft_tissue_Bone	SARC	Fibrosarcoma - not infantile	NA	WES	128107793	99.88	127.954	0	116	125	35.6	176.8	122.11	NA	NA	NA	NA	TumorNormal	713595_v2_0_1_10_0_germlineWES	PDMR-713595.WES.N	NA
PDMR-714841	Female	65-69	Unknown	PDMR	NA	HN	PDMR-714841_germlineWES	Human_Normal	NA	Colon	COAD	Adenocarcinoma - colon	NA	WES	120447228	99.89	120.315	0	115	125	35.6	170.2	109.65	NA	NA	NA	NA	TumorNormal	714841_v2_0_1_10_0_germlineWES	PDMR-714841.WES.N	NA
PDMR-729321	Male	55-59	Caucasian	PDMR	NA	HN	PDMR-729321_germlineWES	Human_Normal	NA	Lung	LUAD	Lung adenocarcinoma	NA	WES	108778337	99.91	108.68	0	115	125	35.6	170.7	101.09	NA	NA	NA	NA	TumorNormal	729321_v2_0_1_10_0_germlineWES	PDMR-729321.WES.N	NA
PDMR-735871	Male	40-44	Unknown	PDMR	NA	HN	PDMR-735871_germlineWES	Human_Normal	NA	Head&Neck	HNSC	Nasopharyngeal carcinoma	NA	WES	124498887	99.9	124.374	0	117	125	35.6	182.4	121.63	NA	NA	NA	NA	TumorNormal	735871_v2_0_1_10_0_germlineWES	PDMR-735871.WES.N	NA
PDMR-746718	Male	50-54	Caucasian	PDMR	NA	HN	PDMR-746718_germlineWES	Human_Normal	NA	Bladder	BLCA	Transitional cell car. - uroth.	NA	WES	87840008	99.91	87.761	0	118	125	35.5	181.4	85.62	NA	NA	NA	NA	TumorNormal	746718_v2_0_1_10_0_germlineWES	PDMR-746718.WES.N	NA
PDMR-762968	Male	65-69	Unknown	PDMR	NA	HN	PDMR-762968_germlineWES	Human_Normal	NA	Colon	COAD	Adenocarcinoma - colon	NA	WES	121253060	99.91	121.144	0	116	125	35.6	177.1	116.49	NA	NA	NA	NA	TumorNormal	762968_v2_0_1_10_0_germlineWES	PDMR-762968.WES.N	NA
PDMR-767577	Male	60-64	Unknown	PDMR	NA	HN	PDMR-767577_germlineWES	Human_Normal	NA	Soft_tissue_Bone	SARC	Chondrosarcoma	NA	WES	127694639	99.92	127.592	0	115	125	35.6	169.4	115.39	NA	NA	NA	NA	TumorNormal	767577_v2_0_1_10_0_germlineWES	PDMR-767577.WES.N	NA
PDMR-784116	Female	70-74	Unknown	PDMR	NA	HN	PDMR-784116_germlineWES	Human_Normal	NA	Head&Neck	HNSC	Laryngeal squamous cell carcinoma	NA	WES	126015435	99.89	125.877	0	116	125	35.4	173.6	121.47	NA	NA	NA	NA	TumorNormal	784116_v2_0_1_10_0_germlineWES	PDMR-784116.WES.N	NA
PDMR-825966	Male	80-84	Caucasian	PDMR	NA	HN	PDMR-825966_germlineWES	Human_Normal	NA	Colon	COAD	Adenocarcinoma - colon	NA	WES	108644963	99.96	108.602	0	115	125	36	179	104.16	NA	NA	NA	NA	TumorNormal	825966_v2_0_1_10_0_germlineWES	PDMR-825966.WES.N	NA
PDMR-827478	Male	55-59	Unknown	PDMR	NA	HN	PDMR-827478_germlineWES	Human_Normal	NA	Lung	LUSC	Squamous cell lung carcinoma	NA	WES	101182138	99.91	101.091	0	116	125	35.3	171.6	91.47	NA	NA	NA	NA	TumorNormal	827478_v2_0_1_10_0_germlineWES	PDMR-827478.WES.N	NA
PDMR-832693	Male	45-49	Unknown	PDMR	NA	HN	PDMR-832693_germlineWES	Human_Normal	NA	Head&Neck	HNSC	Lip/oral cavity squam. cell car.	NA	WES	90470165	99.87	90.3526	0	118	125	35.2	184.5	85.64	NA	NA	NA	NA	TumorNormal	832693_v2_0_1_10_0_germlineWES	PDMR-832693.WES.N	NA
PDMR-833975	Female	65-69	Unknown	PDMR	NA	HN	PDMR-833975_germlineWES	Human_Normal	NA	Pancreas	PAAD	Adenocarcinoma - pancreas	NA	WES	120864512	99.68	120.478	0	116	125	35.4	175.1	114.35	NA	NA	NA	NA	TumorNormal	833975_v2_0_1_10_0_germlineWES	PDMR-833975.WES.N	NA
PDMR-845751	Female	60-64	Unknown	PDMR	NA	HN	PDMR-845751_germlineWES	Human_Normal	NA	Head&Neck	HNSC	Lip/oral cavity squam. cell car.	NA	WES	128956078	99.87	128.788	0	116	125	35.4	179.7	118.79	NA	NA	NA	NA	TumorNormal	845751_v2_0_1_10_0_germlineWES	PDMR-845751.WES.N	NA
PDMR-862259	Male	65-69	Caucasian	PDMR	NA	HN	PDMR-862259_germlineWES	Human_Normal	NA	Colon	COAD	Adenocarcinoma - colon	NA	WES	81457285	99.9	81.3758	0	119	125	35.6	184.2	80.77	NA	NA	NA	NA	TumorNormal	862259_v2_0_1_10_0_germlineWES	PDMR-862259.WES.N	NA
PDMR-891866	Male	75-79	Unknown	PDMR	NA	HN	PDMR-891866_germlineWES	Human_Normal	NA	Skin	SKCM	Melanoma	NA	WES	91735232	99.91	91.6527	0	118	125	35.5	179.3	86.27	NA	NA	NA	NA	TumorNormal	891866_v2_0_1_10_0_germlineWES	PDMR-891866.WES.N	NA
PDMR-915372	Male	55-59	Unknown	PDMR	NA	HN	PDMR-915372_germlineWES	Human_Normal	NA	Head&Neck	HNSC	Pharyngeal squam. cell carcinoma	NA	WES	112917997	99.89	112.794	0	115	125	35.6	173.4	105.78	NA	NA	NA	NA	TumorNormal	915372_v2_0_1_10_0_germlineWES	PDMR-915372.WES.N	NA
PDMR-918122	Male	80-84	Caucasian	PDMR	NA	HN	PDMR-918122_germlineWES	Human_Normal	NA	Soft_tissue_Bone	SARC	Fibrosarcoma - not infantile	NA	WES	135887068	99.83	135.656	0	116	125	35.4	172.9	128.34	NA	NA	NA	NA	TumorNormal	918122_v2_0_1_10_0_germlineWES	PDMR-918122.WES.N	NA
PDMR-932174	Male	60-64	Unknown	PDMR	NA	HN	PDMR-932174_germlineWES	Human_Normal	NA	Head&Neck	HNSC	Pharyngeal squam. cell carcinoma	NA	WES	133796091	99.89	133.649	0	116	125	35.6	175.3	127.97	NA	NA	NA	NA	TumorNormal	932174_v2_0_1_10_0_germlineWES	PDMR-932174.WES.N	NA
PDMR-952719	Male	45-49	African American	PDMR	NA	HN	PDMR-952719_germlineWES	Human_Normal	NA	Lung	LUAD	Lung adenocarcinoma	NA	WES	136745804	99.88	136.582	0	116	125	35.6	175	131.68	NA	NA	NA	NA	TumorNormal	952719_v2_0_1_10_0_germlineWES	PDMR-952719.WES.N	NA
PDMR-958767	Male	55-59	Caucasian	PDMR	NA	HN	PDMR-958767_germlineWES	Human_Normal	NA	Head&Neck	HNSC	Lip/oral cavity squam. cell car.	NA	WES	132241096	99.89	132.096	0	116	125	35.5	176.6	126.3	NA	NA	NA	NA	TumorNormal	958767_v2_0_1_10_0_germlineWES	PDMR-958767.WES.N	NA
PDMR-959717	Female	65-69	Unknown	PDMR	NA	HN	PDMR-959717_germlineWES	Human_Normal	NA	Head&Neck	HNSC	Lip/oral cavity squam. cell car.	NA	WES	85508020	99.93	85.4482	0	116	125	35.5	173.5	79.08	NA	NA	NA	NA	TumorNormal	959717_v2_0_1_10_0_germlineWES	PDMR-959717.WES.N	NA
PDMR-961994	Male	60-64	Unknown	PDMR	NA	HN	PDMR-961994_germlineWES	Human_Normal	NA	Kidney	KIRC	RCC, clear cell adenocarcinoma	NA	WES	137883526	99.92	137.773	0	117	125	35.5	179.6	135.16	NA	NA	NA	NA	TumorNormal	961994_v2_0_1_10_0_germlineWES	PDMR-961994.WES.N	NA
PDMR-981375	Male	65-69	Unknown	PDMR	NA	HN	PDMR-981375_germlineWES	Human_Normal	NA	Head&Neck	HNSC	Lip/oral cavity squam. cell car.	NA	WES	93583160	99.89	93.4802	0	118	125	35.5	183.8	89.97	NA	NA	NA	NA	TumorNormal	981375_v2_0_1_10_0_germlineWES	PDMR-981375.WES.N	NA
PDMR-997726	Female	65-69	Caucasian	PDMR	NA	HN	PDMR-997726_germlineWES	Human_Normal	NA	Lung	LUSC	Squamous cell lung carcinoma	NA	WES	133463377	99.9	133.33	0	116	125	35.6	180.1	129.86	NA	NA	NA	NA	TumorNormal	997726_v2_0_1_10_0_germlineWES	PDMR-997726.WES.N	NA
WI-WM3907	Female	60-64	Unknown	WISTAR	NA	HN	WI-WM3907n	Human_Normal	NA	Skin	SKCM	Skin Cutaneous Melanoma	NA	WES	167723837	99.94	167.628	0	75	76	31.4	195.6	125.89	NA	NA	NA	NA	TumorNormal	wm3907n	WI-WM3907.WES.N	NA
WI-WM3926	Male	45-49	Unknown	WISTAR	NA	HN	WI-WM3926n	Human_Normal	NA	Skin	SKCM	Skin Cutaneous Melanoma	NA	WES	113065679	99.96	113.024	0	75	76	31	177.3	87.42	NA	NA	NA	NA	TumorNormal	wm3926n	WI-WM3926.WES.N	NA
WI-WM3936	Female	70-74	Unknown	WISTAR	NA	HN	WI-WM3936n	Human_Normal	NA	Skin	SKCM	Skin Cutaneous Melanoma	NA	WES	91385000	99.96	91.3519	0	75	76	30	180.6	72.74	NA	NA	NA	NA	TumorNormal	wm3936n	WI-WM3936.WES.N	NA
WI-WM3939	Male	50-54	Unknown	WISTAR	NA	HN	WI-WM3939-2n	Human_Normal	NA	Skin	SKCM	Skin Cutaneous Melanoma	NA	WES	86242947	99.96	86.2066	0	75	76	29.9	184.5	66.09	NA	NA	NA	NA	TumorNormal	wm3939-2n	WI-WM3939.WES.N	NA
WI-WM3942	Male	60-64	Unknown	WISTAR	NA	HN	WI-WM3942n	Human_Normal	NA	Skin	SKCM	Skin Cutaneous Melanoma	NA	WES	99715758	99.94	99.6524	0	75	76	30.9	179.6	73.74	NA	NA	NA	NA	TumorNormal	wm3942n	WI-WM3942.WES.N	NA
WI-WM3960	Male	40-44	Unknown	WISTAR	NA	HN	WI-WM3960n	Human_Normal	NA	Skin	SKCM	Skin Cutaneous Melanoma	NA	WES	158745989	99.93	158.641	0	75	76	31.2	176.6	124.57	NA	NA	NA	NA	TumorNormal	wm3960n	WI-WM3960.WES.N	NA
WI-WM3973	Male	60-64	Unknown	WISTAR	NA	HN	WI-WM3973n	Human_Normal	NA	Skin	SKCM	Skin Cutaneous Melanoma	NA	WES	93246931	99.96	93.2081	0	75	76	30.4	189.8	74.66	NA	NA	NA	NA	TumorNormal	wm3973n	WI-WM3973.WES.N	NA
WI-WM3983	Female	80-84	Unknown	WISTAR	NA	HN	WI-WM3983n	Human_Normal	NA	Skin	SKCM	Skin Cutaneous Melanoma	NA	WES	55050597	99.95	55.0239	0	75	76	29.3	168.8	45.32	NA	NA	NA	NA	TumorNormal	wm3983n	WI-WM3983.WES.N	NA
WI-WM4008	Female	60-64	Unknown	WISTAR	NA	HN	WI-WM4008n	Human_Normal	NA	Skin	SKCM	Skin Cutaneous Melanoma	NA	WES	101137785	99.97	101.105	0	75	76	31.2	182.4	78.2	NA	NA	NA	NA	TumorNormal	wm4008n	WI-WM4008.WES.N	NA
WI-WM4011	Male	65-69	Unknown	WISTAR	NA	HN	WI-WM4011n	Human_Normal	NA	Skin	SKCM	Skin Cutaneous Melanoma	NA	WES	106501033	99.96	106.456	0	75	76	30.6	194.4	80.7	NA	NA	NA	NA	TumorNormal	wm4011n	WI-WM4011.WES.N	NA
WI-WM4018	Female	60-64	Unknown	WISTAR	NA	HN	WI-WM4018n	Human_Normal	NA	Skin	SKCM	Skin Cutaneous Melanoma	NA	WES	131535267	99.97	131.491	0	75	76	31	189.9	97.59	NA	NA	NA	NA	TumorNormal	wm4018n	WI-WM4018.WES.N	NA
WI-WM4070	Female	55-59	Unknown	WISTAR	NA	HN	WI-WM4070n	Human_Normal	NA	Skin	SKCM	Skin Cutaneous Melanoma	NA	WES	161823949	99.97	161.768	0	75	76	31.1	200.7	122.72	NA	NA	NA	NA	TumorNormal	wm4070n	WI-WM4070.WES.N	NA
WI-WM4071	Male	75-79	Unknown	WISTAR	NA	HN	WI-WM4071n	Human_Normal	NA	Skin	SKCM	Skin Cutaneous Melanoma	NA	WES	188042679	99.95	187.95	0	75	76	30.7	287.6	135.94	NA	NA	NA	NA	TumorNormal	wm4071n	WI-WM4071.WES.N	NA
WI-WM4237	Female	25-29	Unknown	WISTAR	NA	HN	WI-WM4237n	Human_Normal	NA	Skin	SKCM	Skin Cutaneous Melanoma	NA	WES	160440893	99.97	160.392	0	75	76	31.1	192.6	116.17	NA	NA	NA	NA	TumorNormal	wm4237n	WI-WM4237.WES.N	NA
WI-WM4336	Male	70-74	Unknown	WISTAR	NA	HN	WI-WM4336n	Human_Normal	NA	Skin	SKCM	Skin Cutaneous Melanoma	NA	WES	108993868	99.92	108.904	0	75	76	28.1	283.7	82.18	NA	NA	NA	NA	TumorNormal	wm4336n	WI-WM4336.WES.N	NA
WU-0003	Male	65-69	Caucasian	WUSTL	NA	HN	WU-0003-N1	Human_Normal	NA	Pancreas	PAAD	Gastrointestinal Neoplasm, Adenocarcinoma - pancreas	NA	WES	65119647	99.89	65.0464	0	143	151	29.7	224.2	88.8	NA	NA	NA	NA	TumorNormal	WU-0003-N1.WES	WU-0003.WES.N	NA
WU-0004	Male	75-79	Caucasian	WUSTL	NA	HN	WU-0004-N1	Human_Normal	NA	Pancreas	PAAD	Gastrointestinal Neoplasm, Adenocarcinoma - pancreas	NA	WES	49381438	99.88	49.3227	0	144	151	29.8	230.2	68.77	NA	NA	NA	NA	TumorNormal	WU-0004-N1.WES	WU-0004.WES.N	NA
WU-0005	Female	70-74	African American	WUSTL	NA	HN	WU-0005-N1	Human_Normal	NA	Pancreas	PAAD	Gastrointestinal Neoplasm, Adenocarcinoma - pancreas	NA	WES	57324494	99.86	57.2451	0	143	151	29.7	221	77.39	NA	NA	NA	NA	TumorNormal	WU-0005-N1.WES	WU-0005.WES.N	NA
WU-0006	Male	70-74	Caucasian	WUSTL	NA	HN	WU-0006-N1	Human_Normal	NA	Pancreas	PAAD	Gastrointestinal Neoplasm, Adenocarcinoma - pancreas	NA	WES	34277245	99.88	34.237	0	144	151	29.7	232	47.69	NA	NA	NA	NA	TumorNormal	WU-0006-N1.WES	WU-0006.WES.N	NA
WU-0007	Male	65-69	Caucasian	WUSTL	NA	HN	WU-0007-N1	Human_Normal	NA	Pancreas	PAAD	Gastrointestinal Neoplasm, Adenocarcinoma - pancreas	NA	WES	61091529	99.87	61.0148	0	143	151	29.7	228.1	84.14	NA	NA	NA	NA	TumorNormal	WU-0007-N1.WES	WU-0007.WES.N	NA
WU-0008	Male	70-74	Caucasian	WUSTL	NA	HN	WU-0008-N1	Human_Normal	NA	Colon	COAD	Gastrointestinal Neoplasm, Adenocarcinoma - colon	NA	WES	43855716	99.88	43.8049	0	142	151	36.3	223.2	58.46	NA	NA	NA	NA	TumorNormal	WU-0008-N1.WES	WU-0008.WES.N	NA
WU-0009	Male	70-74	Caucasian	WUSTL	NA	HN	WU-0009-N1	Human_Normal	NA	Pancreas	PAAD	Gastrointestinal Neoplasm, Adenocarcinoma - pancreas	NA	WES	34102353	99.76	34.0202	0	143	151	35.7	222.3	44.99	NA	NA	NA	NA	TumorNormal	WU-0009-N1.WES	WU-0009.WES.N	NA
WU-0010	Male	60-64	Caucasian	WUSTL	NA	HN	WU-0010-N1	Human_Normal	NA	Colon	READ	Gastrointestinal Neoplasm, Adenocarcinoma - rectum	NA	WES	53633011	99.85	53.5531	0	143	151	36.2	231.6	73.32	NA	NA	NA	NA	TumorNormal	WU-0010-N1.WES	WU-0010.WES.N	NA
WU-0011	Male	55-59	Caucasian	WUSTL	NA	HN	WU-0011-N1	Human_Normal	NA	Pancreas	PAAD	Gastrointestinal Neoplasm, Adenocarcinoma - pancreas	NA	WES	46163743	99.88	46.1083	0	144	151	36.3	225.3	63.16	NA	NA	NA	NA	TumorNormal	WU-0011-N1.WES	WU-0011.WES.N	NA
WU-0012	Female	70-74	Caucasian	WUSTL	NA	HN	WU-0012-N1	Human_Normal	NA	Pancreas	PAAD	Gastrointestinal Neoplasm, Adenocarcinoma - pancreas	NA	WES	100456668	99.82	100.272	0	141	151	36	201.5	127.72	NA	NA	NA	NA	TumorNormal	WU-0012-N1.WES	WU-0012.WES.N	NA
WU-0013	Male	60-64	Caucasian	WUSTL	NA	HN	WU-0013-N1	Human_Normal	NA	Pancreas	PAAD	Gastrointestinal Neoplasm, Adenocarcinoma - pancreas	NA	WES	45521681	99.87	45.4624	0	143	151	36.2	225.5	61.12	NA	NA	NA	NA	TumorNormal	WU-0013-N1.WES	WU-0013.WES.N	NA
WU-0014	Male	60-64	Caucasian	WUSTL	NA	HN	WU-0014-N1	Human_Normal	NA	Colon	COAD	Gastrointestinal Neoplasm, Adenocarcinoma - colon	NA	WES	44326967	99.88	44.2754	0	143	151	36.2	221.3	59.48	NA	NA	NA	NA	TumorNormal	WU-0014-N1.WES	WU-0014.WES.N	NA
WU-0015	Male	40-44	Caucasian	WUSTL	NA	HN	WU-0015-N1	Human_Normal	NA	Colon	COAD	Gastrointestinal Neoplasm, Adenocarcinoma - colon	NA	WES	51194761	99.88	51.1329	0	143	151	36.2	226.7	70.03	NA	NA	NA	NA	TumorNormal	WU-0015-N1.WES	WU-0015.WES.N	NA
WU-0016	Male	60-64	Caucasian	WUSTL	NA	HN	WU-0016-N1	Human_Normal	NA	Pancreas	PAAD	Gastrointestinal Neoplasm, Adenocarcinoma - pancreas	NA	WES	50514382	99.88	50.4556	0	143	151	36.3	225.6	68.54	NA	NA	NA	NA	TumorNormal	WU-0016-N1.WES	WU-0016.WES.N	NA
WU-0017	Male	50-54	Caucasian	WUSTL	NA	HN	WU-0017-N1	Human_Normal	NA	Pancreas	PAAD	Gastrointestinal Neoplasm, Adenocarcinoma - pancreas	NA	WES	49029828	99.89	48.9749	0	143	151	36.3	224.4	66.18	NA	NA	NA	NA	TumorNormal	WU-0017-N1.WES	WU-0017.WES.N	NA
WU-0018	Male	75-79	African American	WUSTL	NA	HN	WU-0018-N1	Human_Normal	NA	Pancreas	PAAD	Gastrointestinal Neoplasm, Adenocarcinoma - pancreas	NA	WES	33675460	99.91	33.6442	0	140	151	36.3	215.5	43.18	NA	NA	NA	NA	TumorNormal	WU-0018-N1.WES	WU-0018.WES.N	NA
WU-0019	Male	70-74	Caucasian	WUSTL	NA	HN	WU-0019-N1	Human_Normal	NA	Colon	COAD	Gastrointestinal Neoplasm, Adenocarcinoma - colon	NA	WES	48729263	99.88	48.6726	0	143	151	36.3	226.1	66.17	NA	NA	NA	NA	TumorNormal	WU-0019-N1.WES	WU-0019.WES.N	NA
WU-0020	Male	40-44	African American	WUSTL	NA	HN	WU-0020-N1	Human_Normal	NA	Skin	SKCM	Skin Neoplasm, Melanoma	NA	WES	57424253	99.89	57.3607	0	143	151	36.3	225.5	77.59	NA	NA	NA	NA	TumorNormal	WU-0020-N1.WES	WU-0020.WES.N	NA
WU-0021	Female	40-44	Caucasian	WUSTL	NA	HN	WU-0021-N1	Human_Normal	NA	Colon	COAD	Gastrointestinal Neoplasm, Adenocarcinoma - colon	NA	WES	56619004	99.89	56.5548	0	143	151	36.3	221	75.59	NA	NA	NA	NA	TumorNormal	WU-0021-N1.WES	WU-0021.WES.N	NA
WU-0023	Male	65-69	Caucasian	WUSTL	NA	HN	WU-0023-N1	Human_Normal	NA	Pancreas	PAAD	Gastrointestinal Neoplasm, Adenocarcinoma - pancreas	NA	WES	41512977	99.89	41.4661	0	142	151	36.3	222	54.78	NA	NA	NA	NA	TumorNormal	WU-0023-N1.WES	WU-0023.WES.N	NA
WU-0024	Female	70-74	Caucasian	WUSTL	NA	HN	WU-0024-N1	Human_Normal	NA	Colon	Other	Gastrointestinal Neoplasm, Colorectal cancer, NOS	NA	WES	49333514	99.88	49.2732	0	143	151	36.3	219.5	65.79	NA	NA	NA	NA	TumorNormal	WU-0024-N1.WES	WU-0024.WES.N	NA
WU-0025	Male	50-54	Caucasian	WUSTL	NA	HN	WU-0025-N1	Human_Normal	NA	Other(GI)	GIAD	Gastrointestinal Neoplasm, Gastrointestinal cancer, NOS	NA	WES	47655279	99.81	47.5629	0	143	151	35.8	222.2	62.93	NA	NA	NA	NA	TumorNormal	WU-0025-N1.WES	WU-0025.WES.N	NA
WU-0026	Male	45-49	Caucasian	WUSTL	NA	HN	WU-0026-N1	Human_Normal	NA	Pancreas	PAAD	Gastrointestinal Neoplasm, Adenocarcinoma - pancreas	NA	WES	35365055	99.86	35.3168	0	144	151	35.9	226.7	48.82	NA	NA	NA	NA	TumorNormal	WU-0026-N1.WES	WU-0026.WES.N	NA
WU-0027	Female	70-74	Caucasian	WUSTL	NA	HN	WU-0027-N1	Human_Normal	NA	Colon	COAD	Gastrointestinal Neoplasm, Adenocarcinoma - colon	NA	WES	33282457	99.88	33.2419	0	145	151	36	229.6	46.77	NA	NA	NA	NA	TumorNormal	WU-0027-N1.WES	WU-0027.WES.N	NA
WU-0029	Male	75-79	Caucasian	WUSTL	NA	HN	WU-0029-N1	Human_Normal	NA	Bladder	BLCA	Urothelial Tract Neoplasm, Urothelial/bladder cancer, NOS	NA	WES	29805157	99.8	29.7464	0	144	151	35.9	229.6	40.83	NA	NA	NA	NA	TumorNormal	WU-0029-N1.WES	WU-0029.WES.N	NA
WU-0030	Female	45-49	Caucasian	WUSTL	NA	HN	WU-0030-N1	Human_Normal	NA	Bladder	BLCA	Urothelial Tract Neoplasm, Urothelial/bladder cancer, NOS	NA	WES	29617702	99.81	29.5627	0	145	151	35.8	230.8	41.26	NA	NA	NA	NA	TumorNormal	WU-0030-N1.WES	WU-0030.WES.N	NA
WU-0031	Male	70-74	Caucasian	WUSTL	NA	HN	WU-0031-N1	Human_Normal	NA	Head&Neck	HNSC	Head and Neck Neoplasm, H & N squamous cell car., NOS	NA	WES	29927703	99.87	29.8888	0	145	151	35.9	231.2	41.43	NA	NA	NA	NA	TumorNormal	WU-0031-N1.WES	WU-0031.WES.N	NA
WU-0032	Female	55-59	Unknown	WUSTL	NA	HN	WU-0032-N1	Human_Normal	NA	Lung	LUSC	Lung, Mediastinal and Pleural Neoplasm, Squamous cell lung carcinoma	NA	WES	31156668	99.86	31.1143	0	145	151	35.9	226.7	43.04	NA	NA	NA	NA	TumorNormal	WU-0032-N1.WES	WU-0032.WES.N	NA
WU-0033	Female	40-44	Caucasian	WUSTL	NA	HN	WU-0033-N1	Human_Normal	NA	Breast	BRCA	Breast Neoplasm, Invasive breast carcinoma	NA	WES	40086826	99.91	40.0505	0	144	151	32.7	223.6	55.17	NA	NA	NA	NA	TumorNormal	WU-0033-N1.WES	WU-0033.WES.N	NA
WU-0034	Male	60-64	Asian	WUSTL	NA	HN	WU-0034-N1	Human_Normal	NA	Bladder	BLCA	Urothelial Tract Neoplasm, Transitional cell car. - uroth.	NA	WES	35150585	99.86	35.1025	0	145	151	35.9	227.8	48.6	NA	NA	NA	NA	TumorNormal	WU-0034-N1.WES	WU-0034.WES.N	NA
WU-0035	Female	65-69	Caucasian	WUSTL	NA	HN	WU-0035-N1	Human_Normal	NA	Other(GI)	Other	Gastrointestinal Neoplasm, Gastrointestinal cancer, NOS	NA	WES	47324863	99.86	47.2588	0	143	151	36.2	222.6	63.37	NA	NA	NA	NA	TumorNormal	WU-0035-N1.WES	WU-0035.WES.N	NA
WU-0036	Male	55-59	Caucasian	WUSTL	NA	HN	WU-0036-N1	Human_Normal	NA	Kidney	KIRC	Kidney Neoplasm, RCC, clear cell adenocarcinoma	NA	WES	30522698	99.83	30.4719	0	144	151	35.9	225.7	41.35	NA	NA	NA	NA	TumorNormal	WU-0036-N1.WES	WU-0036.WES.N	NA
WU-0038	Male	35-39	Unknown	WUSTL	NA	HN	WU-0038-N1	Human_Normal	NA	Soft_tissue_Bone	SARC	Soft Tissue Neoplasm, Malig. periph. nerve sheath tum.	NA	WES	52829118	99.81	52.7282	0	143	151	35.8	223.5	70.32	NA	NA	NA	NA	TumorNormal	WU-0038-N1.WES	WU-0038.WES.N	NA
WU-0039	Male	25-29	Caucasian	WUSTL	NA	HN	WU-0039-N1	Human_Normal	NA	Soft_tissue_Bone	SARC	Soft Tissue Neoplasm, Non-Rhabdo. soft tissue sarcoma	NA	WES	31922313	99.77	31.8498	0	141	151	36.1	206.6	40.39	NA	NA	NA	NA	TumorNormal	WU-0039-N1.WES	WU-0039.WES.N	NA
WU-0040	Female	55-59	Caucasian	WUSTL	NA	HN	WU-0040-N1	Human_Normal	NA	Breast	BRCA	Breast Neoplasm, Invasive breast carcinoma	NA	WES	37210876	99.72	37.1083	0	143	151	35.7	225.1	49.34	NA	NA	NA	NA	TumorNormal	WU-0040-N1.WES	WU-0040.WES.N	NA
WU-0041	Male	55-59	Caucasian	WUSTL	NA	HN	WU-0041-N1	Human_Normal	NA	Head&Neck	HNSC	Head and Neck Neoplasm, Pharyngeal squam. cell carcinoma	NA	WES	35225816	99.78	35.148	0	141	151	35.8	220.2	45.71	NA	NA	NA	NA	TumorNormal	WU-0041-N1.WES	WU-0041.WES.N	NA
WU-0042	Female	35-39	Caucasian	WUSTL	NA	HN	WU-0042-N2	Human_Normal	NA	Soft_tissue_Bone	SARC	Soft Tissue Neoplasm, Malig. periph. nerve sheath tum.	NA	WES	46630228	99.78	46.5297	0	144	151	35.7	228	63.21	NA	NA	NA	NA	TumorNormal	WU-0042-N2.WES	WU-0042.WES.N-2	NA
WU-0043	Female	90-94	African American	WUSTL	NA	HN	WU-0043-N1	Human_Normal	NA	Soft_tissue_Bone	SARC	Soft Tissue Neoplasm, Non-Rhabdo. soft tissue sarcoma	NA	WES	24373517	99.8	24.3243	0	137	151	36.1	212.5	30.23	NA	NA	NA	NA	TumorNormal	WU-0043-N1.WES	WU-0043.WES.N	NA
WU-0045	Male	30-34	Caucasian	WUSTL	NA	HN	WU-0045-N2	Human_Normal	NA	Colon	COAD	Gastrointestinal Neoplasm, Adenocarcinoma - colon	NA	WES	35820942	99.8	35.7504	0	145	151	35.8	231.1	50.16	NA	NA	NA	NA	TumorNormal	WU-0045-N2.WES	WU-0045.WES.N	NA
WU-0046	Female	50-54	Caucasian	WUSTL	NA	HN	WU-0046-N1	Human_Normal	NA	Colon	COAD	Gastrointestinal Neoplasm, Adenocarcinoma - colon	NA	WES	35840777	99.88	35.7985	0	144	151	35.9	229.4	49.65	NA	NA	NA	NA	TumorNormal	WU-0046-N1.WES	WU-0046.WES.N	NA
WU-0047	Female	70-74	Caucasian	WUSTL	NA	HN	WU-0047-N2	Human_Normal	NA	Colon	READ	Gastrointestinal Neoplasm, Adenocarcinoma - rectum	NA	WES	33918808	99.87	33.8753	0	146	151	35.9	236.5	48.09	NA	NA	NA	NA	TumorNormal	WU-0047-N2.WES	WU-0047.WES.N	NA
WU-0048	Male	65-69	Caucasian	WUSTL	NA	HN	WU-0048-N1	Human_Normal	NA	Pancreas	PAAD	Gastrointestinal Neoplasm, Adenocarcinoma - pancreas	NA	WES	35086331	99.76	35.0036	0	144	151	35.7	224.8	47.17	NA	NA	NA	NA	TumorNormal	WU-0048-N1.WES	WU-0048.WES.N	NA
WU-0049	Male	75-79	Caucasian	WUSTL	NA	HN	WU-0049-N1	Human_Normal	NA	Bladder	BLCA	Urothelial Tract Neoplasm, Transitional cell car. - uroth.	NA	WES	37677517	99.77	37.5921	0	144	151	35.7	224.9	50.34	NA	NA	NA	NA	TumorNormal	WU-0049-N1.WES	WU-0049.WES.N	NA
WU-0050	Male	25-29	Caucasian	WUSTL	NA	HN	WU-0050-N1	Human_Normal	NA	Soft_tissue_Bone	SARC	Soft Tissue Neoplasm, Rhabdomyosarcoma, NOS	NA	WES	49424950	99.77	49.3117	0	142	151	35.8	216.7	64.35	NA	NA	NA	NA	TumorNormal	WU-0050-N1.WES	WU-0050.WES.N	NA
WU-0052	Female	70-74	Caucasian	WUSTL	NA	HN	WU-0052-N1	Human_Normal	NA	Head&Neck	HNSC	Head and Neck Neoplasm, Pharyngeal squam. cell carcinoma	NA	WES	42051018	99.76	41.9488	0	143	151	35.8	224.5	55.78	NA	NA	NA	NA	TumorNormal	WU-0052-N1.WES	WU-0052.WES.N	NA
WU-0054	Female	60-64	Caucasian	WUSTL	NA	HN	WU-0054-N1	Human_Normal	NA	Lung	LUAD	Lung, Mediastinal and Pleural Neoplasm, Lung adenocarcinoma	NA	WES	34679909	99.83	34.6208	0	142	151	35.7	219.2	45.53	NA	NA	NA	NA	TumorNormal	WU-0054-N1.WES	WU-0054.WES.N	NA
WU-0055	Female	25-29	Caucasian	WUSTL	NA	HN	WU-0055-N1	Human_Normal	NA	Soft_tissue_Bone	SARC	Soft Tissue Neoplasm, Rhabdomyosarcoma, NOS	NA	WES	94023359	99.72	93.7586	0	140	151	36	198.6	115.76	NA	NA	NA	NA	TumorNormal	WU-0055-N1.WES	WU-0055.WES.N	NA
WU-0056	Female	40-44	Caucasian	WUSTL	NA	HN	WU-0056-N1	Human_Normal	NA	Breast	BRCA	Breast Neoplasm, Invasive breast carcinoma	NA	WES	36584887	99.73	36.4856	0	143	151	35.5	223.9	48.79	NA	NA	NA	NA	TumorNormal	WU-0056-N1.WES	WU-0056.WES.N	NA
WU-0059	Female	50-54	Caucasian	WUSTL	NA	HN	WU-0059-N1	Human_Normal	NA	Kidney	KIRC	Kidney Neoplasm, RCC, clear cell adenocarcinoma	NA	WES	28580154	99.77	28.5155	0	145	151	35.9	236.1	39.87	NA	NA	NA	NA	TumorNormal	WU-0059-N1.WES	WU-0059.WES.N	NA
WU-0060	Male	65-69	Caucasian	WUSTL	NA	HN	WU-0060-N1	Human_Normal	NA	Pancreas	PAAD	Gastrointestinal Neoplasm, Adenocarcinoma - pancreas	NA	WES	30808047	99.87	30.7681	0	144	151	35.8	227.9	42.24	NA	NA	NA	NA	TumorNormal	WU-0060-N1.WES	WU-0060.WES.N	NA
WU-0061	Male	55-59	Caucasian	WUSTL	NA	HN	WU-0061-N1	Human_Normal	NA	Colon	Other	Gastrointestinal Neoplasm, Colorectal cancer, NOS	NA	WES	37640476	99.83	37.5775	0	143	151	35.9	222.6	50.15	NA	NA	NA	NA	TumorNormal	WU-0061-N1.WES	WU-0061.WES.N	NA
WU-0062	Female	65-69	Caucasian	WUSTL	NA	HN	WU-0062-N1	Human_Normal	NA	Colon	COAD	Gastrointestinal Neoplasm, Adenocarcinoma - colon	NA	WES	28009697	99.84	27.9635	0	144	151	36	228	38.5	NA	NA	NA	NA	TumorNormal	WU-0062-N1.WES	WU-0062.WES.N	NA
WU-0063	Female	70-74	Caucasian	WUSTL	NA	HN	WU-0063-N1	Human_Normal	NA	Pancreas	PAAD	Gastrointestinal Neoplasm, Adenocarcinoma - pancreas	NA	WES	34341718	99.85	34.2913	0	144	151	36.1	227.1	47.03	NA	NA	NA	NA	TumorNormal	WU-0063-N1.WES	WU-0063.WES.N	NA
WU-0064	Female	30-34	Caucasian	WUSTL	NA	HN	WU-0064-N1	Human_Normal	NA	Soft_tissue_Bone	SARC	Bone Neoplasm, Chondrosarcoma	NA	WES	90095678	99.76	89.8824	0	144	151	35.6	229.8	122.91	NA	NA	NA	NA	TumorNormal	WU-0064-N1.WES	WU-0064.WES.N	NA
WU-0066	Female	75-79	Caucasian	WUSTL	NA	HN	WU-0066-N1	Human_Normal	NA	Pancreas	PAAD	Gastrointestinal Neoplasm, Adenocarcinoma - pancreas	NA	WES	37076210	99.87	37.0298	0	144	151	36	225.1	50.67	NA	NA	NA	NA	TumorNormal	WU-0066-N1.WES	WU-0066.WES.N	NA
WU-0067	Male	70-74	Caucasian	WUSTL	NA	HN	WU-0067-N1	Human_Normal	NA	Colon	COAD	Gastrointestinal Neoplasm, Adenocarcinoma - colon	NA	WES	35002273	99.87	34.9562	0	144	151	36	230	48.65	NA	NA	NA	NA	TumorNormal	WU-0067-N1.WES	WU-0067.WES.N	NA
WU-0068	Male	70-74	African American	WUSTL	NA	HN	WU-0068-N1	Human_Normal	NA	Pancreas	PAAD	Gastrointestinal Neoplasm, Adenocarcinoma - pancreas	NA	WES	37553010	99.87	37.5046	0	145	151	36	226.8	51.82	NA	NA	NA	NA	TumorNormal	WU-0068-N1.WES	WU-0068.WES.N	NA
WU-0069	Male	50-54	Caucasian	WUSTL	NA	HN	WU-0069-N1	Human_Normal	NA	Skin	SKCM	Skin Neoplasm, Melanoma	NA	WES	33794367	99.8	33.7255	0	144	151	36	232	46.9	NA	NA	NA	NA	TumorNormal	WU-0069-N1.WES	WU-0069.WES.N	NA
WU-0070	Female	65-69	Caucasian	WUSTL	NA	HN	WU-0070-N1	Human_Normal	NA	Other(GI)	Other	Gastrointestinal Neoplasm, Gall bladder carcinoma (adeno)	NA	WES	31490019	99.85	31.4423	0	144	151	36.1	229.4	43.55	NA	NA	NA	NA	TumorNormal	WU-0070-N1.WES	WU-0070.WES.N	NA
WU-0071	Male	40-44	Caucasian	WUSTL	NA	HN	WU-0071-N1	Human_Normal	NA	Colon	Other	Gastrointestinal Neoplasm, Colorectal cancer, NOS	NA	WES	65918835	99.82	65.8004	0	141	151	36	201.3	83.17	NA	NA	NA	NA	TumorNormal	WU-0071-N1.WES	WU-0071.WES.N	NA
WU-0072	Male	75-79	Caucasian	WUSTL	NA	HN	WU-0072-N1	Human_Normal	NA	Skin	MCC	Skin Neoplasm, Merkel cell tumor	NA	WES	93211912	99.81	93.0336	0	139	151	36	195.3	112.66	NA	NA	NA	NA	TumorNormal	WU-0072-N1.WES	WU-0072.WES.N	NA
WU-0073	Female	75-79	African American	WUSTL	NA	HN	WU-0073-N1	Human_Normal	NA	Colon	COAD	Gastrointestinal Neoplasm, Adenocarcinoma - colon	NA	WES	55107957	99.74	54.9629	0	138	151	36.4	197.8	66.82	NA	NA	NA	NA	TumorNormal	WU-0073-N1.WES	WU-0073.WES.N	NA
WU-0074	Male	50-54	Caucasian	WUSTL	NA	HN	WU-0074-N1	Human_Normal	NA	Colon	COAD	Gastrointestinal Neoplasm, Adenocarcinoma - colon	NA	WES	63965220	99.85	63.8688	0	140	151	36	198.8	78.8	NA	NA	NA	NA	TumorNormal	WU-0074-N1.WES	WU-0074.WES.N	NA
WU-0075	Male	75-79	Caucasian	WUSTL	NA	HN	WU-0075-N1	Human_Normal	NA	Bladder	BLCA	Urothelial Tract Neoplasm, Transitional cell car. - uroth.	NA	WES	70438417	99.77	70.2777	0	144	151	35.6	226.8	94.25	NA	NA	NA	NA	TumorNormal	WU-0075-N1.WES	WU-0075.WES.N	NA
WU-0076	Male	55-59	Caucasian	WUSTL	NA	HN	WU-0076-N1	Human_Normal	NA	Lung	LUAD	Lung, Mediastinal and Pleural Neoplasm, Lung adenocarcinoma	NA	WES	87770347	99.82	87.6119	0	139	151	36	197.2	107.12	NA	NA	NA	NA	TumorNormal	WU-0076-N1.WES	WU-0076.WES.N	NA
WU-0077	Male	65-69	African American	WUSTL	NA	HN	WU-0077-N1	Human_Normal	NA	Lung	SCLC	Lung, Mediastinal and Pleural Neoplasm, Small cell lung cancer	NA	WES	104833979	99.84	104.667	0	139	151	36	197.5	127.05	NA	NA	NA	NA	TumorNormal	WU-0077-N1.WES	WU-0077.WES.N	NA
WU-0079	Female	65-69	Caucasian	WUSTL	NA	HN	WU-0079-N1	Human_Normal	NA	Breast	BRCA	Breast Neoplasm, Invasive breast carcinoma	NA	WES	82456349	99.75	82.2493	0	144	151	36.2	229.8	113.92	NA	NA	NA	NA	TumorNormal	WU-0079-N1.WES	WU-0079.WES.N	NA
WU-0081	Female	40-44	Caucasian	WUSTL	NA	HN	WU-0081-N1	Human_Normal	NA	Breast	BRCA	Breast Neoplasm, Invasive breast carcinoma	NA	WES	93601622	99.81	93.4245	0	144	151	36.2	232.7	126.6	NA	NA	NA	NA	TumorNormal	WU-0081-N1.WES	WU-0081.WES.N	NA
WU-0082	Female	40-44	Caucasian	WUSTL	NA	HN	WU-0082-N1	Human_Normal	NA	Breast	BRCA	Breast Neoplasm, Invasive breast carcinoma	NA	WES	73556320	99.82	73.4259	0	144	151	36.2	222.9	99.86	NA	NA	NA	NA	TumorNormal	WU-0082-N1.WES	WU-0082.WES.N	NA
WU-0084	Female	65-69	Caucasian	WUSTL	NA	HN	WU-0084-N1	Human_Normal	NA	Lung	LUAS	Lung, Mediastinal and Pleural Neoplasm, Lung cancer, NOS	NA	WES	85541302	99.87	85.4259	0	144	151	36.2	233.5	120.03	NA	NA	NA	NA	TumorNormal	WU-0084-N1.WES	WU-0084.WES.N	NA
WU-0088	Male	40-44	African American	WUSTL	NA	HN	WU-0088-N1	Human_Normal	NA	Lung	SCLC	Lung, Mediastinal and Pleural Neoplasm, Small cell lung cancer	NA	WES	76099721	99.78	75.9294	0	143	151	36.2	223.5	100.5	NA	NA	NA	NA	TumorNormal	WU-0088-N1.WES	WU-0088.WES.N	NA
WU-0089	Male	50-54	Caucasian	WUSTL	NA	HN	WU-0089-N1	Human_Normal	NA	Lung	SCLC	Lung, Mediastinal and Pleural Neoplasm, Small cell lung cancer	NA	WES	90283110	99.82	90.1166	0	144	151	36.3	221.9	118.21	NA	NA	NA	NA	TumorNormal	WU-0089-N1.WES	WU-0089.WES.N	NA
WU-0091	Male	45-49	Caucasian	WUSTL	NA	HN	WU-0091-N1	Human_Normal	NA	Head&Neck	HNSC	Head and Neck Neoplasm, Pharyngeal squam. cell carcinoma	NA	WES	89373489	99.82	89.2104	0	144	151	36.2	231.8	125.36	NA	NA	NA	NA	TumorNormal	WU-0091-N1.WES	WU-0091.WES.N	NA
WU-0093	Female	50-54	Caucasian	WUSTL	NA	HN	WU-0093-N1	Human_Normal	NA	Soft_tissue_Bone	SARC	Soft Tissue Neoplasm, Synovial sarcoma	NA	WES	67307123	99.79	67.1671	0	143	151	36.3	222.9	90.66	NA	NA	NA	NA	TumorNormal	WU-0093-N1.WES	WU-0093.WES.N	NA
WU-0095	Female	65-69	Caucasian	WUSTL	NA	HN	WU-0095-N1	Human_Normal	NA	Kidney	KIRC	Kidney Neoplasm, RCC, clear cell adenocarcinoma	NA	WES	67773390	99.83	67.6559	0	144	151	36.2	226.7	93.49	NA	NA	NA	NA	TumorNormal	WU-0095-N1.WES	WU-0095.WES.N	NA
WU-0097	Female	50-54	Caucasian	WUSTL	NA	HN	WU-0097-N1	Human_Normal	NA	Kidney	KIRC	Kidney Neoplasm, RCC, clear cell adenocarcinoma	NA	WES	71267909	99.77	71.1025	0	144	151	35.7	226.6	96.51	NA	NA	NA	NA	TumorNormal	WU-0097-N1.WES	WU-0097.WES.N	NA
WU-0098	Male	60-64	Caucasian	WUSTL	NA	HN	WU-0098-N1	Human_Normal	NA	Kidney	KIRC	Kidney Neoplasm, RCC, clear cell adenocarcinoma	NA	WES	93309912	99.85	93.1662	0	139	151	36	199.2	114.68	NA	NA	NA	NA	TumorNormal	WU-0098-N1.WES	WU-0098.WES.N	NA
WU-0101	Male	45-49	Caucasian	WUSTL	NA	HN	WU-0101-N1	Human_Normal	NA	Kidney	KIRC	Kidney Neoplasm, RCC, clear cell adenocarcinoma	NA	WES	92298986	99.8	92.1169	0	144	151	36.2	231.1	127.96	NA	NA	NA	NA	TumorNormal	WU-0101-N1.WES	WU-0101.WES.N	NA
WU-0103	Male	70-74	Caucasian	WUSTL	NA	HN	WU-0103-N1	Human_Normal	NA	Pancreas	PAAD	Gastrointestinal Neoplasm, Adenocarcinoma - pancreas	NA	WES	92961495	99.86	92.8322	0	140	151	36.4	198	114.64	NA	NA	NA	NA	TumorNormal	WU-0103-N1.WES	WU-0103.WES.N	NA
WU-0104	Female	55-59	Caucasian	WUSTL	NA	HN	WU-0104-N1	Human_Normal	NA	Pancreas	PAAD	Gastrointestinal Neoplasm, Adenocarcinoma - pancreas	NA	WES	81885834	99.82	81.7416	0	140	151	36	199.8	101.86	NA	NA	NA	NA	TumorNormal	WU-0104-N1.WES	WU-0104.WES.N	NA
WU-0105	Female	85-89	Caucasian	WUSTL	NA	HN	WU-0105-N1	Human_Normal	NA	Pancreas	PAAD	Gastrointestinal Neoplasm, Adenocarcinoma - pancreas	NA	WES	87086706	99.77	86.8871	0	139	151	36	196.8	105.08	NA	NA	NA	NA	TumorNormal	WU-0105-N1.WES	WU-0105.WES.N	NA
WU-0106	Female	45-49	Caucasian	WUSTL	NA	HN	WU-0106-N1	Human_Normal	NA	Colon	Other	Gastrointestinal Neoplasm, Colorectal cancer, NOS	NA	WES	65303096	99.84	65.1954	0	139	151	36.4	199	79.77	NA	NA	NA	NA	TumorNormal	WU-0106-N1.WES	WU-0106.WES.N	NA
WU-0107	Male	60-64	Caucasian	WUSTL	NA	HN	WU-0107-N1	Human_Normal	NA	Skin	SKCM	Skin Neoplasm, Melanoma	NA	WES	82455749	99.79	82.2849	0	141	151	36	198.5	101.78	NA	NA	NA	NA	TumorNormal	WU-0107-N1.WES	WU-0107.WES.N	NA
WU-0108	Male	70-74	Caucasian	WUSTL	NA	HN	WU-0108-N1	Human_Normal	NA	Colon	Other	Gastrointestinal Neoplasm, Colorectal cancer, NOS	NA	WES	79981404	99.78	79.8065	0	139	151	36.4	199.5	98.41	NA	NA	NA	NA	TumorNormal	WU-0108-N1.WES	WU-0108.WES.N	NA
WU-0109	Female	60-64	Caucasian	WUSTL	NA	HN	WU-0109-N1	Human_Normal	NA	Colon	COAD	Gastrointestinal Neoplasm, Adenocarcinoma - colon	NA	WES	84352056	99.83	84.2074	0	140	151	36	198.9	104.04	NA	NA	NA	NA	TumorNormal	WU-0109-N1.WES	WU-0109.WES.N	NA
WU-0110	Male	65-69	Caucasian	WUSTL	NA	HN	WU-0110-N1	Human_Normal	NA	Colon	COAD	Gastrointestinal Neoplasm, Adenocarcinoma - colon	NA	WES	53600093	99.85	53.522	0	140	151	36	199.8	66.62	NA	NA	NA	NA	TumorNormal	WU-0110-N1.WES	WU-0110.WES.N	NA
WU-0111	Female	55-59	Caucasian	WUSTL	NA	HN	WU-0111-N1	Human_Normal	NA	Other(GI)	GIAD	Gastrointestinal Neoplasm, Gastrointestinal cancer, NOS	NA	WES	67700114	99.82	67.5764	0	141	151	36.4	202.9	84.49	NA	NA	NA	NA	TumorNormal	WU-0111-N1.WES	WU-0111.WES.N	NA
WU-0112	Female	55-59	Caucasian	WUSTL	NA	HN	WU-0112-N1	Human_Normal	NA	Ovary	OV	Reproductive System Neoplasm, Female, Ovarian cancer, NOS	NA	WES	68849667	99.77	68.6945	0	142	151	36	202.5	88.49	NA	NA	NA	NA	TumorNormal	WU-0112-N1.WES	WU-0112.WES.N	NA
WU-0114	Male	90-94	Asian	WUSTL	NA	HN	WU-0114-N1	Human_Normal	NA	Kidney	Other	Kidney Neoplasm, Renal cell carcinoma, NOS	NA	WES	64531010	99.72	64.3505	0	144	151	35.6	222.3	86.02	NA	NA	NA	NA	TumorNormal	WU-0114-N1.WES	WU-0114.WES.N	NA
WU-0115	Female	80-84	Caucasian	WUSTL	NA	HN	WU-0115-N1	Human_Normal	NA	Breast	BRCA	Breast Neoplasm, Invasive breast carcinoma	NA	WES	83845943	99.83	83.7022	0	143	151	36.2	222.4	107.91	NA	NA	NA	NA	TumorNormal	WU-0115-N1.WES	WU-0115.WES.N	NA
WU-0116	Female	35-39	Caucasian	WUSTL	NA	HN	WU-0116-N1	Human_Normal	NA	Breast	BRCA	Breast Neoplasm, Invasive breast carcinoma	NA	WES	72072092	99.76	71.8981	0	144	151	35.6	222.3	96.92	NA	NA	NA	NA	TumorNormal	WU-0116-N1.WES	WU-0116.WES.N	NA
WU-L001	Female	40-44	African American	WUSTL	NA	HN	WU-L001-N1	Human_Normal	NA	Breast	BRCA	Breast Neoplasm, Invasive breast carcinoma	NA	WES	45807775	99.83	45.729	0	144	151	35.8	221.9	60.77	NA	NA	NA	NA	TumorNormal	WU-L001-N1.WES	WU-L001.WES.N	NA
WU-L002	Female	60-64	Caucasian	WUSTL	NA	HN	WU-L002-N1	Human_Normal	NA	Breast	BRCA	Breast Neoplasm, Invasive breast carcinoma	NA	WES	97534351	99.98	97.5133	0	142	151	37.8	215.5	78.14	NA	NA	NA	NA	TumorNormal	WU-L002-N1.WES	WU-L002.WES.N	NA
WU-L003	Female	50-54	African American	WUSTL	NA	HN	WU-L003-N1	Human_Normal	NA	Breast	BRCA	Breast Neoplasm, Invasive breast carcinoma	NA	WES	41572291	99.82	41.4979	0	143	151	36	224	56.39	NA	NA	NA	NA	TumorNormal	WU-L003-N1.WES	WU-L003.WES.N	NA
WU-L004	Female	50-54	African American	WUSTL	NA	HN	WU-L004-N1	Human_Normal	NA	Breast	BRCA	Breast Neoplasm, Invasive breast carcinoma	NA	WES	44676451	99.86	44.6148	0	143	151	36.1	220.8	60.28	NA	NA	NA	NA	TumorNormal	WU-L004-N1.WES	WU-L004.WES.N	NA
WU-L006	Female	65-69	Caucasian	WUSTL	NA	HN	WU-L006-N1	Human_Normal	NA	Breast	BRCA	Breast Neoplasm, Invasive breast carcinoma	NA	WES	32685128	99.85	32.6348	0	144	151	36	227.9	44.98	NA	NA	NA	NA	TumorNormal	WU-L006-N1.WES	WU-L006.WES.N	NA
WU-L007	Female	45-49	Caucasian	WUSTL	NA	HN	WU-L007-N1	Human_Normal	NA	Breast	BRCA	Breast Neoplasm, Invasive breast carcinoma	NA	WES	45387952	99.85	45.3177	0	144	151	36	227.1	62.97	NA	NA	NA	NA	TumorNormal	WU-L007-N1.WES	WU-L007.WES.N	NA
WU-L008	Female	40-44	Caucasian	WUSTL	NA	HN	WU-L008-N1	Human_Normal	NA	Breast	BRCA	Breast Neoplasm, Invasive breast carcinoma	NA	WES	44098788	99.8	44.0122	0	143	151	36.1	223	59.89	NA	NA	NA	NA	TumorNormal	WU-L008-N1.WES	WU-L008.WES.N	NA
WU-L009	Female	40-44	Caucasian	WUSTL	NA	HN	WU-L009-N1	Human_Normal	NA	Breast	BRCA	Breast Neoplasm, Invasive breast carcinoma	NA	WES	35460394	99.85	35.4087	0	145	151	35.9	227.7	49.09	NA	NA	NA	NA	TumorNormal	WU-L009-N1.WES	WU-L009.WES.N	NA
WU-L010	Female	60-64	Caucasian	WUSTL	NA	HN	WU-L010-N1	Human_Normal	NA	Breast	BRCA	Breast Neoplasm, Invasive breast carcinoma	NA	WES	37154626	99.66	37.0274	0	142	151	35.7	219.1	48.61	NA	NA	NA	NA	TumorNormal	WU-L010-N1.WES	WU-L010.WES.N	NA
WU-L011	Female	45-49	African American	WUSTL	NA	HN	WU-L011-N1	Human_Normal	NA	Breast	BRCA	Breast Neoplasm, Invasive breast carcinoma	NA	WES	38460612	99.64	38.3224	0	142	151	35.8	220.7	49.96	NA	NA	NA	NA	TumorNormal	WU-L011-N1.WES	WU-L011.WES.N	NA
WU-L012	Female	Unknown	African American	WUSTL	NA	HN	WU-L012-N1	Human_Normal	NA	Breast	BRCA	Breast Neoplasm, Invasive breast carcinoma	NA	WES	102144155	99.94	102.087	0	141	151	37.3	214.1	79.92	NA	NA	NA	NA	TumorNormal	WU-L012-N1.WES	WU-L012.WES.N	NA
WU-L013	Female	35-39	Caucasian	WUSTL	NA	HN	WU-L013-N1	Human_Normal	NA	Breast	BRCA	Breast Neoplasm, Invasive breast carcinoma	NA	WES	29547248	99.81	29.4905	0	142	151	35.6	217.2	38.17	NA	NA	NA	NA	TumorNormal	WU-L013-N1.WES	WU-L013.WES.N	NA
WU-L014	Female	45-49	Caucasian	WUSTL	NA	HN	WU-L014-N1	Human_Normal	NA	Breast	BRCA	Breast Neoplasm, Invasive breast carcinoma	NA	WES	83866754	99.82	83.7189	0	141	151	36.3	218.1	65.02	NA	NA	NA	NA	TumorNormal	WU-L014-N1.WES	WU-L014.WES.N	NA
WU-L015	Female	35-39	Caucasian	WUSTL	NA	HN	WU-L015-N1	Human_Normal	NA	Breast	BRCA	Breast Neoplasm, Invasive breast carcinoma	NA	WES	52792238	99.85	52.712	0	144	151	32.7	221.8	71.93	NA	NA	NA	NA	TumorNormal	WU-L015-N1.WES	WU-L015.WES.N	NA
WU-L016	Female	50-54	African American	WUSTL	NA	HN	WU-L016-N1	Human_Normal	NA	Breast	BRCA	Breast Neoplasm, Invasive breast carcinoma	NA	WES	38686117	99.89	38.6424	0	142	151	32.6	214.9	50.71	NA	NA	NA	NA	TumorNormal	WU-L016-N1.WES	WU-L016.WES.N	NA
WU-L017	Female	50-54	Caucasian	WUSTL	NA	HN	WU-L017-N1	Human_Normal	NA	Breast	BRCA	Breast Neoplasm, Invasive breast carcinoma	NA	WES	80774001	99.97	80.7472	0	140	151	36.2	210.3	60.84	NA	NA	NA	NA	TumorNormal	WU-L017-N1.WES	WU-L017.WES.N	NA
WU-L018	Female	40-44	Caucasian	WUSTL	NA	HN	WU-L018-N1	Human_Normal	NA	Breast	BRCA	Breast Neoplasm, Invasive breast carcinoma	NA	WES	84912036	99.96	84.8776	0	141	151	37.4	216.1	66.52	NA	NA	NA	NA	TumorNormal	WU-L018-N1.WES	WU-L018.WES.N	NA
WU-L019	Female	55-59	Caucasian	WUSTL	NA	HN	WU-L019-N1	Human_Normal	NA	Breast	BRCA	Breast Neoplasm, Invasive breast carcinoma	NA	WES	155786991	99.73	155.367	0	128	151	29.6	180.2	154.97	NA	NA	NA	NA	TumorNormal	WU-L019-N1.WES	WU-L019.WES.N	NA
WU-L020	Female	55-59	Caucasian	WUSTL	NA	HN	WU-L020-N1	Human_Normal	NA	Breast	BRCA	Breast Neoplasm, Invasive breast carcinoma	NA	WES	48067726	99.92	48.0296	0	143	151	32.7	224.9	65.9	NA	NA	NA	NA	TumorNormal	WU-L020-N1.WES	WU-L020.WES.N	NA
WU-L021	Female	Unknown	African American	WUSTL	NA	HN	WU-L021-N1	Human_Normal	NA	Breast	BRCA	Breast Neoplasm, Invasive breast carcinoma	NA	WES	39818843	99.91	39.7836	0	144	151	32.7	222.2	54.14	NA	NA	NA	NA	TumorNormal	WU-L021-N1.WES	WU-L021.WES.N	NA
WU-L022	Female	40-44	Caucasian	WUSTL	NA	HN	WU-L022-N1	Human_Normal	NA	Breast	BRCA	Breast Neoplasm, Invasive breast carcinoma	NA	WES	45103882	99.91	45.0632	0	143	151	32.6	216.6	60.79	NA	NA	NA	NA	TumorNormal	WU-L022-N1.WES	WU-L022.WES.N	NA
WU-L023	Female	50-54	Caucasian	WUSTL	NA	HN	WU-L023-N1	Human_Normal	NA	Breast	BRCA	Breast Neoplasm, Invasive breast carcinoma	NA	WES	50411910	99.91	50.3678	0	144	151	32.8	222	69.67	NA	NA	NA	NA	TumorNormal	WU-L023-N1.WES	WU-L023.WES.N	NA
WU-L024	Female	50-54	African American	WUSTL	NA	HN	WU-L024-N1	Human_Normal	NA	Breast	BRCA	Breast Neoplasm, Invasive breast carcinoma	NA	WES	88005521	99.83	87.8579	0	136	151	34.6	389.3	74.02	NA	NA	NA	NA	TumorNormal	WU-L024-N1.WES	WU-L024.WES.N	NA
WU-L026	Female	70-74	Caucasian	WUSTL	NA	HN	WU-L026-N1	Human_Normal	NA	Breast	BRCA	Breast Neoplasm, Invasive breast carcinoma	NA	WES	27818761	99.83	27.7717	0	144	151	35.9	224.9	38.16	NA	NA	NA	NA	TumorNormal	WU-L026-N1.WES	WU-L026.WES.N	NA
WU-L028	Female	65-69	Caucasian	WUSTL	NA	HN	WU-L028-N1	Human_Normal	NA	Breast	BRCA	Breast Neoplasm, Invasive breast carcinoma	NA	WES	35063655	99.91	35.0329	0	144	151	32.5	221.8	48.23	NA	NA	NA	NA	TumorNormal	WU-L028-N1.WES	WU-L028.WES.N	NA
WU-L029	Female	45-49	Caucasian	WUSTL	NA	HN	WU-L029-N1	Human_Normal	NA	Breast	BRCA	Breast Neoplasm, Invasive breast carcinoma	NA	WES	69046655	99.84	68.939	0	135	151	29.7	194.3	74.05	NA	NA	NA	NA	TumorNormal	WU-L029-N1.WES	WU-L029.WES.N	NA
WU-L030	Female	50-54	Caucasian	WUSTL	NA	HN	WU-L030-N1	Human_Normal	NA	Breast	BRCA	Breast Neoplasm, Invasive breast carcinoma	NA	WES	51684348	99.89	51.63	0	143	151	32.6	219.4	69.5	NA	NA	NA	NA	TumorNormal	WU-L030-N1.WES	WU-L030.WES.N	NA
WU-L031	Female	65-69	Caucasian	WUSTL	NA	HN	WU-L031-N1	Human_Normal	NA	Breast	BRCA	Breast Neoplasm, Invasive breast carcinoma	NA	WES	37690675	99.9	37.6531	0	143	151	32.7	217.7	50.72	NA	NA	NA	NA	TumorNormal	WU-L031-N1.WES	WU-L031.WES.N	NA
WU-L032	Female	Unknown	African American	WUSTL	NA	HN	WU-L032-N1	Human_Normal	NA	Breast	BRCA	Breast Neoplasm, Invasive breast carcinoma	NA	WES	48482099	99.92	48.4416	0	144	151	32.6	216.5	65.63	NA	NA	NA	NA	TumorNormal	WU-L032-N1.WES	WU-L032.WES.N	NA
WU-L033	Female	30-34	Caucasian	WUSTL	NA	HN	WU-L033-N1	Human_Normal	NA	Breast	BRCA	Breast Neoplasm, Invasive breast carcinoma	NA	WES	48374732	99.91	48.3315	0	144	151	32.5	224.3	66.85	NA	NA	NA	NA	TumorNormal	WU-L033-N1.WES	WU-L033.WES.N	NA
WU-L034	Female	30-34	Caucasian	WUSTL	NA	HN	WU-L034-N1	Human_Normal	NA	Breast	BRCA	Breast Neoplasm, Invasive breast carcinoma	NA	WES	46249198	99.9	46.2044	0	143	151	32.7	214.9	61.07	NA	NA	NA	NA	TumorNormal	WU-L034-N1.WES	WU-L034.WES.N	NA
WU-L035	Female	60-64	African American	WUSTL	NA	HN	WU-L035-N1	Human_Normal	NA	Breast	BRCA	Breast Neoplasm, Invasive breast carcinoma	NA	WES	54223207	99.92	54.1806	0	144	151	32.6	222	73.62	NA	NA	NA	NA	TumorNormal	WU-L035-N1.WES	WU-L035.WES.N	NA
HCI-HCI002	Female	60-64	Caucasian	HCI	HCI002	HT	HCI-002_Patient_tumor	Human_Tumor	Primary	Breast	BRCA	Invasive ductal carcinoma	No	WES	72653980	99.61	72.3723	0	99	101	36.8	238.1	71.2	0.86	2.17	1.1	msisensor2	TumorOnly	0900570-T_HCI-002_Patient_tumor	HCI-HCI002.WES.T	HCI-002
HCI-HCI003	Female	50-54	Caucasian	HCI	HCI003	HT	HCI-003_Patient_tumor	Human_Tumor	Primary	Breast	BRCA	Invasive ductal carcinoma	No	WES	96336645	99.6	95.9537	0	99	101	36.6	235.6	94.6	0.28	5.16	1.3	msisensor2	TumorOnly	0903293-T_HCI-003_Patient_tumor	HCI-HCI003.WES.T	HCI-003
HCI-HCI004	Female	55-59	Unknown	HCI	HCI004	HT	HCI-004_Patient_tumor	Human_Tumor	Primary	Breast	BRCA	Invasive ductal carcinoma	No	WES	57859790	99.51	57.5785	0	98	101	36.8	235.5	55.61	0.66	1.88	0.32	msisensor1	TumorNormal	0907177-T_HCI-004_Patient_tumor	HCI-HCI004.WES.T	HCI-004
HCI-HCI008	Female	85-89	Caucasian	HCI	HCI008	HT	HCI-008_Patient_tumor	Human_Tumor	Metastasis	Breast	BRCA	Inflammatory breast carcinoma	Yes	WES	24661332	99.61	24.5645	0	98	101	36.9	215.9	21.99	0.18	1.98	0	msisensor1	TumorNormal	1007649-T_HCI-008_Patient_tumor	HCI-HCI008.WES.T	HCI-008
HCI-HCI009	Female	40-44	Caucasian	HCI	HCI009	HT	HCI-009_Patient_tumor	Human_Tumor	Metastasis	Breast	BRCA	Adenocarcinoma	Yes	WES	63685241	99.85	63.5896	0	97	101	36.5	229	61.39	1	4.33	1.55	msisensor2	TumorOnly	0900642-T_HCI-009_Patient_tumor	HCI-HCI009.WES.T	HCI-009
HCI-HCI011	Female	55-59	Unknown	HCI	HCI011	HT	HCI-011_Patient_tumor	Human_Tumor	Metastasis	Breast	BRCA	Invasive ductal carcinoma	Yes	WES	61723147	99.9	61.6619	0	90	101	35.8	229.8	55.55	0.26	5.11	1.68	msisensor2	TumorOnly	0907163-T_HCI-011_Patient_tumor	HCI-HCI011.WES.T	HCI-011
HCI-HCI013	Female	45-49	Caucasian	HCI	HCI013	HT	HCI-013_Patient_tumor	Human_Tumor	Metastasis	Breast	BRCA	Invasive lobular carcinoma	Yes	WES	134273969	99.89	134.132	0	124	125	36.7	250.3	138.74	0.17	2.32	1.12	msisensor2	TumorOnly	14990X7_HCI013_patienttumor	HCI-HCI013.WES.T	HCI-013
HCI-HCI014	Female	Unknown	Caucasian	HCI	HCI014	HT	HCI-014_Patient_tumor	Human_Tumor	Metastasis	Breast	BRCA	Invasive lobular carcinoma	Yes	WES	102432160	99.97	102.4	0	123	125	36.1	238.3	119.06	0.6	3.87	0.97	msisensor2	TumorOnly	15306X3_HCI014_patienttumor	HCI-HCI014.WES.T	HCI-014
HCI-HCI015	Female	45-49	Caucasian	HCI	HCI015	HT	HCI-015_Patient_tumor	Human_Tumor	Metastasis	Breast	BRCA	Invasive ductal carcinoma	Yes	WES	85998890	99.87	85.8901	0	124	125	36.7	240.7	97.74	0.34	6.62	1.03	msisensor2	TumorOnly	14990X15_HCI015_patienttumor	HCI-HCI015.WES.T	HCI-015
HCI-HCI018	Female	45-49	Caucasian	HCI	HCI018	HT	HCI-018_Patient_tumor	Human_Tumor	Metastasis	Breast	BRCA	Invasive lobular carcinoma	Yes	WES	97186546	99.87	97.0573	0	124	125	36.8	245.3	103.69	0.8	1.89	0.02	msisensor1	TumorNormal	14990X6_HCI018_patienttumor	HCI-HCI018.WES.T	HCI-018
HCI-HCI019	Female	55-59	Unknown	HCI	HCI019	HT	HCI-019_Patient_tumor	Human_Tumor	Primary	Breast	BRCA	Invasive ductal carcinoma	No	WES	111917633	99.87	111.771	0	124	125	36.8	241.4	115.35	0.25	2.97	0.04	msisensor1	TumorNormal	14990X9_HCI019_patienttumor	HCI-HCI019.WES.T	HCI-019
HCI-HCI023	Female	50-54	Caucasian	HCI	HCI023	HT	HCI-023_Patient_tumor	Human_Tumor	Primary	Breast	BRCA	Invasive ductal carcinoma	No	WES	108308167	99.9	108.2	0	124	125	36.8	248.5	115.1	0.65	3.39	1.25	msisensor1	TumorNormal	14990X2_HCI023_patienttumor	HCI-HCI023.WES.T	HCI-023
HCI-HCI027	Female	45-49	Caucasian	HCI	HCI027	HT	HCI-027_Patient_tumor	Human_Tumor	Primary	Breast	BRCA	Invasive ductal carcinoma	Yes	WES	100640883	99.83	100.472	0	124	125	36.5	218	105.8	0.87	1.67	1.2	msisensor1	TumorNormal	14311X2_HCI027_patienttumor	HCI-HCI027.WES.T	HCI-027
HCI-TOW18S (HCI-HCI041)	Female	Unknown	Caucasian	HCI	HCI_TOW18S	HT	HCI-041_Patient_tumor	Human_Tumor	Primary	Other	Other	Invasive ductal carcinoma, metaplastic	No	WES	156449529	99.97	156.403	0	123	125	36.1	232.8	192.87	0.25	5.98	0.67	msisensor1	TumorNormal	15306X6_TOW18S_patienttumor	HCI-TOW18S.WES.T	HCI-TOW18S (HCI-041)
MDACC-TC211	Male	80-84	Caucasian	MDACC	MDACC_TC211	HT	MDACC-TC211.T	Human_Tumor	Primary	Lung	LUAD	Lung Adenocarcinoma	No	WES	327318949	99.79	326.64	0	75	76	32.9	201.9	284.26	0.23	2.38	0	msisensor1	TumorNormal	MDACC-LungPDX-MS11DNA-TC211P	MDACC-TC211.WES.T	MDACC-TC211
MDACC-TC219	Male	65-69	Caucasian	MDACC	MDACC_TC219	HT	MDACC-TC219.T	Human_Tumor	Primary	Lung	LUAD	Lung Adenocarcinoma	No	WES	341766246	99.79	341.035	0	75	76	31.5	211.1	284.67	0.25	3.74	0.01	msisensor1	TumorNormal	MDACC-LungPDX-MS11DNA-TC219P	MDACC-TC219.WES.T	MDACC-TC219
MDACC-TC223	Male	65-69	Caucasian	MDACC	MDACC_TC223	HT	MDACC-TC223.T	Human_Tumor	Primary	Lung	LUSC	Lung Squamous Cell Carcinoma	No	WES	365824082	99.84	365.232	0	75	76	31.5	186.9	304.68	0.21	3.87	0.01	msisensor1	TumorNormal	MDACC-LungPDX-MS11DNA-TC223P	MDACC-TC223.WES.T	MDACC-TC223
MDACC-TC241	Female	70-74	Caucasian	MDACC	MDACC_TC241	HT	MDACC-TC241.T	Human_Tumor	Primary	Lung	LUAD	Lung Adenocarcinoma	No	WES	274540025	99.53	273.261	0	75	76	33.7	204.3	234.5	0.23	2.17	0	msisensor1	TumorNormal	MDACC-LungPDX-MS11DNA-TC241P	MDACC-TC241.WES.T	MDACC-TC241
MDACC-TC247	Female	65-69	Caucasian	MDACC	MDACC_TC247	HT	MDACC-TC247.T	Human_Tumor	Primary	Lung	LUAD	Lung Adenocarcinoma	No	WES	261998965	99.79	261.436	0	75	76	33	199.7	228.8	0.19	3.08	0.01	msisensor1	TumorNormal	MDACC-LungPDX-MS11DNA-TC247P	MDACC-TC247.WES.T	MDACC-TC247
MDACC-TC250	Male	60-64	Caucasian	MDACC	MDACC_TC250	HT	MDACC-TC250.T	Human_Tumor	Primary	Lung	LUSC	Lung Squamous Cell Carcinoma	No	WES	292950778	99.84	292.471	0	75	76	31.6	210.2	242.2	0.22	5.44	0.01	msisensor1	TumorNormal	MDACC-LungPDX-MS11DNA-TC250P	MDACC-TC250.WES.T	MDACC-TC250
MDACC-TC253	Female	50-54	African American	MDACC	MDACC_TC253	HT	MDACC-TC253.T	Human_Tumor	Primary	Lung	LUAD	Lung Adenocarcinoma	Yes	WES	286464118	99.79	285.85	0	75	76	32.9	191.8	255.08	0.66	3.98	0	msisensor1	TumorNormal	MDACC-LungPDX-MS11DNA-TC253P	MDACC-TC253.WES.T	MDACC-TC253
MDACC-TC255	Female	45-49	Caucasian	MDACC	MDACC_TC255	HT	MDACC-TC255.T	Human_Tumor	Primary	Lung	LUAD	Lung Adenocarcinoma	No	WES	318415279	99.77	317.678	0	75	76	32.4	203.4	267.22	0.71	2	0.02	msisensor1	TumorNormal	MDACC-LungPDX-MS11DNA-TC255P	MDACC-TC255.WES.T	MDACC-TC255
MDACC-TC257	Male	65-69	Caucasian	MDACC	MDACC_TC257	HT	MDACC-TC257.T	Human_Tumor	Primary	Lung	LUSC	Lung Squamous Cell Carcinoma	Yes	WES	343470024	99.85	342.957	0	75	76	31.5	208.8	284.6	0.31	3.98	0	msisensor1	TumorNormal	MDACC-LungPDX-MS11DNA-TC257P	MDACC-TC257.WES.T	MDACC-TC257
MDACC-TC258	Male	60-64	African American	MDACC	MDACC_TC258	HT	MDACC-TC258.T	Human_Tumor	Primary	Lung	LUSC	Lung Squamous Cell Carcinoma	No	WES	294607529	99.76	293.906	0	75	76	33	201.9	253.44	0.2	1.46	0	msisensor1	TumorNormal	MDACC-LungPDX-MS11DNA-TC258P	MDACC-TC258.WES.T	MDACC-TC258
MDACC-TC286	Male	65-69	African American	MDACC	MDACC_TC286	HT	MDACC-TC286.T	Human_Tumor	Primary	Lung	LUAD	Lung Adenocarcinoma	No	WES	294989473	99.75	294.242	0	75	76	32.6	209.8	249.23	0.78	1.9	3.95	msisensor1	TumorNormal	MDACC-LungPDX-MS11DNA-TC286P	MDACC-TC286.WES.T	MDACC-TC286
MDACC-TC290	Male	65-69	Caucasian	MDACC	MDACC_TC290	HT	MDACC-TC290.T	Human_Tumor	Primary	Lung	LUSC	Lung Squamous Cell Carcinoma	No	WES	143796516	99.92	143.678	0	97	100	31.9	171.1	90.21	0.8	2.85	1.11	msisensor1	TumorNormal	IPCT-FC113-MOON0011-Cap858-3-ID09	MDACC-TC290.WES.T	MDACC-TC290
MDACC-TC303	Male	50-54	Caucasian	MDACC	MDACC_TC303	HT	MDACC-TC303.T	Human_Tumor	Primary	Lung	LUAD	Lung Adenocarcinoma	Yes	WES	222856405	99.87	222.559	0	97	100	31.6	179.3	139.25	0.42	2.83	0.37	msisensor1	TumorNormal	IPCT-FC112-MS11-Cap853-3-ID03	MDACC-TC303.WES.T	MDACC-TC303
MDACC-TC314	Male	55-59	Caucasian	MDACC	MDACC_TC314	HT	MDACC-TC314.T	Human_Tumor	Primary	Lung	LUAD	Lung Adenocarcinoma	Yes	WES	159553826	99.83	159.286	0	93	100	32.4	158.6	89.09	0.22	3.19	0.04	msisensor1	TumorNormal	IPCT-FC112-MS11-Cap854-3-ID09	MDACC-TC314.WES.T	MDACC-TC314
MDACC-TC316	Female	65-69	Caucasian	MDACC	MDACC_TC316	HT	MDACC-TC316.T	Human_Tumor	Primary	Lung	LUAD	Lung Adenocarcinoma	Yes	WES	186024350	99.58	185.239	0	94	100	32.3	163.4	102.93	0.19	1.94	0.06	msisensor1	TumorNormal	IPCT-FC112-MS11-Cap852-3-ID10	MDACC-TC316.WES.T	MDACC-TC316
MDACC-TC318	Male	70-74	Asian	MDACC	MDACC_TC318	HT	MDACC-TC318.T	Human_Tumor	Primary	Lung	LUSC	Lung Squamous Cell Carcinoma	No	WES	214113166	99.88	213.854	0	94	100	31.7	172.8	123.8	0.67	3.35	0.8	msisensor1	TumorNormal	IPCT106-MOON0011-PM289-Cap800-3-ID01	MDACC-TC318.WES.T	MDACC-TC318
MDACC-TC319	Male	60-64	Caucasian	MDACC	MDACC_TC319	HT	MDACC-TC319.T	Human_Tumor	Primary	Lung	LUSC	Lung Squamous Cell Carcinoma	No	WES	277994518	99.88	277.651	0	95	100	32.1	176.3	162.17	0.32	4.11	0.12	msisensor1	TumorNormal	IPCT106-MOON0011-PM289-Cap799-3-ID03	MDACC-TC319.WES.T	MDACC-TC319
MDACC-TC333	Male	75-79	Caucasian	MDACC	MDACC_TC333	HT	MDACC-TC333.T	Human_Tumor	Primary	Lung	Other	Lung Pleomorphic Cancer	No	WES	244857335	99.88	244.568	0	96	100	31.9	179.7	148.73	0.17	2.59	0.03	msisensor1	TumorNormal	IPCT106-MOON0011-PM289-Cap798-3-ID05	MDACC-TC333.WES.T	MDACC-TC333
MDACC-TC366	Female	75-79	Caucasian	MDACC	MDACC_TC366	HT	MDACC-TC366.T	Human_Tumor	Primary	Lung	LUSC	Lung Squamous Cell Carcinoma	No	WES	186344859	99.92	186.198	0	96	100	31.8	175.7	115.76	0.6	3.63	0.63	msisensor1	TumorNormal	IPCT-FC123-MOON0011-Cap916-4-ID36	MDACC-TC366.WES.T	MDACC-TC366
MDACC-TC370	Female	65-69	Caucasian	MDACC	MDACC_TC370	HT	MDACC-TC370.T	Human_Tumor	Primary	Lung	LUSC	Lung Squamous Cell Carcinoma	Yes	WES	187484866	99.87	187.249	0	96	100	32	180.3	115.74	0.19	1.6	0.03	msisensor1	TumorNormal	IPCT106-MOON0011-PM289-Cap802-3-ID17	MDACC-TC370.WES.T	MDACC-TC370
MDACC-TC371	Female	80-84	Caucasian	MDACC	MDACC_TC371	HT	MDACC-TC371.T	Human_Tumor	Primary	Lung	LUAD	Lung Adenocarcinoma	No	WES	127177546	99.94	127.101	0	95	100	32.3	166.1	71.95	0.25	4.01	0.05	msisensor1	TumorNormal	IPCT-FC113-MOON0011-Cap857-3-ID13	MDACC-TC371.WES.T	MDACC-TC371
MDACC-TC372	Female	55-59	Caucasian	MDACC	MDACC_TC372	HT	MDACC-TC372.T	Human_Tumor	Primary	Lung	LUAD	Lung Adenocarcinoma	No	WES	120798825	99.92	120.698	0	95	100	32.1	161.6	68.35	0.16	1.98	0.02	msisensor1	TumorNormal	IPCT-FC135-MOON0011-Cap1033-4-ID14	MDACC-TC372.WES.T	MDACC-TC372
MDACC-TC375	Female	50-54	African American	MDACC	MDACC_TC375	HT	MDACC-TC375.T	Human_Tumor	Primary	Lung	LUAD	Lung Adenocarcinoma	No	WES	131913979	99.89	131.773	0	94	100	32.4	162.1	74.73	0.2	3.58	0.08	msisensor1	TumorNormal	IPCT-FC135-MOON0011-Cap1032-4-ID06	MDACC-TC375.WES.T	MDACC-TC375
MDACC-TC380	Female	70-74	Caucasian	MDACC	MDACC_TC380	HT	MDACC-TC380.T	Human_Tumor	Primary	Lung	LUAD	Lung Adenocarcinoma	Yes	WES	207331070	99.89	207.109	0	96	100	31.8	179.7	119.76	0.18	2.05	0.03	msisensor1	TumorNormal	IPCT106-MOON0011-PM289-Cap800-3-ID08	MDACC-TC380.WES.T	MDACC-TC380
MDACC-TC383	Male	75-79	Caucasian	MDACC	MDACC_TC383	HT	MDACC-TC383.T	Human_Tumor	Primary	Lung	LUSC	Lung Squamous Cell Carcinoma	No	WES	219496048	99.94	219.363	0	98	100	31.8	182.8	145.45	0.88	3.26	2.68	msisensor1	TumorNormal	IPCT-FC120-MOON0011-Cap908-4-ID04	MDACC-TC383.WES.T	MDACC-TC383
MDACC-TC384	Male	75-79	Caucasian	MDACC	MDACC_TC384	HT	MDACC-TC384.T	Human_Tumor	Primary	Lung	LUSC	Lung Squamous Cell Carcinoma	No	WES	159129814	99.94	159.029	0	97	100	32	172.4	100.46	0.22	3.61	0.05	msisensor1	TumorNormal	IPCT-FC121-MOON0011-Cap912-4-ID17	MDACC-TC384.WES.T	MDACC-TC384
MDACC-TC386	Female	55-59	Caucasian	MDACC	MDACC_TC386	HT	MDACC-TC386.T	Human_Tumor	Primary	Lung	LUAD	Lung Adenocarcinoma	No	WES	214098970	99.89	213.871	0	95	100	31.8	171.8	119.61	0.65	3.41	1.73	msisensor1	TumorNormal	IPCT106-MOON0011-PM289-Cap802-3-ID10	MDACC-TC386.WES.T	MDACC-TC386
MDACC-TC389	Female	75-79	Caucasian	MDACC	MDACC_TC389	HT	MDACC-TC389.T	Human_Tumor	Primary	Lung	LUAD	Lung Adenocarcinoma	No	WES	238194203	99.9	237.95	0	96	100	32.1	171	143.47	0.31	4.91	0.06	msisensor1	TumorNormal	IPCT106-MOON0011-PM289-Cap803-3-ID16	MDACC-TC389.WES.T	MDACC-TC389
MDACC-TC393	Male	60-64	Caucasian	MDACC	MDACC_TC393	HT	MDACC-TC393.T	Human_Tumor	Primary	Lung	LUSC	Lung Squamous Cell Carcinoma	No	WES	185428279	99.91	185.261	0	96	100	31.9	174.9	110.92	0.56	3	0.41	msisensor1	TumorNormal	IPCT-FC113-MOON0011-Cap859-3-ID18	MDACC-TC393.WES.T	MDACC-TC393
MDACC-TC395	Female	55-59	Caucasian	MDACC	MDACC_TC395b	HT	MDACC-TC395.T-FC122	Human_Tumor	Primary	Lung	LUSC	Lung Squamous Cell Carcinoma	Unknown	WES	226177131	99.96	226.084	0	97	100	31.1	173.3	143.18	0.22	2.01	0.01	msisensor1	TumorNormal	IPCT-FC122-MOON0011-Cap924-3-ID38	MDACC-TC395.WES.T-FC122	MDACC-TC395b
MDACC-TC395	Female	55-59	Caucasian	MDACC	MDACC_TC395a	HT	MDACC-TC395.T-ID01	Human_Tumor	Primary	Lung	LUSC	Lung Squamous Cell Carcinoma	Unknown	WES	240599015	99.9	240.354	0	98	100	32.5	186.8	151.9	0.17	2.01	0.04	msisensor1	TumorNormal	IPCT106-MOON0011-PM289-Cap805-3-ID01	MDACC-TC395.WES.T-ID01	MDACC-TC395a
MDACC-TC397	Male	55-59	Caucasian	MDACC	MDACC_TC397	HT	MDACC-TC397.T	Human_Tumor	Primary	Lung	LUSC	Lung Squamous Cell Carcinoma	No	WES	154731940	99.89	154.555	0	97	100	32.2	171.7	95.51	0.17	1.63	0.03	msisensor1	TumorNormal	IPCT-FC121-MOON0011-Cap913-4-ID21	MDACC-TC397.WES.T	MDACC-TC397
MDACC-TC402	Male	70-74	Caucasian	MDACC	MDACC_TC402	HT	MDACC-TC402.T	Human_Tumor	Primary	Lung	LUAD	Lung Adenocarcinoma	Yes	WES	220345576	99.85	220.022	0	96	100	30.9	166.5	133.92	0.3	3.48	0.09	msisensor1	TumorNormal	IPCT-FC112-MS11-Cap854-3-ID15	MDACC-TC402.WES.T	MDACC-TC402
MDACC-TC404	Male	70-74	Caucasian	MDACC	MDACC_TC404	HT	MDACC-TC404.T	Human_Tumor	Primary	Lung	LUSC	Lung Squamous Cell Carcinoma	No	WES	263129379	99.9	262.863	0	98	100	31.7	187.1	173.95	0.18	2.38	0.04	msisensor1	TumorNormal	IPCT106-MOON0011-PM289-Cap804-3-ID20	MDACC-TC404.WES.T	MDACC-TC404
MDACC-TC422	Male	50-54	Unknown	MDACC	MDACC_TC422	HT	MDACC-TC422.T	Human_Tumor	Primary	Lung	Other	Lung Giant Cell Cancer	Yes	WES	184180527	99.92	184.031	0	98	100	32.1	179.8	120.7	0.3	2.24	0.05	msisensor1	TumorNormal	IPCT-FC120-MOON0011-Cap911-4-ID13	MDACC-TC422.WES.T	MDACC-TC422
MDACC-TC423	Male	65-69	Caucasian	MDACC	MDACC_TC423	HT	MDACC-TC423.T	Human_Tumor	Primary	Lung	LUAD	Lung Adenocarcinoma	No	WES	178896033	99.9	178.71	0	97	100	32.1	174.2	112.37	0.17	1.58	0.03	msisensor1	TumorNormal	IPCT-FC121-MOON0011-Cap913-4-ID23	MDACC-TC423.WES.T	MDACC-TC423
MDACC-TC424	Female	65-69	Caucasian	MDACC	MDACC_TC424	HT	MDACC-TC424.T	Human_Tumor	Primary	Lung	LUAD	Lung Adenocarcinoma	No	WES	249735987	99.92	249.531	0	97	100	31.9	180.9	151.24	0.31	2.25	0.07	msisensor1	TumorNormal	IPCT-FC113-MOON0011-Cap857-3-ID21	MDACC-TC424.WES.T	MDACC-TC424
MDACC-TC427	Male	70-74	Caucasian	MDACC	MDACC_TC427	HT	MDACC-TC427.T	Human_Tumor	Primary	Lung	LUSC	Lung Squamous Cell Carcinoma	No	WES	110108150	99.9	109.993	0	94	100	31.8	156.7	60.89	0.44	3.07	0.09	msisensor1	TumorNormal	IPCT-FC135-MOON0011-Cap1034-4-ID19	MDACC-TC427.WES.T	MDACC-TC427
MDACC-TC429	Female	65-69	Caucasian	MDACC	MDACC_TC429	HT	MDACC-TC429.T	Human_Tumor	Primary	Lung	LUAD	Lung Adenocarcinoma	No	WES	223347074	99.86	223.026	0	97	100	32.2	172.6	136.12	0.17	2.05	0.03	msisensor1	TumorNormal	IPCT-FC121-MOON0011-Cap914-4-ID25	MDACC-TC429.WES.T	MDACC-TC429
MDACC-TC430	Female	60-64	African American	MDACC	MDACC_TC430	HT	MDACC-TC430.T	Human_Tumor	Primary	Lung	Other	Lung Neuroendocrinal	No	WES	181530831	99.85	181.268	0	98	100	31.7	182	119.65	0.25	4.34	0.2	msisensor1	TumorNormal	IPCT-FC107-MS11-Cap806-4-ID21	MDACC-TC430.WES.T	MDACC-TC430
MDACC-TC434	Male	45-49	Caucasian	MDACC	MDACC_TC434	HT	MDACC-TC434.T	Human_Tumor	Primary	Lung	LUAD	Lung Adenocarcinoma	No	WES	197117613	99.84	196.806	0	97	100	31.8	177.3	124.17	0.18	2	0.02	msisensor1	TumorNormal	IPCT-FC121-MOON0011-Cap914-4-ID27	MDACC-TC434.WES.T	MDACC-TC434
MDACC-TC435	Female	70-74	Unknown	MDACC	MDACC_TC435	HT	MDACC-TC435.T	Human_Tumor	Primary	Lung	LUAD	Lung Adenocarcinoma	No	WES	144231314	99.2	143.071	0	95	100	30.5	164.2	53.79	0.23	5.54	0.01	msisensor1	TumorNormal	IPCT-FC135-MOON0011-Cap1036-4-ID11	MDACC-TC435.WES.T	MDACC-TC435
MDACC-TC436	Male	55-59	Caucasian	MDACC	MDACC_TC436	HT	MDACC-TC436.T	Human_Tumor	Primary	Lung	Other	Lung Large Cell Carcinoma	No	WES	186156867	99.87	185.907	0	98	100	32.4	181.6	123.18	0.16	1.61	0.03	msisensor1	TumorNormal	IPCT-FC120-MOON0011-Cap909-4-ID06	MDACC-TC436.WES.T	MDACC-TC436
MDACC-TC438	Male	40-44	Unknown	MDACC	MDACC_TC438	HT	MDACC-TC438.T	Human_Tumor	Primary	Lung	LUSC	Lung Squamous Cell Carcinoma	No	WES	155685190	99.92	155.559	0	97	100	31.9	169.8	97.97	0.62	3.45	0.27	msisensor1	TumorNormal	IPCT-FC121-MOON0011-Cap912-4-ID19	MDACC-TC438.WES.T	MDACC-TC438
MDACC-TC441	Male	70-74	Caucasian	MDACC	MDACC_TC441	HT	MDACC-TC441.T	Human_Tumor	Primary	Lung	LUAD	Lung Adenocarcinoma	No	WES	145376377	99.93	145.274	0	98	100	31.6	187.5	93.81	0.18	2	0.02	msisensor1	TumorNormal	IPCT-FC121-MOON0011-Cap915-4-ID29	MDACC-TC441.WES.T	MDACC-TC441
MDACC-TC449	Female	65-69	Caucasian	MDACC	MDACC_TC449	HT	MDACC-TC449.T	Human_Tumor	Primary	Lung	LUSC	Lung Squamous Cell Carcinoma	No	WES	219093302	99.95	218.98	0	98	100	31.7	183.9	142.13	0.27	3.75	0.05	msisensor1	TumorNormal	IPCT-FC121-MOON0011-Cap915-4-ID31	MDACC-TC449.WES.T	MDACC-TC449
MDACC-TC451	Male	60-64	Caucasian	MDACC	MDACC_TC451	HT	MDACC-TC451.T	Human_Tumor	Primary	Lung	Other	Lung Carcinoid	No	WES	146485626	99.88	146.314	0	95	100	31.7	166.4	84.52	0.2	4.74	0.05	msisensor1	TumorNormal	IPCT-FC135-MOON0011-Cap1035-4-ID24	MDACC-TC451.WES.T	MDACC-TC451
MDACC-TC453	Male	80-84	Caucasian	MDACC	MDACC_TC453	HT	MDACC-TC453.T	Human_Tumor	Primary	Lung	LUAD	Lung Adenocarcinoma	No	WES	167584290	99.93	167.47	0	98	100	32.5	179.4	109.93	0.23	3.81	0.04	msisensor1	TumorNormal	IPCT-FC120-MOON0011-Cap908-4-ID02	MDACC-TC453.WES.T	MDACC-TC453
MDACC-TC454	Male	75-79	Caucasian	MDACC	MDACC_TC454	HT	MDACC-TC454.T	Human_Tumor	Primary	Lung	LUAD	Lung Adenocarcinoma	No	WES	169496747	99.93	169.377	0	94	100	31.9	158	95.06	0.2	2.16	0.05	msisensor1	TumorNormal	IPCT-FC135-MOON0011-Cap1035-4-ID22	MDACC-TC454.WES.T	MDACC-TC454
MDACC-TC464	Female	60-64	Caucasian	MDACC	MDACC_TC464	HT	MDACC-TC464.T	Human_Tumor	Primary	Lung	LUAD	Lung Adenocarcinoma	No	WES	172967956	99.93	172.844	0	97	100	31.4	176.1	109.21	0.21	2.01	0.03	msisensor1	TumorNormal	IPCT-FC123-MOON0011-Cap916-4-ID33	MDACC-TC464.WES.T	MDACC-TC464
MDACC-TC474	Male	55-59	Caucasian	MDACC	MDACC_TC474	HT	MDACC-TC474.T	Human_Tumor	Primary	Lung	LUAD	Lung Adenocarcinoma	Yes	WES	227376602	99.95	227.252	0	97	100	30.7	175.9	144.2	0.19	2.06	0.04	msisensor1	TumorNormal	IPCT-FC122-MOON0011-Cap924-3-ID39	MDACC-TC474.WES.T	MDACC-TC474
MDACC-TC476	Female	55-59	Caucasian	MDACC	MDACC_TC476	HT	MDACC-TC476.T	Human_Tumor	Primary	Lung	LUAD	Lung Adenocarcinoma	No	WES	209097295	99.89	208.871	0	95	100	32.3	161.6	118.02	0.2	3.67	0.02	msisensor1	TumorNormal	IPCT-FC135-MOON0011-Cap1036-4-ID02	MDACC-TC476.WES.T	MDACC-TC476
MDACC-TC496	Female	75-79	Caucasian	MDACC	MDACC_TC496	HT	MDACC-TC496.T	Human_Tumor	Primary	Lung	LUAD	Lung Adenocarcinoma	No	WES	164228836	99.87	164.015	0	94	100	32.1	159.5	89.92	0.3	1.99	0.02	msisensor1	TumorNormal	IPCT-FC135-MOON0011-Cap1036-4-ID06	MDACC-TC496.WES.T	MDACC-TC496
MDACC-TC524	Female	Unknown	Unknown	MDACC	MDACC_TC524	HT	MDACC-TC524.T	Human_Tumor	Primary	Lung	Other	Lung Pleomorphic Cancer	Unknown	WES	123602265	99.49	122.967	0	95	100	32	160.1	71.09	0.22	5.08	0.02	msisensor1	TumorNormal	IPCT-FC135-MOON0011-Cap1032-4-ID08	MDACC-TC524.WES.T	MDACC-TC524
PDMR-114434	Male	60-64	Caucasian	PDMR	114434_197_R	HT	PDMR-114434~197-R~ORIGINATOR	Human_Tumor	Unknown	Soft_tissue_Bone	SARC	Non-Rhabdo. soft tissue sarcoma	Yes	WES	101379367	99.93	101.304	0	123	125	35.8	261.4	113.04	0.28	6.09	1.25	msisensor2	TumorOnly	114434_197_R_ORIGINATOR_v1_2_WES	PDMR-114434.WES.T	PDMR-114434~197-R
PDMR-114434	Male	60-64	Caucasian	PDMR	114434_197_R	HT	PDMR-114434~197-R~ORIGINATOR	Human_Tumor	Unknown	Soft_tissue_Bone	SARC	Non-Rhabdo. soft tissue sarcoma	Yes	RNA-Seq	124316239	99.97	124.28	0	121	125	35.4	2330.2	0	0.87	NA	NA	NA	TumorOnly	114434_197_R_ORIGINATOR_v1_2_RNASEQ	PDMR-114434.RNA.T	PDMR-114434~197-R
PDMR-114868	Male	70-74	Caucasian	PDMR	114868_125_R	HT	PDMR-114868~125-R~ORIGINATOR	Human_Tumor	Primary	Head&Neck	HNSC	Pharyngeal squam. cell carcinoma	Yes	WES	131506162	99.96	131.455	0	123	125	35.5	190.9	138.57	0.49	2.49	0.82	msisensor2	TumorOnly	114868_125_R_ORIGINATOR_v1_2_WES	PDMR-114868.WES.T	PDMR-114868~125-R
PDMR-114868	Male	70-74	Caucasian	PDMR	114868_125_R	HT	PDMR-114868~125-R~ORIGINATOR	Human_Tumor	Primary	Head&Neck	HNSC	Pharyngeal squam. cell carcinoma	Yes	RNA-Seq	101824398	99.91	101.729	0	120	125	35.5	1949.9	0	0.67	NA	NA	NA	TumorOnly	114868_125_R_ORIGINATOR_v1_2_RNASEQ	PDMR-114868.RNA.T	PDMR-114868~125-R
PDMR-117519	Male	60-64	Unknown	PDMR	117519_064_T	HT	PDMR-117519~064-T~ORIGINATOR	Human_Tumor	Metastasis	Prostate	PRAD	Prostate cancer, NOS	Yes	WES	133838825	99.96	133.785	0	114	125	35.9	173.7	100.88	0.28	8.02	5.48	msisensor2	TumorOnly	117519_064_T_ORIGINATOR_v2_0_1_52_0_WES	PDMR-117519.WES.T	PDMR-117519~064-T
PDMR-117519	Male	60-64	Unknown	PDMR	117519_064_T	HT	PDMR-117519~064-T~ORIGINATOR	Human_Tumor	Metastasis	Prostate	PRAD	Prostate cancer, NOS	Yes	RNA-Seq	55584536	99.91	55.5333	0	118	125	35.8	1601.9	0	0.88	NA	NA	NA	TumorOnly	117519_064_T_ORIGINATOR_v2_0_1_7_0_RNASEQ	PDMR-117519.RNA.T	PDMR-117519~064-T
PDMR-126254	Male	65-69	Caucasian	PDMR	126254_015_R	HT	PDMR-126254~015-R~ORIGINATOR	Human_Tumor	Primary	Soft_tissue_Bone	SARC	Non-Rhabdo. soft tissue sarcoma	No	RNA-Seq	59093045	99.92	59.0471	0	114	125	35.6	1562.9	0	0.43	NA	NA	NA	TumorNormal	126254_015_R_ORIGINATOR_v1_2_RNASEQ	PDMR-126254.RNA.T	PDMR-126254~015-R
PDMR-128128	Male	45-49	Caucasian	PDMR	128128_338_R	HT	PDMR-128128~338-R~ORIGINATOR	Human_Tumor	Metastasis	Skin	SKCM	Melanoma	No	RNA-Seq	55361713	99.91	55.3141	0	118	125	35.5	1615.9	0	0.29	NA	NA	NA	TumorNormal	128128_338_R_ORIGINATOR_v2_0_1_4_0_RNASEQ	PDMR-128128.RNA.T	PDMR-128128~338-R
PDMR-137432	Male	70-74	Caucasian	PDMR	137432_314_R	HT	PDMR-137432~314-R~ORIGINATOR	Human_Tumor	Primary	Head&Neck	HNSC	Lip/oral cavity squam. cell car.	No	WES	170109665	99.88	169.911	0	115	125	35.7	176.1	144	0.31	6.21	3.64	msisensor2	TumorOnly	137432_314_R_ORIGINATOR_v2_0_1_51_0_WES	PDMR-137432.WES.T	PDMR-137432~314-R
PDMR-137432	Male	70-74	Caucasian	PDMR	137432_314_R	HT	PDMR-137432~314-R~ORIGINATOR	Human_Tumor	Primary	Head&Neck	HNSC	Lip/oral cavity squam. cell car.	No	RNA-Seq	133100857	99.95	133.039	0	119	125	35.7	1715.4	0	0.73	NA	NA	NA	TumorOnly	137432_314_R_ORIGINATOR_v2_0_1_4_0_RNASEQ	PDMR-137432.RNA.T	PDMR-137432~314-R
PDMR-146476	Male	75-79	Caucasian	PDMR	146476_266_R	HT	PDMR-146476~266-R~ORIGINATOR	Human_Tumor	Primary	Bladder	BLCA	Urothelial/bladder cancer, NOS	Yes	WES	158851914	99.84	158.598	0	122	125	35.6	196.2	157.55	0.86	3.18	10.04	msisensor1	TumorNormal	146476_266_R_ORIGINATOR_v1_2_WES	PDMR-146476.WES.T	PDMR-146476~266-R
PDMR-158883	Male	45-49	Unknown	PDMR	158883_120_T	HT	PDMR-158883~120-T~ORIGINATOR	Human_Tumor	Metastasis	Soft_tissue_Bone	SARC	Non-Rhabdo. soft tissue sarcoma	Yes	WES	143503890	99.83	143.256	0	110	125	35.7	159.5	72.35	0.26	6.19	7.14	msisensor2	TumorOnly	158883_120_T_ORIGINATOR_v2_0_1_52_0_WES	PDMR-158883.WES.T	PDMR-158883~120-T
PDMR-158883	Male	45-49	Unknown	PDMR	158883_120_T	HT	PDMR-158883~120-T~ORIGINATOR	Human_Tumor	Metastasis	Soft_tissue_Bone	SARC	Non-Rhabdo. soft tissue sarcoma	Yes	RNA-Seq	238209904	96.38	229.584	0	111	125	35.5	1331.1	0	0.62	NA	NA	NA	TumorOnly	158883_120_T_ORIGINATOR_v2_0_1_7_0_RNASEQ	PDMR-158883.RNA.T	PDMR-158883~120-T
PDMR-165739	Male	70-74	Unknown	PDMR	165739_295_R	HT	PDMR-165739~295-R~ORIGINATOR	Human_Tumor	Primary	Pancreas	PAAD	Adenocarcinoma - pancreas	No	WES	159933012	99.87	159.725	0	122	125	35.6	208	124.55	0.21	3.05	6.95	msisensor1	TumorNormal	165739_295_R_ORIGINATOR_v1_2_WES	PDMR-165739.WES.T	PDMR-165739~295-R
PDMR-165739	Male	70-74	Unknown	PDMR	165739_295_R	HT	PDMR-165739~295-R~ORIGINATOR	Human_Tumor	Primary	Pancreas	PAAD	Adenocarcinoma - pancreas	No	RNA-Seq	89211654	99.89	89.1091	0	114	125	35.8	1534.8	0	0.79	NA	NA	NA	TumorNormal	165739_295_R_ORIGINATOR_v1_2_RNASEQ	PDMR-165739.RNA.T	PDMR-165739~295-R
PDMR-172845	Female	40-44	Unknown	PDMR	172845_288_R	HT	PDMR-172845~288-R~ORIGINATOR	Human_Tumor	Metastasis	Colon	COAD	Adenocarcinoma - colon	Yes	WES	282010994	99.99	281.996	0	120	125	35.7	219.4	254.99	0.49	2.56	2.41	msisensor2	TumorOnly	172845_288_R_ORIGINATOR_v1_2_WES	PDMR-172845.WES.T	PDMR-172845~288-R
PDMR-174316	Male	80-84	Unknown	PDMR	174316_266_R	HT	PDMR-174316~266-R~ORIGINATOR	Human_Tumor	Primary	Skin	CSCC	Squamous cell carcinoma - skin	No	WES	146736257	99.83	146.487	0	122	125	35	205.8	133.58	0.65	2.01	4.37	msisensor1	TumorNormal	174316_266_R_ORIGINATOR_v1_2_WES	PDMR-174316.WES.T	PDMR-174316~266-R
PDMR-174316	Male	80-84	Unknown	PDMR	174316_266_R	HT	PDMR-174316~266-R~ORIGINATOR	Human_Tumor	Primary	Skin	CSCC	Squamous cell carcinoma - skin	No	RNA-Seq	107178011	99.98	107.152	0	121	125	35.3	1913.8	0	0.72	NA	NA	NA	TumorNormal	174316_266_R_ORIGINATOR_v1_2_RNASEQ	PDMR-174316.RNA.T	PDMR-174316~266-R
PDMR-175126	Female	65-69	Caucasian	PDMR	175126_011_R	HT	PDMR-175126~011-R~ORIGINATOR	Human_Tumor	Primary	Colon	COAD	Adenocarcinoma - colon	No	WES	140829330	99.92	140.719	0	118	125	35.8	182.7	133.35	0.46	2.11	76.08	msisensor2	TumorOnly	175126_011_R_ORIGINATOR_v2_0_1_51_0_WES	PDMR-175126.WES.T	PDMR-175126~011-R
PDMR-175126	Female	65-69	Caucasian	PDMR	175126_011_R	HT	PDMR-175126~011-R~ORIGINATOR	Human_Tumor	Primary	Colon	COAD	Adenocarcinoma - colon	No	RNA-Seq	132189389	99.76	131.877	0	120	125	35.5	1942.1	0	0.83	NA	NA	NA	TumorOnly	175126_011_R_ORIGINATOR_v2_0_1_4_0_RNASEQ	PDMR-175126.RNA.T	PDMR-175126~011-R
PDMR-188146	Female	60-64	Unknown	PDMR	188146_221_R	HT	PDMR-188146~221-R~ORIGINATOR	Human_Tumor	Primary	Colon	COAD	Adenocarcinoma - colon	No	WES	198105660	99.89	197.882	0	115	125	35.5	175.2	171.54	0.34	3.15	75.06	msisensor2	TumorOnly	188146_221_R_ORIGINATOR_v2_0_1_51_0_WES	PDMR-188146.WES.T	PDMR-188146~221-R
PDMR-188146	Female	60-64	Unknown	PDMR	188146_221_R	HT	PDMR-188146~221-R~ORIGINATOR	Human_Tumor	Primary	Colon	COAD	Adenocarcinoma - colon	No	RNA-Seq	87264856	99.28	86.6379	0	122	125	35.3	2214.4	0	0.8	NA	NA	NA	TumorOnly	188146_221_R_ORIGINATOR_v2_0_1_4_0_RNASEQ	PDMR-188146.RNA.T	PDMR-188146~221-R
PDMR-193523	Female	25-29	Unknown	PDMR	193523_008_R	HT	PDMR-193523~008-R~ORIGINATOR	Human_Tumor	Metastasis	Other(GYN)	SARC	Female reprod. system cancer, NOS	Yes	WES	154289576	99.27	153.163	0	123	125	35.5	211.2	151.23	0.18	4.73	6.67	msisensor1	TumorNormal	193523_008_R_ORIGINATOR_v1_2_WES	PDMR-193523.WES.T	PDMR-193523~008-R
PDMR-193523	Female	25-29	Unknown	PDMR	193523_008_R	HT	PDMR-193523~008-R~ORIGINATOR	Human_Tumor	Metastasis	Other(GYN)	SARC	Female reprod. system cancer, NOS	Yes	RNA-Seq	199382748	99.95	199.29	0	118	125	34.5	1919.2	0	0.69	NA	NA	NA	TumorNormal	193523_008_R_ORIGINATOR_v1_2_RNASEQ	PDMR-193523.RNA.T	PDMR-193523~008-R
PDMR-197587	Male	35-39	African American	PDMR	197587_005_T	HT	PDMR-197587~005-T~ORIGINATOR	Human_Tumor	Unknown	Soft_tissue_Bone	SARC	Synovial sarcoma	Yes	WES	137198485	99.91	137.074	0	112	125	35.8	168.8	101.06	0.23	6.87	0.1	msisensor1	TumorNormal	197587_005_T_ORIGINATOR_v2_0_1_52_0_WES	PDMR-197587.WES.T	PDMR-197587~005-T
PDMR-197587	Male	35-39	African American	PDMR	197587_005_T	HT	PDMR-197587~005-T~ORIGINATOR	Human_Tumor	Unknown	Soft_tissue_Bone	SARC	Synovial sarcoma	Yes	RNA-Seq	244429646	99.82	244.001	0	117	125	35.6	1561.2	0	0.97	NA	NA	NA	TumorNormal	197587_005_T_ORIGINATOR_v2_0_1_7_0_RNASEQ	PDMR-197587.RNA.T	PDMR-197587~005-T
PDMR-216738	Female	65-69	Caucasian	PDMR	216738_123_R	HT	PDMR-216738~123-R~ORIGINATOR	Human_Tumor	Primary	Kidney	KIRC	Renal cell carcinoma, NOS	No	WES	165415949	99.94	165.321	0	119	125	35.7	184.3	159.64	0.21	3.98	3.6	msisensor2	TumorOnly	216738_123_R_ORIGINATOR_v2_0_1_51_0_WES	PDMR-216738.WES.T	PDMR-216738~123-R
PDMR-216738	Female	65-69	Caucasian	PDMR	216738_123_R	HT	PDMR-216738~123-R~ORIGINATOR	Human_Tumor	Primary	Kidney	KIRC	Renal cell carcinoma, NOS	No	RNA-Seq	111268300	99.95	111.21	0	120	125	35.6	1897.9	0	0.55	NA	NA	NA	TumorOnly	216738_123_R_ORIGINATOR_v2_0_1_4_0_RNASEQ	PDMR-216738.RNA.T	PDMR-216738~123-R
PDMR-218243	Male	30-34	Caucasian	PDMR	218243_119_R	HT	PDMR-218243~119-R~ORIGINATOR	Human_Tumor	Primary	Soft_tissue_Bone	SARC	Fibrosarcoma - not infantile	Yes	RNA-Seq	119244054	99.97	119.212	0	120	125	35.5	1851.9	0	0.79	NA	NA	NA	TumorNormal	218243_119_R_ORIGINATOR_v1_2_RNASEQ	PDMR-218243.RNA.T	PDMR-218243~119-R
PDMR-243952	Female	65-69	Caucasian	PDMR	243952_196_R	HT	PDMR-243952~196-R~ORIGINATOR	Human_Tumor	Primary	Bladder	BLCA	Urothelial/bladder cancer, NOS	Yes	RNA-Seq	97982019	97.9	95.9283	0	118	125	35.5	1495.5	0	0.94	NA	NA	NA	TumorOnly	243952_196_R_ORIGINATOR_v1_2_RNASEQ	PDMR-243952.RNA.T	PDMR-243952~196-R
PDMR-252836	Female	50-54	Unknown	PDMR	252836_082_R	HT	PDMR-252836~082-R~ORIGINATOR	Human_Tumor	Primary	Head&Neck	HNSC	H & N squamous cell car., NOS	No	WES	162526956	99.96	162.459	0	122	125	35.1	197.7	160.24	0.34	5.07	1.03	msisensor2	TumorOnly	252836_082_R_ORIGINATOR_v1_2_WES	PDMR-252836.WES.T	PDMR-252836~082-R
PDMR-252836	Female	50-54	Unknown	PDMR	252836_082_R	HT	PDMR-252836~082-R~ORIGINATOR	Human_Tumor	Primary	Head&Neck	HNSC	H & N squamous cell car., NOS	No	RNA-Seq	66037678	99.96	66.0132	0	121	125	35.3	2005.2	0	0.85	NA	NA	NA	TumorOnly	252836_082_R_ORIGINATOR_v1_2_RNASEQ	PDMR-252836.RNA.T	PDMR-252836~082-R
PDMR-254851	Male	80-84	Caucasian	PDMR	254851_301_R	HT	PDMR-254851~301-R~ORIGINATOR	Human_Tumor	Primary	Colon	COAD	Adenocarcinoma - colon	No	WES	147537178	99.9	147.388	0	119	125	35.7	183	143.59	0.45	2.43	3.24	msisensor2	TumorOnly	254851_301_R_ORIGINATOR_v2_0_1_51_0_WES	PDMR-254851.WES.T	PDMR-254851~301-R
PDMR-254851	Male	80-84	Caucasian	PDMR	254851_301_R	HT	PDMR-254851~301-R~ORIGINATOR	Human_Tumor	Primary	Colon	COAD	Adenocarcinoma - colon	No	RNA-Seq	85378718	99.68	85.1049	0	117	125	35.7	1491.6	0	0.81	NA	NA	NA	TumorOnly	254851_301_R_ORIGINATOR_v2_0_1_4_0_RNASEQ	PDMR-254851.RNA.T	PDMR-254851~301-R
PDMR-261386	Male	65-69	Caucasian	PDMR	261386_189_R	HT	PDMR-261386~189-R~ORIGINATOR	Human_Tumor	Primary	Bladder	BLCA	Urothelial/bladder cancer, NOS	Yes	RNA-Seq	281609145	99.95	281.481	0	123	125	35.5	2624.9	0	0.76	NA	NA	NA	TumorNormal	261386_189_R_ORIGINATOR_v1_2_RNASEQ	PDMR-261386.RNA.T	PDMR-261386~189-R
PDMR-266295	Male	50-54	Unknown	PDMR	266295_075_R	HT	PDMR-266295~075-R~ORIGINATOR	Human_Tumor	Primary	Head&Neck	HNSC	Pharyngeal squam. cell carcinoma	Yes	WES	169849966	99.98	169.808	0	116	125	35.8	172.2	146.82	0.23	5.31	4.23	msisensor2	TumorOnly	266295_075_R_ORIGINATOR_v2_0_1_51_0_WES	PDMR-266295.WES.T	PDMR-266295~075-R
PDMR-266295	Male	50-54	Unknown	PDMR	266295_075_R	HT	PDMR-266295~075-R~ORIGINATOR	Human_Tumor	Primary	Head&Neck	HNSC	Pharyngeal squam. cell carcinoma	Yes	RNA-Seq	90674268	99.95	90.6321	0	120	125	36	1749.7	0	0.73	NA	NA	NA	TumorOnly	266295_075_R_ORIGINATOR_v2_0_1_4_0_RNASEQ	PDMR-266295.RNA.T	PDMR-266295~075-R
PDMR-275155	Male	60-64	Unknown	PDMR	275155_148_R	HT	PDMR-275155~148-R~ORIGINATOR	Human_Tumor	Primary	Head&Neck	Other	Salivary gland cancer	No	WES	117929388	99.92	117.835	0	116	125	36.1	175.9	111.36	0.23	4.09	7.65	msisensor1	TumorNormal	275155_148_R_ORIGINATOR_v2_0_1_51_0_WES	PDMR-275155.WES.T	PDMR-275155~148-R
PDMR-275155	Male	60-64	Unknown	PDMR	275155_148_R	HT	PDMR-275155~148-R~ORIGINATOR	Human_Tumor	Primary	Head&Neck	Other	Salivary gland cancer	No	RNA-Seq	80372459	99.93	80.3176	0	118	125	36	1511.9	0	0.67	NA	NA	NA	TumorNormal	275155_148_R_ORIGINATOR_v1_2_RNASEQ	PDMR-275155.RNA.T	PDMR-275155~148-R
PDMR-283228	Male	45-49	Caucasian	PDMR	283228_195_R	HT	PDMR-283228~195-R~ORIGINATOR	Human_Tumor	Unknown	Skin	SKCM	Melanoma	No	WES	175542525	99.95	175.458	0	123	125	35.5	197.4	171.52	0.31	5	0.59	msisensor2	TumorOnly	283228_195_R_ORIGINATOR_v1_2_WES	PDMR-283228.WES.T	PDMR-283228~195-R
PDMR-283228	Male	45-49	Caucasian	PDMR	283228_195_R	HT	PDMR-283228~195-R~ORIGINATOR	Human_Tumor	Unknown	Skin	SKCM	Melanoma	No	RNA-Seq	99989415	99.95	99.9407	0	117	125	35.2	1995.6	0	0.54	NA	NA	NA	TumorOnly	283228_195_R_ORIGINATOR_v1_2_RNASEQ	PDMR-283228.RNA.T	PDMR-283228~195-R
PDMR-283339	Female	55-59	Caucasian	PDMR	283339_068_R	HT	PDMR-283339~068-R~ORIGINATOR	Human_Tumor	Primary	Other(GYN;SCC)	Other	Vaginal cancer, NOS	No	WES	154633906	99.9	154.476	0	122	125	35.7	204.9	150.37	0.83	2.04	46.09	msisensor2	TumorOnly	283339_068_R_ORIGINATOR_v1_2_WES	PDMR-283339.WES.T	PDMR-283339~068-R
PDMR-283339	Female	55-59	Caucasian	PDMR	283339_068_R	HT	PDMR-283339~068-R~ORIGINATOR	Human_Tumor	Primary	Other(GYN;SCC)	Other	Vaginal cancer, NOS	No	RNA-Seq	182218250	99.88	182.008	0	119	125	35.1	1780.5	0	0.78	NA	NA	NA	TumorOnly	283339_068_R_ORIGINATOR_v1_2_RNASEQ	PDMR-283339.RNA.T	PDMR-283339~068-R
PDMR-286954	Male	55-59	Caucasian	PDMR	286954_287_R	HT	PDMR-286954~287-R~ORIGINATOR	Human_Tumor	Primary	Soft_tissue_Bone	SARC	Liposarcoma	No	WES	175950427	99.92	175.809	0	120	125	35.6	151	153.35	0.26	5.23	1.37	msisensor2	TumorOnly	286954_287_R_ORIGINATOR_v1_2_WES	PDMR-286954.WES.T	PDMR-286954~287-R
PDMR-286954	Male	55-59	Caucasian	PDMR	286954_287_R	HT	PDMR-286954~287-R~ORIGINATOR	Human_Tumor	Primary	Soft_tissue_Bone	SARC	Liposarcoma	No	RNA-Seq	92376028	99.98	92.3546	0	119	125	35.5	2161.2	0	0.49	NA	NA	NA	TumorOnly	286954_287_R_ORIGINATOR_v1_2_RNASEQ	PDMR-286954.RNA.T	PDMR-286954~287-R
PDMR-295223	Male	65-69	Unknown	PDMR	295223_140_R	HT	PDMR-295223~140-R~ORIGINATOR	Human_Tumor	Primary	Head&Neck	HNSC	H & N squamous cell car., NOS	Yes	RNA-Seq	61197942	99.97	61.1786	0	121	125	35.4	2081.4	0	0.78	NA	NA	NA	TumorNormal	295223_140_R_ORIGINATOR_v1_2_RNASEQ	PDMR-295223.RNA.T	PDMR-295223~140-R
PDMR-299254	Male	65-69	Caucasian	PDMR	299254_011_R	HT	PDMR-299254~011-R~ORIGINATOR	Human_Tumor	Metastasis	Skin	SKCM	Melanoma	Yes	WES	213610716	99.95	213.495	0	113	125	35.9	171.4	86.3	0.42	5.77	9.23	msisensor2	TumorOnly	299254_011_R_ORIGINATOR_v2_0_1_51_0_WES	PDMR-299254.WES.T	PDMR-299254~011-R
PDMR-299254	Male	65-69	Caucasian	PDMR	299254_011_R	HT	PDMR-299254~011-R~ORIGINATOR	Human_Tumor	Metastasis	Skin	SKCM	Melanoma	Yes	RNA-Seq	154347852	99.95	154.268	0	119	125	35.5	2032	0	0.8	NA	NA	NA	TumorOnly	299254_011_R_ORIGINATOR_v2_0_1_4_0_RNASEQ	PDMR-299254.RNA.T	PDMR-299254~011-R
PDMR-317291	Male	60-64	Caucasian	PDMR	317291_083_R	HT	PDMR-317291~083-R~ORIGINATOR	Human_Tumor	Primary	Soft_tissue_Bone	SARC	Malignant fibrous histiocytoma	No	WES	139424086	99.87	139.244	0	122	125	35.4	197.9	140.67	0.24	4.64	1.31	msisensor2	TumorOnly	317291_083_R_ORIGINATOR_v1_2_WES	PDMR-317291.WES.T	PDMR-317291~083-R
PDMR-317291	Male	60-64	Caucasian	PDMR	317291_083_R	HT	PDMR-317291~083-R~ORIGINATOR	Human_Tumor	Primary	Soft_tissue_Bone	SARC	Malignant fibrous histiocytoma	No	RNA-Seq	121471286	99.96	121.42	0	120	125	35.5	2123.5	0	0.67	NA	NA	NA	TumorOnly	317291_083_R_ORIGINATOR_v1_2_RNASEQ	PDMR-317291.RNA.T	PDMR-317291~083-R
PDMR-324938	Female	45-49	Caucasian	PDMR	324938_238_R	HT	PDMR-324938~238-R~ORIGINATOR	Human_Tumor	Primary	Bladder	BLCA	Urothelial/bladder cancer, NOS	Yes	WES	189718432	99.9	189.529	0	116	125	35.5	178.1	165.29	0.51	3.99	3.14	msisensor2	TumorOnly	324938_238_R_ORIGINATOR_v2_0_1_51_0_WES	PDMR-324938.WES.T	PDMR-324938~238-R
PDMR-324938	Female	45-49	Caucasian	PDMR	324938_238_R	HT	PDMR-324938~238-R~ORIGINATOR	Human_Tumor	Primary	Bladder	BLCA	Urothelial/bladder cancer, NOS	Yes	RNA-Seq	90744487	99.91	90.6585	0	121	125	35.5	1943.3	0	0.86	NA	NA	NA	TumorOnly	324938_238_R_ORIGINATOR_v2_0_1_4_0_RNASEQ	PDMR-324938.RNA.T	PDMR-324938~238-R
PDMR-327498	Female	70-74	Caucasian	PDMR	327498_153_R	HT	PDMR-327498~153-R~ORIGINATOR	Human_Tumor	Primary	Uterus	UCS	Carcinosarcoma of the uterus	No	WES	129434353	99.97	129.392	0	123	125	35.8	195	133.82	0.6	1.1	54.42	msisensor2	TumorOnly	327498_153_R_ORIGINATOR_v1_2_WES	PDMR-327498.WES.T	PDMR-327498~153-R
PDMR-327498	Female	70-74	Caucasian	PDMR	327498_153_R	HT	PDMR-327498~153-R~ORIGINATOR	Human_Tumor	Primary	Uterus	UCS	Carcinosarcoma of the uterus	No	RNA-Seq	71877995	99.96	71.8476	0	119	125	35.6	1871.6	0	0.66	NA	NA	NA	TumorOnly	327498_153_R_ORIGINATOR_v1_2_RNASEQ	PDMR-327498.RNA.T	PDMR-327498~153-R
PDMR-328373	Male	85-89	Unknown	PDMR	328373_195_R	HT	PDMR-328373~195-R~ORIGINATOR	Human_Tumor	Primary	Head&Neck	HNSC	H & N squamous cell car., NOS	No	WES	155751967	99.95	155.674	0	118	125	35.7	181.9	141.53	0.34	5.17	2.12	msisensor1	TumorNormal	328373_195_R_ORIGINATOR_v1_2_WES	PDMR-328373.WES.T	PDMR-328373~195-R
PDMR-328373	Male	85-89	Unknown	PDMR	328373_195_R	HT	PDMR-328373~195-R~ORIGINATOR	Human_Tumor	Primary	Head&Neck	HNSC	H & N squamous cell car., NOS	No	RNA-Seq	87550129	99.97	87.523	0	121	125	35.5	1860.8	0	0.75	NA	NA	NA	TumorNormal	328373_195_R_ORIGINATOR_v1_2_RNASEQ	PDMR-328373.RNA.T	PDMR-328373~195-R
PDMR-328469	Male	65-69	Caucasian	PDMR	328469_098_R	HT	PDMR-328469~098-R~ORIGINATOR	Human_Tumor	Primary	Colon	COAD	Adenocarcinoma - colon	Yes	WES	154154870	99.98	154.131	0	118	125	35.9	177.1	145.61	0.26	4.23	3.49	msisensor2	TumorOnly	328469_098_R_ORIGINATOR_v2_0_1_51_0_WES	PDMR-328469.WES.T	PDMR-328469~098-R
PDMR-328469	Male	65-69	Caucasian	PDMR	328469_098_R	HT	PDMR-328469~098-R~ORIGINATOR	Human_Tumor	Primary	Colon	COAD	Adenocarcinoma - colon	Yes	RNA-Seq	99112735	99.01	98.1337	0	118	125	35.4	1762.6	0	0.78	NA	NA	NA	TumorOnly	328469_098_R_ORIGINATOR_v2_0_1_4_0_RNASEQ	PDMR-328469.RNA.T	PDMR-328469~098-R
PDMR-333224	Female	80-84	Caucasian	PDMR	333224_299_R	HT	PDMR-333224~299-R~ORIGINATOR	Human_Tumor	Metastasis	Uterus	UCS	Carcinosarcoma of the uterus	No	WES	175567293	99.85	175.307	0	117	125	35.5	176.4	161.88	0.36	6.8	3.57	msisensor2	TumorOnly	333224_299_R_ORIGINATOR_v2_0_1_51_0_WES	PDMR-333224.WES.T	PDMR-333224~299-R
PDMR-333224	Female	80-84	Caucasian	PDMR	333224_299_R	HT	PDMR-333224~299-R~ORIGINATOR	Human_Tumor	Metastasis	Uterus	UCS	Carcinosarcoma of the uterus	No	RNA-Seq	153441743	99.93	153.332	0	121	125	35.4	2020.9	0	0.94	NA	NA	NA	TumorOnly	333224_299_R_ORIGINATOR_v2_0_1_4_0_RNASEQ	PDMR-333224.RNA.T	PDMR-333224~299-R
PDMR-341922	Female	35-39	Caucasian	PDMR	341922_053_R	HT	PDMR-341922~053-R~ORIGINATOR	Human_Tumor	Metastasis	Colon	Other	Colorectal cancer, NOS	Yes	WES	192301581	99.77	191.857	0	134	150	36.1	197.4	189.77	0.61	6.21	4.07	msisensor2	TumorOnly	341922_053_R_ORIGINATOR_v2_0_2_51_0_WES	PDMR-341922.WES.T	PDMR-341922~053-R
PDMR-341922	Female	35-39	Caucasian	PDMR	341922_053_R	HT	PDMR-341922~053-R~ORIGINATOR	Human_Tumor	Metastasis	Colon	Other	Colorectal cancer, NOS	Yes	RNA-Seq	110965679	98.39	109.177	0	121	125	35.8	1846.1	0	0.87	NA	NA	NA	TumorOnly	341922_053_R_ORIGINATOR_v2_0_1_4_0_RNASEQ	PDMR-341922.RNA.T	PDMR-341922~053-R
PDMR-343268	Male	80-84	Asian	PDMR	343268_274_T	HT	PDMR-343268~274-T~ORIGINATOR	Human_Tumor	Metastasis	Bladder	BLCA	Urothelial/bladder cancer, NOS	Yes	WES	136297905	99.92	136.195	0	114	125	35.8	173.6	107.11	0.2	4.81	5.64	msisensor2	TumorOnly	343268_274_T_ORIGINATOR_v2_0_1_52_0_WES	PDMR-343268.WES.T	PDMR-343268~274-T
PDMR-343268	Male	80-84	Asian	PDMR	343268_274_T	HT	PDMR-343268~274-T~ORIGINATOR	Human_Tumor	Metastasis	Bladder	BLCA	Urothelial/bladder cancer, NOS	Yes	RNA-Seq	253358520	96.82	245.304	0	116	125	35.5	1553.2	0	0.72	NA	NA	NA	TumorOnly	343268_274_T_ORIGINATOR_v2_0_1_7_0_RNASEQ	PDMR-343268.RNA.T	PDMR-343268~274-T
PDMR-378893	Female	60-64	Caucasian	PDMR	378893_306_R	HT	PDMR-378893~306-R~ORIGINATOR	Human_Tumor	Primary	Cervix	CESC	Squamous cervical cancer	No	WES	148770370	99.85	148.548	0	119	125	35.5	186.3	146.65	0.26	4.09	3.8	msisensor2	TumorOnly	378893_306_R_ORIGINATOR_v2_0_1_51_0_WES	PDMR-378893.WES.T	PDMR-378893~306-R
PDMR-378893	Female	60-64	Caucasian	PDMR	378893_306_R	HT	PDMR-378893~306-R~ORIGINATOR	Human_Tumor	Primary	Cervix	CESC	Squamous cervical cancer	No	RNA-Seq	110713502	99.91	110.615	0	119	125	35.8	1958.1	0	0.87	NA	NA	NA	TumorOnly	378893_306_R_ORIGINATOR_v2_0_1_4_0_RNASEQ	PDMR-378893.RNA.T	PDMR-378893~306-R
PDMR-413561	Male	30-34	Caucasian	PDMR	413561_133_T	HT	PDMR-413561~133-T~ORIGINATOR	Human_Tumor	Metastasis	Colon	COAD	Adenocarcinoma - colon	Yes	WES	125744143	99.95	125.68	0	114	125	35.8	174.4	93.49	0.29	4.34	5.08	msisensor2	TumorOnly	413561_133_T_ORIGINATOR_v2_0_1_52_0_WES	PDMR-413561.WES.T	PDMR-413561~133-T
PDMR-413561	Male	30-34	Caucasian	PDMR	413561_133_T	HT	PDMR-413561~133-T~ORIGINATOR	Human_Tumor	Metastasis	Colon	COAD	Adenocarcinoma - colon	Yes	RNA-Seq	178397104	99.88	178.186	0	116	125	36.1	1504	0	0.83	NA	NA	NA	TumorOnly	413561_133_T_ORIGINATOR_v2_0_1_7_0_RNASEQ	PDMR-413561.RNA.T	PDMR-413561~133-T
PDMR-415371	Male	90-94	Unknown	PDMR	415371_026_R	HT	PDMR-415371~026-R~ORIGINATOR	Human_Tumor	Metastasis	Skin	CSCC	Squamous cell carcinoma - skin	Yes	WES	160850323	99.87	160.641	0	122	125	35.6	203.1	131.52	0.48	6.97	7.25	msisensor1	TumorNormal	415371_026_R_ORIGINATOR_v1_2_WES	PDMR-415371.WES.T	PDMR-415371~026-R
PDMR-415371	Male	90-94	Unknown	PDMR	415371_026_R	HT	PDMR-415371~026-R~ORIGINATOR	Human_Tumor	Metastasis	Skin	CSCC	Squamous cell carcinoma - skin	Yes	RNA-Seq	48338350	99.99	48.3325	0	118	125	35.8	1682.2	0	0.64	NA	NA	NA	TumorNormal	415371_026_R_ORIGINATOR_v1_2_RNASEQ	PDMR-415371.RNA.T	PDMR-415371~026-R
PDMR-428932	Male	60-64	Caucasian	PDMR	428932_153_R	HT	PDMR-428932~153-R~ORIGINATOR	Human_Tumor	Primary	Soft_tissue_Bone	SARC	Malignant fibrous histiocytoma	No	WES	118957704	99.97	118.926	0	118	125	35.9	173.5	87.76	0.21	4.55	6.41	msisensor2	TumorOnly	428932_153_R_ORIGINATOR_v2_0_1_51_0_WES	PDMR-428932.WES.T	PDMR-428932~153-R
PDMR-428932	Male	60-64	Caucasian	PDMR	428932_153_R	HT	PDMR-428932~153-R~ORIGINATOR	Human_Tumor	Primary	Soft_tissue_Bone	SARC	Malignant fibrous histiocytoma	No	RNA-Seq	232258692	99.92	232.066	0	115	125	35.8	1873.9	0	0.44	NA	NA	NA	TumorOnly	428932_153_R_ORIGINATOR_v2_0_1_6_0_RNASEQ	PDMR-428932.RNA.T	PDMR-428932~153-R
PDMR-431354	Male	55-59	Unknown	PDMR	431354_103_R	HT	PDMR-431354~103-R~ORIGINATOR	Human_Tumor	Metastasis	Colon	COAD	Adenocarcinoma - colon	Yes	WES	160926909	99.92	160.795	0	122	125	35.6	207.4	155.36	0.49	4.82	1.2	msisensor2	TumorOnly	431354_103_R_ORIGINATOR_v1_2_WES	PDMR-431354.WES.T	PDMR-431354~103-R
PDMR-431354	Male	55-59	Unknown	PDMR	431354_103_R	HT	PDMR-431354~103-R~ORIGINATOR	Human_Tumor	Metastasis	Colon	COAD	Adenocarcinoma - colon	Yes	RNA-Seq	145181671	99.98	145.15	0	119	125	35.1	1673.4	0	0.97	NA	NA	NA	TumorOnly	431354_103_R_ORIGINATOR_v1_2_RNASEQ	PDMR-431354.RNA.T	PDMR-431354~103-R
PDMR-435261	Male	75-79	Caucasian	PDMR	435261_313_R	HT	PDMR-435261~313-R~ORIGINATOR	Human_Tumor	Primary	Colon	COAD	Adenocarcinoma - colon	No	RNA-Seq	150841529	97.27	146.72	0	119	125	35.7	1803	0	0.83	NA	NA	NA	TumorOnly	435261_313_R_ORIGINATOR_v1_2_RNASEQ	PDMR-435261.RNA.T	PDMR-435261~313-R
PDMR-455511	Female	85-89	Caucasian	PDMR	455511_112_R	HT	PDMR-455511~112-R~ORIGINATOR	Human_Tumor	Primary	Soft_tissue_Bone	SARC	Malignant fibrous histiocytoma	Unknown	WES	173404123	99.96	173.339	0	121	125	35.3	189.7	169.72	0.31	6.1	1.05	msisensor2	TumorOnly	455511_112_R_ORIGINATOR_v1_2_WES	PDMR-455511.WES.T	PDMR-455511~112-R
PDMR-455511	Female	85-89	Caucasian	PDMR	455511_112_R	HT	PDMR-455511~112-R~ORIGINATOR	Human_Tumor	Primary	Soft_tissue_Bone	SARC	Malignant fibrous histiocytoma	Unknown	RNA-Seq	110319207	99.97	110.285	0	122	125	35.4	2074.1	0	0.51	NA	NA	NA	TumorOnly	455511_112_R_ORIGINATOR_v1_2_RNASEQ	PDMR-455511.RNA.T	PDMR-455511~112-R
PDMR-466732	Male	45-49	Unknown	PDMR	466732_252_T	HT	PDMR-466732~252-T~ORIGINATOR	Human_Tumor	Metastasis	Colon	COAD	Adenocarcinoma - small intest.	Yes	WES	156223400	99.9	156.067	0	122	125	35.5	215.9	145.84	0.53	9.76	3.01	msisensor1	TumorNormal	466732_252_T_ORIGINATOR_v2_0_1_52_0_WES	PDMR-466732.WES.T	PDMR-466732~252-T
PDMR-467112	Male	40-44	Caucasian	PDMR	467112_017_R	HT	PDMR-467112~017-R~ORIGINATOR	Human_Tumor	Unknown	Soft_tissue_Bone	SARC	Malig. periph. nerve sheath tum.	Yes	WES	158663748	99.98	158.627	0	116	125	35.8	169.4	140.68	0.25	5.38	4.87	msisensor2	TumorOnly	467112_017_R_ORIGINATOR_v2_0_1_51_0_WES	PDMR-467112.WES.T	PDMR-467112~017-R
PDMR-467112	Male	40-44	Caucasian	PDMR	467112_017_R	HT	PDMR-467112~017-R~ORIGINATOR	Human_Tumor	Unknown	Soft_tissue_Bone	SARC	Malig. periph. nerve sheath tum.	Yes	RNA-Seq	112545949	99.96	112.501	0	120	125	36	2122.2	0	0.63	NA	NA	NA	TumorOnly	467112_017_R_ORIGINATOR_v2_0_1_4_0_RNASEQ	PDMR-467112.RNA.T	PDMR-467112~017-R
PDMR-474377	Female	55-59	Caucasian	PDMR	474377_126_R	HT	PDMR-474377~126-R~ORIGINATOR	Human_Tumor	Metastasis	Uterus	UCEC	Endometrioid endomet. adenocar.	No	WES	116277900	99.91	116.174	0	113	125	35.8	166.7	93.65	0.64	1.17	61.39	msisensor2	TumorOnly	474377_126_R_ORIGINATOR_v2_0_1_51_0_WES	PDMR-474377.WES.T	PDMR-474377~126-R
PDMR-474377	Female	55-59	Caucasian	PDMR	474377_126_R	HT	PDMR-474377~126-R~ORIGINATOR	Human_Tumor	Metastasis	Uterus	UCEC	Endometrioid endomet. adenocar.	No	RNA-Seq	342233023	99.98	342.178	0	121	125	35.6	1743.1	0	0.95	NA	NA	NA	TumorOnly	474377_126_R_ORIGINATOR_v2_0_1_4_0_RNASEQ	PDMR-474377.RNA.T	PDMR-474377~126-R
PDMR-513682	Male	65-69	Caucasian	PDMR	513682_313_R	HT	PDMR-513682~313-R~ORIGINATOR	Human_Tumor	Metastasis	Soft_tissue_Bone	SARC	Leiomyosarcoma - not uterine	No	WES	131229339	99.97	131.186	0	114	125	35.9	173.9	76.04	0.27	5.86	5.45	msisensor2	TumorOnly	513682_313_R_ORIGINATOR_v2_0_1_51_0_WES	PDMR-513682.WES.T	PDMR-513682~313-R
PDMR-513682	Male	65-69	Caucasian	PDMR	513682_313_R	HT	PDMR-513682~313-R~ORIGINATOR	Human_Tumor	Metastasis	Soft_tissue_Bone	SARC	Leiomyosarcoma - not uterine	No	RNA-Seq	159181668	99.97	159.137	0	121	125	35.4	1974.4	0	0.57	NA	NA	NA	TumorOnly	513682_313_R_ORIGINATOR_v2_0_1_4_0_RNASEQ	PDMR-513682.RNA.T	PDMR-513682~313-R
PDMR-514821	Male	65-69	Caucasian	PDMR	514821_333_R	HT	PDMR-514821~333-R~ORIGINATOR	Human_Tumor	Primary	Colon	COAD	Adenocarcinoma - colon	Yes	WES	150115981	99.98	150.079	0	117	125	35.8	174	125.98	0.29	5.37	4.89	msisensor2	TumorOnly	514821_333_R_ORIGINATOR_v2_0_1_51_0_WES	PDMR-514821.WES.T	PDMR-514821~333-R
PDMR-514821	Male	65-69	Caucasian	PDMR	514821_333_R	HT	PDMR-514821~333-R~ORIGINATOR	Human_Tumor	Primary	Colon	COAD	Adenocarcinoma - colon	Yes	RNA-Seq	98915240	99.96	98.8785	0	119	125	36.1	2059.3	0	0.87	NA	NA	NA	TumorOnly	514821_333_R_ORIGINATOR_v2_0_1_4_0_RNASEQ	PDMR-514821.RNA.T	PDMR-514821~333-R
PDMR-515677	Female	65-69	Caucasian	PDMR	515677_202_R	HT	PDMR-515677~202-R~ORIGINATOR	Human_Tumor	Primary	Skin	SKCM	Melanoma	Yes	WES	151701104	99.87	151.497	0	122	125	35.4	200.4	153.67	0.88	2.16	0.64	msisensor2	TumorOnly	515677_202_R_ORIGINATOR_v1_2_WES	PDMR-515677.WES.T	PDMR-515677~202-R
PDMR-515677	Female	65-69	Caucasian	PDMR	515677_202_R	HT	PDMR-515677~202-R~ORIGINATOR	Human_Tumor	Primary	Skin	SKCM	Melanoma	Yes	RNA-Seq	122317946	99.97	122.285	0	121	125	35.4	2314.7	0	0.86	NA	NA	NA	TumorOnly	515677_202_R_ORIGINATOR_v1_2_RNASEQ	PDMR-515677.RNA.T	PDMR-515677~202-R
PDMR-519858	Female	50-54	Caucasian	PDMR	519858_162_T	HT	PDMR-519858~162-T~ORIGINATOR	Human_Tumor	Metastasis	Colon	COAD	Adenocarcinoma - colon	Yes	WES	159078838	99.92	158.952	0	122	125	35.5	194	144.62	0.25	4.83	4.94	msisensor1	TumorNormal	519858_162_T_ORIGINATOR_v2_0_1_52_0_WES	PDMR-519858.WES.T	PDMR-519858~162-T
PDMR-521955	Female	60-64	Caucasian	PDMR	521955_158_R4	HT	PDMR-521955~158-R4~ORIGINATOR	Human_Tumor	Metastasis	Pancreas	PAAD	Adenocarcinoma - pancreas	Yes	WES	160239812	99.93	160.134	0	115	125	35.8	173.4	139.13	0.74	2.57	3.95	msisensor2	TumorOnly	521955_158_R4_ORIGINATOR_v2_0_1_51_0_WES	PDMR-521955.WES.T-R4	PDMR-521955~158-R4
PDMR-521955	Female	60-64	Caucasian	PDMR	521955_158_R6	HT	PDMR-521955~158-R6~ORIGINATOR	Human_Tumor	Metastasis	Pancreas	PAAD	Adenocarcinoma - pancreas	Yes	WES	168806344	99.88	168.607	0	116	125	35.8	179.6	149.6	0.21	5.25	3.97	msisensor2	TumorOnly	521955_158_R6_ORIGINATOR_v2_0_1_51_0_WES	PDMR-521955.WES.T-R6	PDMR-521955~158-R6
PDMR-521955	Female	60-64	Caucasian	PDMR	521955_158_R4	HT	PDMR-521955~158-R4~ORIGINATOR	Human_Tumor	Metastasis	Pancreas	PAAD	Adenocarcinoma - pancreas	Yes	RNA-Seq	141542298	99.85	141.333	0	118	125	35.6	1877.4	0	0.84	NA	NA	NA	TumorOnly	521955_158_R4_ORIGINATOR_v2_0_1_4_0_RNASEQ	PDMR-521955.RNA.T-R4	PDMR-521955~158-R4
PDMR-521955	Female	60-64	Caucasian	PDMR	521955_158_R6	HT	PDMR-521955~158-R6~ORIGINATOR	Human_Tumor	Metastasis	Pancreas	PAAD	Adenocarcinoma - pancreas	Yes	RNA-Seq	126163158	99.87	125.994	0	118	125	35.6	1788	0	0.81	NA	NA	NA	TumorOnly	521955_158_R6_ORIGINATOR_v2_0_1_4_0_RNASEQ	PDMR-521955.RNA.T-R6	PDMR-521955~158-R6
PDMR-524269	Female	40-44	Asian	PDMR	524269_139_T	HT	PDMR-524269~139-T~ORIGINATOR	Human_Tumor	Metastasis	Colon	COAD	Adenocarcinoma - colon	Yes	WES	127660729	99.96	127.606	0	112	125	35.8	172.3	88.6	0.35	4.34	0.69	msisensor1	TumorNormal	524269_139_T_ORIGINATOR_v2_0_1_52_0_WES	PDMR-524269.WES.T	PDMR-524269~139-T
PDMR-524269	Female	40-44	Asian	PDMR	524269_139_T	HT	PDMR-524269~139-T~ORIGINATOR	Human_Tumor	Metastasis	Colon	COAD	Adenocarcinoma - colon	Yes	RNA-Seq	233998842	97.78	228.795	0	114	125	36.1	1439.1	0	0.85	NA	NA	NA	TumorNormal	524269_139_T_ORIGINATOR_v2_0_1_7_0_RNASEQ	PDMR-524269.RNA.T	PDMR-524269~139-T
PDMR-558786	Female	35-39	Unknown	PDMR	558786_286_R	HT	PDMR-558786~286-R~ORIGINATOR	Human_Tumor	Metastasis	Bladder	BLCA	Urothelial/bladder cancer, NOS	No	WES	147441143	99.8	147.146	0	121	125	35.3	186.2	113.84	0.53	1.13	23.75	msisensor1	TumorNormal	558786_286_R_ORIGINATOR_v1_2_WES	PDMR-558786.WES.T	PDMR-558786~286-R
PDMR-562715	Female	55-59	Unknown	PDMR	562715_036_R	HT	PDMR-562715~036-R~ORIGINATOR	Human_Tumor	Primary	Uterus	UCS	Carcinosarcoma of the uterus	No	WES	168223681	99.82	167.927	0	117	125	35.6	176.8	151.3	0.42	6.8	4.73	msisensor2	TumorOnly	562715_036_R_ORIGINATOR_v2_0_1_51_0_WES	PDMR-562715.WES.T	PDMR-562715~036-R
PDMR-562715	Female	55-59	Unknown	PDMR	562715_036_R	HT	PDMR-562715~036-R~ORIGINATOR	Human_Tumor	Primary	Uterus	UCS	Carcinosarcoma of the uterus	No	RNA-Seq	113581455	99.97	113.544	0	119	125	36.1	1870.9	0	0.69	NA	NA	NA	TumorOnly	562715_036_R_ORIGINATOR_v2_0_1_4_0_RNASEQ	PDMR-562715.RNA.T	PDMR-562715~036-R
PDMR-572874	Female	50-54	Caucasian	PDMR	572874_153_T	HT	PDMR-572874~153-T~ORIGINATOR	Human_Tumor	Metastasis	Ovary	OV	Ovarian epithelial cancer	Yes	WES	156707263	99.94	156.613	0	122	125	35.6	198.7	143.31	0.43	7.07	6.79	msisensor1	TumorNormal	572874_153_T_ORIGINATOR_v2_0_1_52_0_WES	PDMR-572874.WES.T	PDMR-572874~153-T
PDMR-582836	Male	55-59	Unknown	PDMR	582836_169_R	HT	PDMR-582836~169-R~ORIGINATOR	Human_Tumor	Primary	Head&Neck	HNSC	Pharyngeal squam. cell carcinoma	No	WES	141802328	99.97	141.76	0	122	125	35.8	201.9	126.5	0.87	1.95	1.4	msisensor1	TumorNormal	582836_169_R_ORIGINATOR_v1_2_WES	PDMR-582836.WES.T	PDMR-582836~169-R
PDMR-582836	Male	55-59	Unknown	PDMR	582836_169_R	HT	PDMR-582836~169-R~ORIGINATOR	Human_Tumor	Primary	Head&Neck	HNSC	Pharyngeal squam. cell carcinoma	No	RNA-Seq	89919559	99.91	89.8359	0	118	125	35.9	2121.5	0	0.91	NA	NA	NA	TumorNormal	582836_169_R_ORIGINATOR_v1_2_RNASEQ	PDMR-582836.RNA.T	PDMR-582836~169-R
PDMR-594176	Male	70-74	Unknown	PDMR	594176_295_R	HT	PDMR-594176~295-R~ORIGINATOR	Human_Tumor	Primary	Soft_tissue_Bone	SARC	Osteosarcoma	Unknown	WES	164365037	99.83	164.086	0	123	125	35.2	270.3	161.51	0.27	4.09	6	msisensor1	TumorNormal	594176_295_R_ORIGINATOR_v1_2_WES	PDMR-594176.WES.T	PDMR-594176~295-R
PDMR-594176	Male	70-74	Unknown	PDMR	594176_295_R	HT	PDMR-594176~295-R~ORIGINATOR	Human_Tumor	Primary	Soft_tissue_Bone	SARC	Osteosarcoma	Unknown	RNA-Seq	193411171	99.95	193.324	0	121	125	35.3	1716.4	0	0.65	NA	NA	NA	TumorNormal	594176_295_R_ORIGINATOR_v1_2_RNASEQ	PDMR-594176.RNA.T	PDMR-594176~295-R
PDMR-596521	Female	70-74	Caucasian	PDMR	596521_263_R	HT	PDMR-596521~263-R~ORIGINATOR	Human_Tumor	Primary	Soft_tissue_Bone	SARC	Malignant fibrous histiocytoma	Yes	WES	146244994	99.97	146.198	0	119	125	35.7	180	142.48	0.27	6.69	2.89	msisensor2	TumorOnly	596521_263_R_ORIGINATOR_v2_0_1_51_0_WES	PDMR-596521.WES.T	PDMR-596521~263-R
PDMR-596521	Female	70-74	Caucasian	PDMR	596521_263_R	HT	PDMR-596521~263-R~ORIGINATOR	Human_Tumor	Primary	Soft_tissue_Bone	SARC	Malignant fibrous histiocytoma	Yes	RNA-Seq	211100381	99.95	211.004	0	121	125	35.4	1981.6	0	0.65	NA	NA	NA	TumorOnly	596521_263_R_ORIGINATOR_v2_0_1_4_0_RNASEQ	PDMR-596521.RNA.T	PDMR-596521~263-R
PDMR-597326	Male	45-49	Caucasian	PDMR	597326_320_R	HT	PDMR-597326~320-R~ORIGINATOR	Human_Tumor	Primary	Kidney	KIRC	Renal cell carcinoma, NOS	No	WES	174956359	99.89	174.764	0	122	125	35.6	199.3	177.52	0.23	3.11	5.45	msisensor1	TumorNormal	597326_320_R_ORIGINATOR_v1_2_WES	PDMR-597326.WES.T	PDMR-597326~320-R
PDMR-597326	Male	45-49	Caucasian	PDMR	597326_320_R	HT	PDMR-597326~320-R~ORIGINATOR	Human_Tumor	Primary	Kidney	KIRC	Renal cell carcinoma, NOS	No	RNA-Seq	131907658	99.9	131.772	0	121	125	35.5	1732.4	0	0.6	NA	NA	NA	TumorNormal	597326_320_R_ORIGINATOR_v1_2_RNASEQ	PDMR-597326.RNA.T	PDMR-597326~320-R
PDMR-616732	Male	50-54	Caucasian	PDMR	616732_234_R3	HT	PDMR-616732~234-R3~ORIGINATOR	Human_Tumor	Metastasis	Pancreas	PAAD	Adenocarcinoma - pancreas	Yes	WES	157414554	99.8	157.107	0	117	125	35.6	175.1	144.4	0.23	5.89	4.13	msisensor2	TumorOnly	616732_234_R3_ORIGINATOR_v2_0_1_51_0_WES	PDMR-616732.R3.WES.T	PDMR-616732~234-R3
PDMR-616732	Male	50-54	Caucasian	PDMR	616732_234_R2	HT	PDMR-616732~234-R2~ORIGINATOR	Human_Tumor	Metastasis	Pancreas	PAAD	Adenocarcinoma - pancreas	Yes	WES	155824745	99.91	155.69	0	113	125	35.7	170.5	92.67	0.59	3.21	4.18	msisensor2	TumorOnly	616732_234_R2_ORIGINATOR_v2_0_1_51_0_WES	PDMR-616732.R2.WES.T	PDMR-616732~234-R2
PDMR-616732	Male	50-54	Caucasian	PDMR	616732_234_R3	HT	PDMR-616732~234-R3~ORIGINATOR	Human_Tumor	Metastasis	Pancreas	PAAD	Adenocarcinoma - pancreas	Yes	RNA-Seq	102031899	99.91	101.936	0	118	125	35.6	1598.1	0	0.9	NA	NA	NA	TumorOnly	616732_234_R3_ORIGINATOR_v2_0_1_4_0_RNASEQ	PDMR-616732.R3.RNA.T	PDMR-616732~234-R3
PDMR-616732	Male	50-54	Caucasian	PDMR	616732_234_R2	HT	PDMR-616732~234-R2~ORIGINATOR	Human_Tumor	Metastasis	Pancreas	PAAD	Adenocarcinoma - pancreas	Yes	RNA-Seq	196303956	96.76	189.94	0	118	125	35.6	1552.7	0	0.88	NA	NA	NA	TumorOnly	616732_234_R2_ORIGINATOR_v2_0_1_6_0_RNASEQ	PDMR-616732.R2.RNA.T	PDMR-616732~234-R2
PDMR-618468	Male	55-59	Caucasian	PDMR	618468_307_R	HT	PDMR-618468~307-R~ORIGINATOR	Human_Tumor	Metastasis	Lung	LUSC	Squamous cell lung carcinoma	No	WES	164640029	99.78	164.278	0	117	125	35.7	171.8	145.92	0.82	3.39	3.47	msisensor2	TumorOnly	618468_307_R_ORIGINATOR_v2_0_1_51_0_WES	PDMR-618468.WES.T	PDMR-618468~307-R
PDMR-618468	Male	55-59	Caucasian	PDMR	618468_307_R	HT	PDMR-618468~307-R~ORIGINATOR	Human_Tumor	Metastasis	Lung	LUSC	Squamous cell lung carcinoma	No	RNA-Seq	85863346	99.98	85.8454	0	118	125	36	1788.7	0	0.94	NA	NA	NA	TumorOnly	618468_307_R_ORIGINATOR_v2_0_1_4_0_RNASEQ	PDMR-618468.RNA.T	PDMR-618468~307-R
PDMR-633993	Female	25-29	Caucasian	PDMR	633993_097_R	HT	PDMR-633993~097-R~ORIGINATOR	Human_Tumor	Primary	Skin	SKCM	Melanoma	Yes	RNA-Seq	161233600	99.97	161.182	0	119	125	35.3	1891.2	0	0.82	NA	NA	NA	TumorNormal	633993_097_R_ORIGINATOR_v1_2_RNASEQ	PDMR-633993.RNA.T	PDMR-633993~097-R
PDMR-665939	Male	70-74	Unknown	PDMR	665939_344_R	HT	PDMR-665939~344-R~ORIGINATOR	Human_Tumor	Primary	Bladder	BLCA	Urothelial/bladder cancer, NOS	No	WES	116292880	99.98	116.27	0	121	125	36	186.9	98.72	0.4	3.52	0.81	msisensor1	TumorNormal	665939_344_R_ORIGINATOR_v1_2_WES	PDMR-665939.WES.T	PDMR-665939~344-R
PDMR-665939	Male	70-74	Unknown	PDMR	665939_344_R	HT	PDMR-665939~344-R~ORIGINATOR	Human_Tumor	Primary	Bladder	BLCA	Urothelial/bladder cancer, NOS	No	RNA-Seq	390225252	99.92	389.9	0	116	125	35.9	1442.6	0	0.75	NA	NA	NA	TumorNormal	665939_344_R_ORIGINATOR_v1_2_RNASEQ	PDMR-665939.RNA.T	PDMR-665939~344-R
PDMR-668155	Male	45-49	Unknown	PDMR	668155_338_R	HT	PDMR-668155~338-R~ORIGINATOR	Human_Tumor	Primary	Head&Neck	HNSC	H & N squamous cell car., NOS	Yes	RNA-Seq	89175656	99.95	89.1334	0	114	125	35.3	1191.3	0	0.87	NA	NA	NA	TumorNormal	668155_338_R_ORIGINATOR_v1_2_RNASEQ	PDMR-668155.RNA.T	PDMR-668155~338-R
PDMR-681556	Female	60-64	Caucasian	PDMR	681556_308_R	HT	PDMR-681556~308-R~ORIGINATOR	Human_Tumor	Primary	Bladder	BLCA	Transitional cell car. - uroth.	No	WES	133915338	99.86	133.725	0	117	125	35.8	178.5	96.39	0.18	2.21	6.54	msisensor2	TumorOnly	681556_308_R_ORIGINATOR_v2_0_1_51_0_WES	PDMR-681556.WES.T	PDMR-681556~308-R
PDMR-692585	Female	70-74	Unknown	PDMR	692585_246_R	HT	PDMR-692585~246-R~ORIGINATOR	Human_Tumor	Primary	Lung	LUSC	Squamous cell lung carcinoma	No	WES	187481807	99.9	187.294	0	122	125	35.4	200	157.64	0.37	3.49	11.59	msisensor1	TumorNormal	692585_246_R_ORIGINATOR_v1_2_WES	PDMR-692585.WES.T	PDMR-692585~246-R
PDMR-692585	Female	70-74	Unknown	PDMR	692585_246_R	HT	PDMR-692585~246-R~ORIGINATOR	Human_Tumor	Primary	Lung	LUSC	Squamous cell lung carcinoma	No	RNA-Seq	89473982	99.97	89.4496	0	116	125	35.7	1608.8	0	0.78	NA	NA	NA	TumorNormal	692585_246_R_ORIGINATOR_v1_2_RNASEQ	PDMR-692585.RNA.T	PDMR-692585~246-R
PDMR-698357	Female	55-59	Caucasian	PDMR	698357_238_R	HT	PDMR-698357~238-R~ORIGINATOR	Human_Tumor	Primary	Soft_tissue_Bone	SARC	Osteosarcoma	Yes	RNA-Seq	78805804	95.01	74.8743	0	115	125	32.4	1678.3	0	0.52	NA	NA	NA	TumorOnly	698357_238_R_ORIGINATOR_v1_2_RNASEQ	PDMR-698357.RNA.T	PDMR-698357~238-R
PDMR-712175	Female	40-44	Unknown	PDMR	712175_110_R	HT	PDMR-712175~110-R~ORIGINATOR	Human_Tumor	Unknown	Soft_tissue_Bone	SARC	Leiomyosarcoma - not uterine	Yes	WES	170414650	99.95	170.325	0	123	125	35.7	199.2	172.53	0.52	3.58	0.57	msisensor2	TumorOnly	712175_110_R_ORIGINATOR_v1_2_WES	PDMR-712175.WES.T	PDMR-712175~110-R
PDMR-712175	Female	40-44	Unknown	PDMR	712175_110_R	HT	PDMR-712175~110-R~ORIGINATOR	Human_Tumor	Unknown	Soft_tissue_Bone	SARC	Leiomyosarcoma - not uterine	Yes	RNA-Seq	135814822	99.96	135.762	0	120	125	35.1	2231.8	0	0.62	NA	NA	NA	TumorOnly	712175_110_R_ORIGINATOR_v1_2_RNASEQ	PDMR-712175.RNA.T	PDMR-712175~110-R
PDMR-713595	Female	55-59	Unknown	PDMR	713595_302_R	HT	PDMR-713595~302-R~ORIGINATOR	Human_Tumor	Primary	Soft_tissue_Bone	SARC	Fibrosarcoma - not infantile	No	WES	151516801	99.88	151.335	0	122	125	35.4	205.7	134.75	0.28	5.13	4.4	msisensor1	TumorNormal	713595_302_R_ORIGINATOR_v1_2_WES	PDMR-713595.WES.T	PDMR-713595~302-R
PDMR-713595	Female	55-59	Unknown	PDMR	713595_302_R	HT	PDMR-713595~302-R~ORIGINATOR	Human_Tumor	Primary	Soft_tissue_Bone	SARC	Fibrosarcoma - not infantile	No	RNA-Seq	133090574	99.92	132.981	0	121	125	35.7	1971.8	0	0.58	NA	NA	NA	TumorNormal	713595_302_R_ORIGINATOR_v1_2_RNASEQ	PDMR-713595.RNA.T	PDMR-713595~302-R
PDMR-719797	Female	35-39	Caucasian	PDMR	719797_321_R	HT	PDMR-719797~321-R~ORIGINATOR	Human_Tumor	Primary	Soft_tissue_Bone	SARC	Malig. periph. nerve sheath tum.	Yes	WES	167552522	99.98	167.524	0	119	125	35.8	180.9	161.6	0.24	5.56	2.77	msisensor2	TumorOnly	719797_321_R_ORIGINATOR_v2_0_1_51_0_WES	PDMR-719797.WES.T	PDMR-719797~321-R
PDMR-719797	Female	35-39	Caucasian	PDMR	719797_321_R	HT	PDMR-719797~321-R~ORIGINATOR	Human_Tumor	Primary	Soft_tissue_Bone	SARC	Malig. periph. nerve sheath tum.	Yes	RNA-Seq	308068908	99.99	308.033	0	118	125	35.9	1588.3	0	0.8	NA	NA	NA	TumorOnly	719797_321_R_ORIGINATOR_v2_0_1_6_0_RNASEQ	PDMR-719797.RNA.T	PDMR-719797~321-R
PDMR-735871	Male	40-44	Unknown	PDMR	735871_273_R	HT	PDMR-735871~273-R~ORIGINATOR	Human_Tumor	Primary	Head&Neck	HNSC	Nasopharyngeal carcinoma	Yes	WES	153700952	99.95	153.624	0	122	125	35.9	194	141.55	0.49	2.64	2.09	msisensor1	TumorNormal	735871_273_R_ORIGINATOR_v1_2_WES	PDMR-735871.WES.T	PDMR-735871~273-R
PDMR-735871	Male	40-44	Unknown	PDMR	735871_273_R	HT	PDMR-735871~273-R~ORIGINATOR	Human_Tumor	Primary	Head&Neck	HNSC	Nasopharyngeal carcinoma	Yes	RNA-Seq	80829085	99.96	80.798	0	119	125	35.6	1385.1	0	0.86	NA	NA	NA	TumorNormal	735871_273_R_ORIGINATOR_v1_2_RNASEQ	PDMR-735871.RNA.T	PDMR-735871~273-R
PDMR-746538	Female	55-59	Unknown	PDMR	746538_026_R	HT	PDMR-746538~026-R~ORIGINATOR	Human_Tumor	Metastasis	Colon	COAD	Adenocarcinoma - colon	Yes	WES	160431934	99.93	160.312	0	122	125	35.6	201.8	135.44	0.44	4.12	1.02	msisensor2	TumorOnly	746538_026_R_ORIGINATOR_v1_2_WES	PDMR-746538.WES.T	PDMR-746538~026-R
PDMR-746538	Female	55-59	Unknown	PDMR	746538_026_R	HT	PDMR-746538~026-R~ORIGINATOR	Human_Tumor	Metastasis	Colon	COAD	Adenocarcinoma - colon	Yes	RNA-Seq	215970067	99.96	215.892	0	121	125	35.5	2394.3	0	0.68	NA	NA	NA	TumorOnly	746538_026_R_ORIGINATOR_v1_2_RNASEQ	PDMR-746538.RNA.T	PDMR-746538~026-R
PDMR-746718	Male	50-54	Caucasian	PDMR	746718_042_R	HT	PDMR-746718~042-R~ORIGINATOR	Human_Tumor	Metastasis	Bladder	BLCA	Transitional cell car. - uroth.	No	RNA-Seq	62978447	99.97	62.9614	0	121	125	35.6	1431.9	0	0.89	NA	NA	NA	TumorNormal	746718_042_R_ORIGINATOR_v1_2_RNASEQ	PDMR-746718.RNA.T	PDMR-746718~042-R
PDMR-755483	Male	45-49	Caucasian	PDMR	755483_174_R	HT	PDMR-755483~174-R~ORIGINATOR	Human_Tumor	Unknown	Soft_tissue_Bone	SARC	Rhabdomyosarcoma, NOS	No	WES	163445411	99.97	163.394	0	122	125	35.6	199.2	160.18	0.25	7.14	1.09	msisensor2	TumorOnly	755483_174_R_ORIGINATOR_v1_2_WES	PDMR-755483.WES.T	PDMR-755483~174-R
PDMR-755483	Male	45-49	Caucasian	PDMR	755483_174_R	HT	PDMR-755483~174-R~ORIGINATOR	Human_Tumor	Unknown	Soft_tissue_Bone	SARC	Rhabdomyosarcoma, NOS	No	RNA-Seq	65785101	99.98	65.7738	0	121	125	35.6	1996.1	0	0.58	NA	NA	NA	TumorOnly	755483_174_R_ORIGINATOR_v1_2_RNASEQ	PDMR-755483.RNA.T	PDMR-755483~174-R
PDMR-756784	Male	75-79	Unknown	PDMR	756784_338_R	HT	PDMR-756784~338-R~ORIGINATOR	Human_Tumor	Primary	Colon	COAD	Adenocarcinoma - colon	No	WES	119139789	99.98	119.121	0	115	125	36	174.7	103.96	0.21	5	3.38	msisensor2	TumorOnly	756784_338_R_ORIGINATOR_v2_0_1_51_0_WES	PDMR-756784.WES.T	PDMR-756784~338-R
PDMR-762968	Male	65-69	Unknown	PDMR	762968_020_R	HT	PDMR-762968~020-R~ORIGINATOR	Human_Tumor	Metastasis	Colon	COAD	Adenocarcinoma - colon	Yes	WES	171406525	99.81	171.077	0	114	125	35.6	171.4	140.39	0.88	2.07	0.3	msisensor1	TumorNormal	762968_020_R_ORIGINATOR_v2_0_1_51_0_WES	PDMR-762968.WES.T	PDMR-762968~020-R
PDMR-762968	Male	65-69	Unknown	PDMR	762968_020_R	HT	PDMR-762968~020-R~ORIGINATOR	Human_Tumor	Metastasis	Colon	COAD	Adenocarcinoma - colon	Yes	RNA-Seq	137010335	99.91	136.885	0	118	125	35.8	1880.9	0	0.94	NA	NA	NA	TumorNormal	762968_020_R_ORIGINATOR_v2_0_1_4_0_RNASEQ	PDMR-762968.RNA.T	PDMR-762968~020-R
PDMR-765638	Female	65-69	Unknown	PDMR	765638_272_R	HT	PDMR-765638~272-R~ORIGINATOR	Human_Tumor	Metastasis	Lung	LUSC	Squamous cell lung carcinoma	Yes	RNA-Seq	101487442	98.44	99.9045	0	121	125	35.6	2030.6	0	0.72	NA	NA	NA	TumorOnly	765638_272_R_ORIGINATOR_v1_2_RNASEQ	PDMR-765638.RNA.T	PDMR-765638~272-R
PDMR-772611	Female	80-84	Caucasian	PDMR	772611_094_R	HT	PDMR-772611~094-R~ORIGINATOR	Human_Tumor	Primary	Bladder	BLCA	Urothelial/bladder cancer, NOS	No	WES	211760468	99.8	211.337	0	130	151	36	184.7	141.77	0.31	4.15	3.23	msisensor2	TumorOnly	772611_094_R_ORIGINATOR_v2_0_1_51_0_WES	PDMR-772611.WES.T	PDMR-772611~094-R
PDMR-772611	Female	80-84	Caucasian	PDMR	772611_094_R	HT	PDMR-772611~094-R~ORIGINATOR	Human_Tumor	Primary	Bladder	BLCA	Urothelial/bladder cancer, NOS	No	RNA-Seq	105665905	96.08	101.523	0	134	151	35.9	1826.9	0	0.83	NA	NA	NA	TumorOnly	772611_094_R_ORIGINATOR_v2_0_2_4_0_RNASEQ	PDMR-772611.RNA.T	PDMR-772611~094-R
PDMR-782815	Male	75-79	Unknown	PDMR	782815_120_R	HT	PDMR-782815~120-R~ORIGINATOR	Human_Tumor	Primary	Colon	COAD	Adenocarcinoma - colon	No	WES	76587376	99.66	76.3241	0	123	125	36.2	201.3	72.9	0.3	4.56	1.36	msisensor2	TumorOnly	782815_120_R_ORIGINATOR_v1_2_WES	PDMR-782815.WES.T	PDMR-782815~120-R
PDMR-782815	Male	75-79	Unknown	PDMR	782815_120_R	HT	PDMR-782815~120-R~ORIGINATOR	Human_Tumor	Primary	Colon	COAD	Adenocarcinoma - colon	No	RNA-Seq	122728858	99.96	122.674	0	120	125	36	1891.9	0	0.94	NA	NA	NA	TumorOnly	782815_120_R_ORIGINATOR_v1_2_RNASEQ	PDMR-782815.RNA.T	PDMR-782815~120-R
PDMR-787269	Male	55-59	Caucasian	PDMR	787269_337_R	HT	PDMR-787269~337-R~ORIGINATOR	Human_Tumor	Metastasis	Skin	MCC	Merkel cell tumor	No	WES	148298180	99.86	148.091	0	122	125	35.6	212	145.04	1	2.1	0.9	msisensor2	TumorOnly	787269_337_R_ORIGINATOR_v1_2_WES	PDMR-787269.WES.T	PDMR-787269~337-R
PDMR-787269	Male	55-59	Caucasian	PDMR	787269_337_R	HT	PDMR-787269~337-R~ORIGINATOR	Human_Tumor	Metastasis	Skin	MCC	Merkel cell tumor	No	RNA-Seq	130779777	99.95	130.71	0	120	125	35.5	1942.2	0	0.83	NA	NA	NA	TumorOnly	787269_337_R_ORIGINATOR_v1_2_RNASEQ	PDMR-787269.RNA.T	PDMR-787269~337-R
PDMR-791794	Female	45-49	Caucasian	PDMR	791794_340_R	HT	PDMR-791794~340-R~ORIGINATOR	Human_Tumor	Primary	Cervix	CESC	Squamous cervical cancer	No	WES	161709930	99.68	161.19	0	114	125	35.5	174.8	137.18	0.41	2.03	4.31	msisensor2	TumorOnly	791794_340_R_ORIGINATOR_v2_0_1_51_0_WES	PDMR-791794.WES.T	PDMR-791794~340-R
PDMR-791794	Female	45-49	Caucasian	PDMR	791794_340_R	HT	PDMR-791794~340-R~ORIGINATOR	Human_Tumor	Primary	Cervix	CESC	Squamous cervical cancer	No	RNA-Seq	95958786	99.81	95.7731	0	118	125	35.7	1830.7	0	0.63	NA	NA	NA	TumorOnly	791794_340_R_ORIGINATOR_v2_0_1_4_0_RNASEQ	PDMR-791794.RNA.T	PDMR-791794~340-R
PDMR-817829	Female	70-74	Caucasian	PDMR	817829_284_R	HT	PDMR-817829~284-R~ORIGINATOR	Human_Tumor	Primary	Colon	COAD	Adenocarcinoma - colon	No	WES	140210301	99.97	140.173	0	123	125	35.8	202.7	146.64	0.52	2.12	76.69	msisensor2	TumorOnly	817829_284_R_ORIGINATOR_v1_2_WES	PDMR-817829.WES.T	PDMR-817829~284-R
PDMR-817829	Female	70-74	Caucasian	PDMR	817829_284_R	HT	PDMR-817829~284-R~ORIGINATOR	Human_Tumor	Primary	Colon	COAD	Adenocarcinoma - colon	No	RNA-Seq	83820076	99.94	83.7701	0	118	125	35.7	1798.3	0	0.75	NA	NA	NA	TumorOnly	817829_284_R_ORIGINATOR_v1_2_RNASEQ	PDMR-817829.RNA.T	PDMR-817829~284-R
PDMR-825966	Male	80-84	Caucasian	PDMR	825966_067_R	HT	PDMR-825966~067-R~ORIGINATOR	Human_Tumor	Primary	Colon	COAD	Adenocarcinoma - colon	No	WES	165386035	99.93	165.264	0	114	125	35.8	173.1	142.75	0.76	2.08	27.01	msisensor1	TumorNormal	825966_067_R_ORIGINATOR_v2_0_1_51_0_WES	PDMR-825966.WES.T	PDMR-825966~067-R
PDMR-863532	Male	60-64	Caucasian	PDMR	863532_251_R	HT	PDMR-863532~251-R~ORIGINATOR	Human_Tumor	Unknown	Skin	SKCM	Melanoma	No	WES	159593050	99.99	159.573	0	118	125	35.9	177.7	147.42	0.23	2.07	3.99	msisensor2	TumorOnly	863532_251_R_ORIGINATOR_v2_0_1_51_0_WES	PDMR-863532.WES.T	PDMR-863532~251-R
PDMR-863532	Male	60-64	Caucasian	PDMR	863532_251_R	HT	PDMR-863532~251-R~ORIGINATOR	Human_Tumor	Unknown	Skin	SKCM	Melanoma	No	RNA-Seq	127217472	99.96	127.171	0	119	125	35.6	1676.3	0	0.35	NA	NA	NA	TumorOnly	863532_251_R_ORIGINATOR_v2_0_1_4_0_RNASEQ	PDMR-863532.RNA.T	PDMR-863532~251-R
PDMR-884782	Male	60-64	Caucasian	PDMR	884782_307_R	HT	PDMR-884782~307-R~ORIGINATOR	Human_Tumor	Primary	Soft_tissue_Bone	SARC	Non-Rhabdo. soft tissue sarcoma	Yes	WES	175040749	99.9	174.861	0	115	125	35.4	176.5	150.59	0.23	5.86	3.05	msisensor2	TumorOnly	884782_307_R_ORIGINATOR_v2_0_1_51_0_WES	PDMR-884782.WES.T	PDMR-884782~307-R
PDMR-918122	Male	80-84	Caucasian	PDMR	918122_036_R	HT	PDMR-918122~036-R~ORIGINATOR	Human_Tumor	Primary	Soft_tissue_Bone	SARC	Fibrosarcoma - not infantile	Yes	WES	172653327	99.91	172.498	0	122	125	35.6	209.5	159.76	0.65	3.59	7.18	msisensor1	TumorNormal	918122_036_R_ORIGINATOR_v1_2_WES	PDMR-918122.WES.T	PDMR-918122~036-R
PDMR-918122	Male	80-84	Caucasian	PDMR	918122_036_R	HT	PDMR-918122~036-R~ORIGINATOR	Human_Tumor	Primary	Soft_tissue_Bone	SARC	Fibrosarcoma - not infantile	Yes	RNA-Seq	116900296	99.88	116.757	0	118	125	35.6	1878.9	0	0.7	NA	NA	NA	TumorNormal	918122_036_R_ORIGINATOR_v1_2_RNASEQ	PDMR-918122.RNA.T	PDMR-918122~036-R
PDMR-922882	Female	70-74	Unknown	PDMR	922882_316_R	HT	PDMR-922882~316-R~ORIGINATOR	Human_Tumor	Primary	Uterus	UCEC	Endometrioid endomet. adenocar.	No	WES	167048444	99.98	167.015	0	117	125	35.9	175.4	150.49	0.59	1.1	49.51	msisensor2	TumorOnly	922882_316_R_ORIGINATOR_v2_0_1_51_0_WES	PDMR-922882.WES.T	PDMR-922882~316-R
PDMR-933738	Male	65-69	Caucasian	PDMR	933738_175_T	HT	PDMR-933738~175-T~ORIGINATOR	Human_Tumor	Unknown	Lung	MESO	Mesothelioma	Yes	WES	133206356	99.92	133.094	0	112	125	35.7	169.6	102.43	0.29	7.33	5.58	msisensor2	TumorOnly	933738_175_T_ORIGINATOR_v2_0_1_52_0_WES	PDMR-933738.WES.T	PDMR-933738~175-T
PDMR-933738	Male	65-69	Caucasian	PDMR	933738_175_T	HT	PDMR-933738~175-T~ORIGINATOR	Human_Tumor	Unknown	Lung	MESO	Mesothelioma	Yes	RNA-Seq	39126335	99.87	39.0739	0	113	125	35.5	1415.8	0	0.72	NA	NA	NA	TumorOnly	933738_175_T_ORIGINATOR_v2_0_1_7_0_RNASEQ	PDMR-933738.RNA.T	PDMR-933738~175-T
PDMR-941728	Male	80-84	Caucasian	PDMR	941728_121_R	HT	PDMR-941728~121-R~ORIGINATOR	Human_Tumor	Primary	Lung	LUAD	Lung adenocarcinoma	No	WES	146436010	99.95	146.358	0	114	125	35.7	175.8	110.84	0.17	1.93	4.01	msisensor2	TumorOnly	941728_121_R_ORIGINATOR_v2_0_1_51_0_WES	PDMR-941728.WES.T	PDMR-941728~121-R
PDMR-941728	Male	80-84	Caucasian	PDMR	941728_121_R	HT	PDMR-941728~121-R~ORIGINATOR	Human_Tumor	Primary	Lung	LUAD	Lung adenocarcinoma	No	RNA-Seq	266049970	97.52	259.456	0	116	125	35.8	1609.5	0	0.48	NA	NA	NA	TumorOnly	941728_121_R_ORIGINATOR_v2_0_1_6_0_RNASEQ	PDMR-941728.RNA.T	PDMR-941728~121-R
PDMR-944545	Male	60-64	Caucasian	PDMR	944545_341_R	HT	PDMR-944545~341-R~ORIGINATOR	Human_Tumor	Primary	Head&Neck	HNSC	Lip/oral cavity squam. cell car.	No	RNA-Seq	98653073	98.49	97.1598	0	119	125	35.8	1714.8	0	0.89	NA	NA	NA	TumorOnly	944545_341_R_ORIGINATOR_v2_0_1_4_0_RNASEQ	PDMR-944545.RNA.T	PDMR-944545~341-R
PDMR-947758	Female	85-89	Caucasian	PDMR	947758_054_R	HT	PDMR-947758~054-R~ORIGINATOR	Human_Tumor	Primary	Colon	COAD	Adenocarcinoma - colon	No	WES	160503241	99.88	160.311	0	113	125	35.6	167	135.91	0.34	4.42	69.76	msisensor2	TumorOnly	947758_054_R_ORIGINATOR_v2_0_1_51_0_WES	PDMR-947758.WES.T	PDMR-947758~054-R
PDMR-947758	Female	85-89	Caucasian	PDMR	947758_054_R	HT	PDMR-947758~054-R~ORIGINATOR	Human_Tumor	Primary	Colon	COAD	Adenocarcinoma - colon	No	RNA-Seq	109848542	99.86	109.7	0	118	125	35.8	1894.5	0	0.71	NA	NA	NA	TumorOnly	947758_054_R_ORIGINATOR_v2_0_1_4_0_RNASEQ	PDMR-947758.RNA.T	PDMR-947758~054-R
PDMR-952719	Male	45-49	African American	PDMR	952719_076_R	HT	PDMR-952719~076-R~ORIGINATOR	Human_Tumor	Metastasis	Lung	LUAD	Lung adenocarcinoma	Yes	WES	164330761	99.74	163.904	0	122	125	35.3	199.5	147.84	0.95	2.98	10.34	msisensor1	TumorNormal	952719_076_R_ORIGINATOR_v1_2_WES	PDMR-952719.WES.T	PDMR-952719~076-R
PDMR-952719	Male	45-49	African American	PDMR	952719_076_R	HT	PDMR-952719~076-R~ORIGINATOR	Human_Tumor	Metastasis	Lung	LUAD	Lung adenocarcinoma	Yes	RNA-Seq	106533271	99.97	106.503	0	121	125	35.4	2027.6	0	1	NA	NA	NA	TumorNormal	952719_076_R_ORIGINATOR_v1_2_RNASEQ	PDMR-952719.RNA.T	PDMR-952719~076-R
PDMR-961994	Male	60-64	Unknown	PDMR	961994_133_R	HT	PDMR-961994~133-R~ORIGINATOR	Human_Tumor	Primary	Kidney	KIRC	RCC, clear cell adenocarcinoma	No	RNA-Seq	81634872	99.96	81.6016	0	121	125	35.5	1997.1	0	0.54	NA	NA	NA	TumorNormal	961994_133_R_ORIGINATOR_v1_2_RNASEQ	PDMR-961994.RNA.T	PDMR-961994~133-R
PDMR-969956	Male	65-69	Caucasian	PDMR	969956_357_R	HT	PDMR-969956~357-R~ORIGINATOR	Human_Tumor	Primary	Soft_tissue_Bone	SARC	Non-Rhabdo. soft tissue sarcoma	No	WES	176344134	99.94	176.242	0	123	125	35.6	203.7	181.16	0.31	7.79	0.83	msisensor2	TumorOnly	969956_357_R_ORIGINATOR_v1_2_WES	PDMR-969956.WES.T	PDMR-969956~357-R
PDMR-981375	Male	65-69	Unknown	PDMR	981375_231_R	HT	PDMR-981375~231-R~ORIGINATOR	Human_Tumor	Primary	Head&Neck	HNSC	Lip/oral cavity squam. cell car.	No	WES	192758966	99.9	192.566	0	123	125	35.4	201	198.06	0.24	4	9.85	msisensor1	TumorNormal	981375_231_R_ORIGINATOR_v1_2_WES	PDMR-981375.WES.T	PDMR-981375~231-R
PDMR-983718	Female	70-74	Caucasian	PDMR	983718_287_R	HT	PDMR-983718~287-R~ORIGINATOR	Human_Tumor	Primary	Colon	COAD	Adenocarcinoma - colon	No	WES	148511939	99.96	148.454	0	115	125	35.9	179.3	126.04	0.53	4.18	79.27	msisensor2	TumorOnly	983718_287_R_ORIGINATOR_v2_0_1_51_0_WES	PDMR-983718.WES.T	PDMR-983718~287-R
PDMR-983718	Female	70-74	Caucasian	PDMR	983718_287_R	HT	PDMR-983718~287-R~ORIGINATOR	Human_Tumor	Primary	Colon	COAD	Adenocarcinoma - colon	No	RNA-Seq	93088470	99.29	92.4234	0	117	125	35.6	1616.9	0	0.87	NA	NA	NA	TumorOnly	983718_287_R_ORIGINATOR_v2_0_1_4_0_RNASEQ	PDMR-983718.RNA.T	PDMR-983718~287-R
PDMR-989133	Female	70-74	Caucasian	PDMR	989133_093_R	HT	PDMR-989133~093-R~ORIGINATOR	Human_Tumor	Primary	Lung	Other	Lung cancer, NOS	No	WES	172283923	99.84	172.007	0	114	125	35.4	170.4	140.08	0.35	4.43	3.54	msisensor2	TumorOnly	989133_093_R_ORIGINATOR_v2_0_1_51_0_WES	PDMR-989133.WES.T	PDMR-989133~093-R
PDMR-989133	Female	70-74	Caucasian	PDMR	989133_093_R	HT	PDMR-989133~093-R~ORIGINATOR	Human_Tumor	Primary	Lung	Other	Lung cancer, NOS	No	RNA-Seq	135501005	99.92	135.391	0	119	125	35.8	1961.5	0	0.67	NA	NA	NA	TumorOnly	989133_093_R_ORIGINATOR_v2_0_1_4_0_RNASEQ	PDMR-989133.RNA.T	PDMR-989133~093-R
PDMR-997726	Female	65-69	Caucasian	PDMR	997726_040_R	HT	PDMR-997726~040-R~ORIGINATOR	Human_Tumor	Primary	Lung	LUSC	Squamous cell lung carcinoma	No	WES	189063052	99.91	188.893	0	123	125	35.5	194.4	168.93	0.56	4.34	7.54	msisensor1	TumorNormal	997726_040_R_ORIGINATOR_v1_2_WES	PDMR-997726.WES.T	PDMR-997726~040-R
PDMR-997726	Female	65-69	Caucasian	PDMR	997726_040_R	HT	PDMR-997726~040-R~ORIGINATOR	Human_Tumor	Primary	Lung	LUSC	Squamous cell lung carcinoma	No	RNA-Seq	90433317	99.97	90.404	0	120	125	35.4	1983.3	0	0.77	NA	NA	NA	TumorNormal	997726_040_R_ORIGINATOR_v1_2_RNASEQ	PDMR-997726.RNA.T	PDMR-997726~040-R
WI-WM3936	Female	70-74	Unknown	WISTAR	WM3936_1	HT	WI-WM3936	Human_Tumor	Recurrence	Skin	SKCM	Skin Cutaneous Melanoma	Yes	WES	201924043	99.91	201.74	0	75	76	29.1	335.5	155.72	0.96	2.32	0.57	msisensor1	TumorNormal	wm3936	WI-WM3936.WES.T	WI-WM3936
WI-WM3936	Female	70-74	Unknown	WISTAR	WM3936_1	HT	WI-WM3936-1	Human_Tumor	Recurrence	Skin	SKCM	Skin Cutaneous Melanoma	Yes	WES	318222174	99.34	316.125	0	75	76	30.7	183.2	240.56	0.97	2.38	0.9	msisensor1	TumorNormal	wm3936-1	WI-WM3936.WES.T-1	WI-WM3936-1
WI-WM3939	Male	50-54	Unknown	WISTAR	WM3939_2	HT	WI-WM3939-2	Human_Tumor	Recurrence	Skin	SKCM	Skin Cutaneous Melanoma	Yes	WES	343095553	99.48	341.322	0	75	76	30.3	324.9	260.04	1	2.94	1.83	msisensor1	TumorNormal	wm3939-2	WI-WM3939.WES.T	WI-WM3939-2
WI-WM3942	Male	60-64	Unknown	WISTAR	WM3942	HT	WI-WM3942	Human_Tumor	Metastasis	Skin	SKCM	Skin Cutaneous Melanoma	Yes	WES	419751753	99.65	418.299	0	75	76	30.8	280.6	320.48	0.29	6.91	1.68	msisensor1	TumorNormal	wm3942	WI-WM3942.WES.T	WI-WM3942
WI-WM3960	Male	40-44	Unknown	WISTAR	WM3960	HT	WI-WM3960	Human_Tumor	Metastasis	Skin	SKCM	Skin Cutaneous Melanoma	Yes	WES	377492277	99.61	376.017	0	75	76	30.9	335.8	279.99	0.29	6.1	1.98	msisensor1	TumorNormal	wm3960	WI-WM3960.WES.T	WI-WM3960
WI-WM3973	Male	60-64	Unknown	WISTAR	WM3973	HT	WI-WM3973	Human_Tumor	Primary	Skin	SKCM	Skin Cutaneous Melanoma	Yes	WES	263913678	98	258.633	0	75	76	29.9	189.3	200	0.27	5.69	2.17	msisensor1	TumorNormal	wm3973	WI-WM3973.WES.T	WI-WM3973
WI-WM3983	Female	80-84	Unknown	WISTAR	WM3983	HT	WI-WM3983	Human_Tumor	Primary	Skin	SKCM	Skin Cutaneous Melanoma	Yes	WES	322051382	98.93	318.619	0	75	76	29.6	305.9	240.18	1	10.17	2.83	msisensor1	TumorNormal	wm3983	WI-WM3983.WES.T	WI-WM3983
WI-WM4008	Female	60-64	Unknown	WISTAR	WM4008_1	HT	WI-WM4008	Human_Tumor	Metastasis	Skin	SKCM	Skin Cutaneous Melanoma	Yes	WES	320177705	99.18	317.558	0	75	76	30.4	418.5	238.77	0.32	7.41	1.04	msisensor1	TumorNormal	wm4008	WI-WM4008.WES.T	WI-WM4008
WI-WM4011	Male	65-69	Unknown	WISTAR	WM4011_2	HT	WI-WM4011-2	Human_Tumor	Primary	Skin	SKCM	Skin Cutaneous Melanoma	Yes	WES	310653201	99.95	310.496	0	75	76	30.8	202.2	224.14	1	9.28	0.01	msisensor1	TumorNormal	wm4011-2	WI-WM4011.WES.T-2	WI-WM4011-2
WI-WM4011	Male	65-69	Unknown	WISTAR	WM4011_3	HT	WI-WM4011-3	Human_Tumor	Primary	Skin	SKCM	Skin Cutaneous Melanoma	Yes	WES	277177676	99.96	277.071	0	75	76	30.9	187.4	207.53	1	9.99	0	msisensor1	TumorNormal	wm4011-3	WI-WM4011.WES.T-3	WI-WM4011-3
WI-WM4018	Female	60-64	Unknown	WISTAR	WM4018_6	HT	WI-WM4018-6	Human_Tumor	Primary	Skin	SKCM	Skin Cutaneous Melanoma	Yes	WES	369830298	99.97	369.715	0	75	76	31	262.3	288.16	0.26	6.62	0.16	msisensor1	TumorNormal	wm4018-6	WI-WM4018.WES.T-6	WI-WM4018-6
WI-WM4070	Female	55-59	Unknown	WISTAR	WM4070_2	HT	WI-WM4070-2	Human_Tumor	Primary	Skin	SKCM	Skin Cutaneous Melanoma	Yes	WES	313798429	98.09	307.806	0	75	76	29.9	266.7	239.86	0.39	8.48	0.42	msisensor1	TumorNormal	wm4070-2	WI-WM4070.WES.T-2	WI-WM4070-2
WI-WM4071	Male	75-79	Unknown	WISTAR	WM4071_2	HT	WI-WM4071-2	Human_Tumor	Metastasis	Skin	SKCM	Skin Cutaneous Melanoma	Yes	WES	382675093	99.33	380.126	0	75	76	31.1	355.1	290.88	0.46	8.68	1.34	msisensor1	TumorNormal	wm4071-2	WI-WM4071.WES.T-2	WI-WM4071-2
WI-WM4237	Female	25-29	Unknown	WISTAR	WM4237_3	HT	WI-WM4237-3	Human_Tumor	Metastasis	Skin	SKCM	Skin Cutaneous Melanoma	Yes	WES	253769892	99.96	253.669	0	75	76	30	180.6	194.49	0.28	5.15	0.09	msisensor1	TumorNormal	wm4237-3	WI-WM4237.WES.T-3	WI-WM4237-3
WI-WM4336	Male	70-74	Unknown	WISTAR	WM4336_2	HT	WI-WM4336-2	Human_Tumor	Metastasis	Skin	SKCM	Skin Cutaneous Melanoma	Yes	WES	250078188	99.96	249.977	0	75	76	30.5	188	188.87	0.39	5.81	0.99	msisensor1	TumorNormal	wm4336-2	WI-WM4336.WES.T-2	WI-WM4336-2
WI-WM4336	Male	70-74	Unknown	WISTAR	WM4336_4	HT	WI-WM4336-4	Human_Tumor	Primary	Skin	SKCM	Skin Cutaneous Melanoma	Yes	WES	218009560	99.96	217.932	0	74	76	30.9	187.3	171.6	0.2	5.45	0.08	msisensor1	TumorNormal	wm4336-4	WI-WM4336.WES.T-4	WI-WM4336-4
WI-WM4336	Male	70-74	Unknown	WISTAR	WM4336_5	HT	WI-WM4336-5	Human_Tumor	Primary	Skin	SKCM	Skin Cutaneous Melanoma	Yes	WES	325926153	99.95	325.756	0	74	76	30.8	303.4	238.23	0.29	4.55	0.7	msisensor1	TumorNormal	wm4336-5	WI-WM4336.WES.T-5	WI-WM4336-5
WU-0003	Male	65-69	Caucasian	WUSTL	WU-0003-T1	HT	WU-0003-T1	Human_Tumor	Metastasis	Pancreas	PAAD	Gastrointestinal Neoplasm, Adenocarcinoma - pancreas	Yes	WES	98226549	99.84	98.0668	0	144	151	29.8	224.7	136.44	0.2	3.69	0.02	msisensor1	TumorNormal	WU-0003-T1.WES	WU-0003.WES.T	WU-0003-T1
WU-0004	Male	75-79	Caucasian	WUSTL	WU-0004-T1	HT	WU-0004-T1	Human_Tumor	Primary	Pancreas	PAAD	Gastrointestinal Neoplasm, Adenocarcinoma - pancreas	No	WES	146661219	99.85	146.436	0	135	151	29.7	191.4	174.45	0.24	5.42	0.44	msisensor1	TumorNormal	WU-0004-T1.WES	WU-0004.WES.T	WU-0004-T1
WU-0005	Female	70-74	African American	WUSTL	WU-0005-T1	HT	WU-0005-T1	Human_Tumor	Primary	Pancreas	PAAD	Gastrointestinal Neoplasm, Adenocarcinoma - pancreas	Yes	WES	97051911	99.83	96.8902	0	143	151	29.7	222.8	134.17	0.21	4.86	0.63	msisensor1	TumorNormal	WU-0005-T1.WES	WU-0005.WES.T	WU-0005-T1
WU-0006	Male	70-74	Caucasian	WUSTL	WU-0006-T1	HT	WU-0006-T1	Human_Tumor	Primary	Pancreas	PAAD	Gastrointestinal Neoplasm, Adenocarcinoma - pancreas	No	WES	45901139	99.84	45.8288	0	144	151	29.7	230.7	64.42	0.26	5.44	0.2	msisensor1	TumorNormal	WU-0006-T1.WES	WU-0006.WES.T	WU-0006-T1
WU-0007	Male	65-69	Caucasian	WUSTL	WU-0007-T1	HT	WU-0007-T1	Human_Tumor	Primary	Pancreas	PAAD	Gastrointestinal Neoplasm, Adenocarcinoma - pancreas	No	WES	79091487	99.89	79.002	0	143	151	29.8	226.8	110.22	0.23	4.92	0.24	msisensor1	TumorNormal	WU-0007-T1.WES	WU-0007.WES.T	WU-0007-T1
WU-0008	Male	70-74	Caucasian	WUSTL	WU-0008-T1	HT	WU-0008-T1	Human_Tumor	Metastasis	Colon	COAD	Gastrointestinal Neoplasm, Adenocarcinoma - colon	Yes	WES	47819769	99.82	47.7347	0	135	151	35.7	188.3	53.48	0.23	4.98	0.19	msisensor1	TumorNormal	WU-0008-T1.WES	WU-0008.WES.T	WU-0008-T1
WU-0009	Male	70-74	Caucasian	WUSTL	WU-0009-T1	HT	WU-0009-T1	Human_Tumor	Primary	Pancreas	PAAD	Gastrointestinal Neoplasm, Adenocarcinoma - pancreas	No	WES	53227706	99.69	53.0604	0	134	151	35.8	186.5	59.21	0.18	3.25	0.05	msisensor1	TumorNormal	WU-0009-T1.WES	WU-0009.WES.T	WU-0009-T1
WU-0010	Male	60-64	Caucasian	WUSTL	WU-0010-T2	HT	WU-0010-T2	Human_Tumor	Metastasis	Colon	READ	Gastrointestinal Neoplasm, Adenocarcinoma - rectum	Yes	WES	51575526	99.88	51.5138	0	137	151	36.2	193.8	60.7	0.29	3.61	0.09	msisensor1	TumorNormal	WU-0010-T2.WES	WU-0010.WES.T-07	WU-0010-T2
WU-0011	Male	55-59	Caucasian	WUSTL	WU-0011-T1	HT	WU-0011-T1	Human_Tumor	Primary	Pancreas	PAAD	Gastrointestinal Neoplasm, Adenocarcinoma - pancreas	No	WES	58343010	99.9	58.2853	0	136	151	36.3	194.9	69.26	1	9.84	0.02	msisensor1	TumorNormal	WU-0011-T1.WES	WU-0011.WES.T	WU-0011-T1
WU-0012	Female	70-74	Caucasian	WUSTL	WU-0012-T1	HT	WU-0012-T1	Human_Tumor	Primary	Pancreas	PAAD	Gastrointestinal Neoplasm, Adenocarcinoma - pancreas	No	WES	75906236	99.9	75.8287	0	138	151	36.3	198.3	93.08	1	9.76	0.49	msisensor1	TumorNormal	WU-0012-T1.WES	WU-0012.WES.T	WU-0012-T1
WU-0013	Male	60-64	Caucasian	WUSTL	WU-0013-T1	HT	WU-0013-T1	Human_Tumor	Primary	Pancreas	PAAD	Gastrointestinal Neoplasm, Adenocarcinoma - pancreas	No	WES	56975532	99.91	56.9222	0	137	151	36.2	196.4	68.67	1	9.45	0.03	msisensor1	TumorNormal	WU-0013-T1.WES	WU-0013.WES.T	WU-0013-T1
WU-0014	Male	60-64	Caucasian	WUSTL	WU-0014-T1	HT	WU-0014-T1	Human_Tumor	Primary	Colon	COAD	Gastrointestinal Neoplasm, Adenocarcinoma - colon	No	WES	60968266	99.89	60.9022	0	135	151	36.2	187.8	68.65	0.26	4.73	0.24	msisensor1	TumorNormal	WU-0014-T1.WES	WU-0014.WES.T	WU-0014-T1
WU-0015	Male	40-44	Caucasian	WUSTL	WU-0015-T1	HT	WU-0015-T1	Human_Tumor	Primary	Colon	COAD	Gastrointestinal Neoplasm, Adenocarcinoma - colon	Yes	WES	68319288	99.88	68.2347	0	133	151	36.2	186.7	76.44	0.24	4.52	0.23	msisensor1	TumorNormal	WU-0015-T1.WES	WU-0015.WES.T	WU-0015-T1
WU-0016	Male	60-64	Caucasian	WUSTL	WU-0016-T1	HT	WU-0016-T1	Human_Tumor	Primary	Pancreas	PAAD	Gastrointestinal Neoplasm, Adenocarcinoma - pancreas	No	WES	63153689	99.9	63.0908	0	133	151	36.3	189.1	72.9	0.22	5.15	0.01	msisensor1	TumorNormal	WU-0016-T1.WES	WU-0016.WES.T	WU-0016-T1
WU-0017	Male	50-54	Caucasian	WUSTL	WU-0017-T1	HT	WU-0017-T1	Human_Tumor	Primary	Pancreas	PAAD	Gastrointestinal Neoplasm, Adenocarcinoma - pancreas	Yes	WES	52550396	99.93	52.5121	0	138	151	36.3	196.7	64.01	0.22	2.92	0.01	msisensor1	TumorNormal	WU-0017-T1.WES	WU-0017.WES.T	WU-0017-T1
WU-0018	Male	75-79	African American	WUSTL	WU-0018-T1	HT	WU-0018-T1	Human_Tumor	Primary	Pancreas	PAAD	Gastrointestinal Neoplasm, Adenocarcinoma - pancreas	Yes	WES	52585230	99.89	52.5295	0	138	151	36.2	199.7	65.09	0.22	5.83	0.4	msisensor1	TumorNormal	WU-0018-T1.WES	WU-0018.WES.T	WU-0018-T1
WU-0019	Male	70-74	Caucasian	WUSTL	WU-0019-T1	HT	WU-0019-T1	Human_Tumor	Metastasis	Colon	COAD	Gastrointestinal Neoplasm, Adenocarcinoma - colon	No	WES	72135628	99.9	72.0638	0	136	151	36.2	189.4	84.55	0.25	5.47	1.07	msisensor1	TumorNormal	WU-0019-T1.WES	WU-0019.WES.T	WU-0019-T1
WU-0020	Male	40-44	African American	WUSTL	WU-0020-T1	HT	WU-0020-T1	Human_Tumor	Metastasis	Skin	SKCM	Skin Neoplasm, Melanoma	Yes	WES	57440677	99.88	57.3708	0	140	151	36.2	203.8	72.68	0.56	8.01	11.31	msisensor1	TumorNormal	WU-0020-T1.WES	WU-0020.WES.T	WU-0020-T1
WU-0021	Female	40-44	Caucasian	WUSTL	WU-0021-T2	HT	WU-0021-T2	Human_Tumor	Metastasis	Colon	COAD	Gastrointestinal Neoplasm, Adenocarcinoma - colon	Yes	WES	50179668	99.88	50.1216	0	138	151	36.3	199.4	61.37	0.31	4	12.38	msisensor1	TumorNormal	WU-0021-T2.WES	WU-0021.WES.T-08	WU-0021-T2
WU-0021	Female	40-44	Caucasian	WUSTL	WU-0021-T1	HT	WU-0021-T1	Human_Tumor	Primary	Colon	COAD	Gastrointestinal Neoplasm, Adenocarcinoma - colon	Yes	WES	54079437	99.88	54.0129	0	138	151	36.2	200.5	66.08	0.25	3.79	18.57	msisensor1	TumorNormal	WU-0021-T1.WES	WU-0021.WES.T-06	WU-0021-T1
WU-0023	Male	65-69	Caucasian	WUSTL	WU-0023-T1	HT	WU-0023-T1	Human_Tumor	Primary	Pancreas	PAAD	Gastrointestinal Neoplasm, Adenocarcinoma - pancreas	Yes	WES	70469258	99.91	70.4078	0	141	151	36.2	211.9	92.18	0.21	2.94	0.07	msisensor1	TumorNormal	WU-0023-T1.WES	WU-0023.WES.T	WU-0023-T1
WU-0024	Female	70-74	Caucasian	WUSTL	WU-0024-T1	HT	WU-0024-T1	Human_Tumor	Metastasis	Colon	Other	Gastrointestinal Neoplasm, Colorectal cancer, NOS	Yes	WES	81877020	99.87	81.7695	0	139	151	36.2	204.6	103.04	0.21	5	0.44	msisensor1	TumorNormal	WU-0024-T1.WES	WU-0024.WES.T	WU-0024-T1
WU-0025	Male	50-54	Caucasian	WUSTL	WU-0025-T1	HT	WU-0025-T1	Human_Tumor	Metastasis	Other(GI)	GIAD	Gastrointestinal Neoplasm, Gastrointestinal cancer, NOS	Yes	WES	50771466	99.72	50.6289	0	138	151	35.8	200.9	60.28	1	9.45	29.34	msisensor1	TumorNormal	WU-0025-T1.WES	WU-0025.WES.T	WU-0025-T1
WU-0026	Male	45-49	Caucasian	WUSTL	WU-0026-T1	HT	WU-0026-T1	Human_Tumor	Metastasis	Pancreas	PAAD	Gastrointestinal Neoplasm, Adenocarcinoma - pancreas	Yes	WES	43527658	99.88	43.4759	0	142	151	35.9	216.8	56.03	0.26	7.11	0.18	msisensor1	TumorNormal	WU-0026-T1.WES	WU-0026.WES.T	WU-0026-T1
WU-0027	Female	70-74	Caucasian	WUSTL	WU-0027-T1	HT	WU-0027-T1	Human_Tumor	Metastasis	Colon	COAD	Gastrointestinal Neoplasm, Adenocarcinoma - colon	Yes	WES	45591154	99.87	45.5331	0	142	151	36	209.6	59.43	0.28	6.87	0.45	msisensor1	TumorNormal	WU-0027-T1.WES	WU-0027.WES.T	WU-0027-T1
WU-0033	Female	40-44	Caucasian	WUSTL	WU-0033-T1	HT	WU-0033-T1	Human_Tumor	Metastasis	Breast	BRCA	Breast Neoplasm, Invasive breast carcinoma	Yes	WES	51721155	99.88	51.6584	0	144	151	29.7	217.4	70.58	0.74	2.5	2.07	msisensor1	TumorNormal	WU-0033-T1.WES	WU-0033.WES.T	WU-0033-T1
WU-0037	Male	60-64	Caucasian	WUSTL	WU-0037-T1	HT	WU-0037-T1	Human_Tumor	Metastasis	Kidney	KIRC	Kidney Neoplasm, RCC, clear cell adenocarcinoma	Yes	WES	58823357	99.86	58.7398	0	145	151	35.9	236.4	82.52	1	2	2.06	msisensor2	TumorOnly	WU-0037-T1.WES	WU-0037.WES.T	WU-0037-T1
WU-0038	Male	35-39	Unknown	WUSTL	WU-0038-T2	HT	WU-0038-T2	Human_Tumor	Metastasis	Soft_tissue_Bone	SARC	Soft Tissue Neoplasm, Malig. periph. nerve sheath tum.	Yes	WES	58772571	99.6	58.5392	0	142	151	35.7	215	75.27	0.3	5.19	4.87	msisensor1	TumorNormal	WU-0038-T2.WES	WU-0038.WES.T	WU-0038-T2
WU-0043	Female	90-94	African American	WUSTL	WU-0043-T1	HT	WU-0043-T1	Human_Tumor	Primary	Soft_tissue_Bone	SARC	Soft Tissue Neoplasm, Non-Rhabdo. soft tissue sarcoma	No	WES	55813559	99.86	55.7332	0	142	151	36.1	213.4	61.21	0.26	5.81	1.18	msisensor1	TumorNormal	WU-0043-T1.WES	WU-0043.WES.T	WU-0043-T1
WU-0045	Male	30-34	Caucasian	WUSTL	WU-0045-T1	HT	WU-0045-T1	Human_Tumor	Primary	Colon	COAD	Gastrointestinal Neoplasm, Adenocarcinoma - colon	No	WES	58346163	99.85	58.2601	0	142	151	35.9	209.7	77.65	0.31	4.72	0.58	msisensor1	TumorNormal	WU-0045-T1.WES	WU-0045.WES.T-06	WU-0045-T1
WU-0045	Male	30-34	Caucasian	WUSTL	WU-0045-T2	HT	WU-0045-T2	Human_Tumor	Metastasis	Colon	COAD	Gastrointestinal Neoplasm, Adenocarcinoma - colon	No	WES	53970732	99.81	53.8698	0	144	151	36.1	227	74.83	0.39	4.47	0.58	msisensor1	TumorNormal	WU-0045-T2.WES	WU-0045.WES.T-08	WU-0045-T2
WU-0046	Female	50-54	Caucasian	WUSTL	WU-0046-T1	HT	WU-0046-T1	Human_Tumor	Primary	Colon	COAD	Gastrointestinal Neoplasm, Adenocarcinoma - colon	Yes	WES	38755836	99.88	38.7108	0	142	151	35.9	216	50.65	0.26	6.62	0.23	msisensor1	TumorNormal	WU-0046-T1.WES	WU-0046.WES.T	WU-0046-T1
WU-0047	Female	70-74	Caucasian	WUSTL	WU-0047-T1	HT	WU-0047-T1	Human_Tumor	Metastasis	Colon	READ	Gastrointestinal Neoplasm, Adenocarcinoma - rectum	Yes	WES	61816602	99.89	61.7458	0	139	151	36	204.4	79.43	0.25	4.44	0.32	msisensor1	TumorNormal	WU-0047-T1.WES	WU-0047.WES.T-07	WU-0047-T1
WU-0047	Female	70-74	Caucasian	WUSTL	WU-0047-T2	HT	WU-0047-T2	Human_Tumor	Metastasis	Colon	READ	Gastrointestinal Neoplasm, Adenocarcinoma - rectum	Yes	WES	42896613	99.85	42.831	0	143	151	36	224.2	59.44	0.57	5.23	0.46	msisensor1	TumorNormal	WU-0047-T2.WES	WU-0047.WES.T-09	WU-0047-T2
WU-0048	Male	65-69	Caucasian	WUSTL	WU-0048-T1	HT	WU-0048-T1	Human_Tumor	Metastasis	Pancreas	PAAD	Gastrointestinal Neoplasm, Adenocarcinoma - pancreas	Yes	WES	65015940	99.72	64.8368	0	142	151	35.7	213.8	83.08	0.27	6.51	1.22	msisensor1	TumorNormal	WU-0048-T1.WES	WU-0048.WES.T	WU-0048-T1
WU-0060	Male	65-69	Caucasian	WUSTL	WU-0060-T1	HT	WU-0060-T1	Human_Tumor	Primary	Pancreas	PAAD	Gastrointestinal Neoplasm, Adenocarcinoma - pancreas	No	WES	49210176	99.81	49.1176	0	142	151	36.1	222.4	66.57	0.27	4.38	0.1	msisensor1	TumorNormal	WU-0060-T1.WES	WU-0060.WES.T	WU-0060-T1
WU-0061	Male	55-59	Caucasian	WUSTL	WU-0061-T1	HT	WU-0061-T1	Human_Tumor	Metastasis	Colon	Other	Gastrointestinal Neoplasm, Colorectal cancer, NOS	Yes	WES	39373621	99.8	39.2961	0	144	151	36	231.6	54.62	0.71	4.15	0.41	msisensor1	TumorNormal	WU-0061-T1.WES	WU-0061.WES.T	WU-0061-T1
WU-0063	Female	70-74	Caucasian	WUSTL	WU-0063-T1	HT	WU-0063-T1	Human_Tumor	Primary	Pancreas	PAAD	Gastrointestinal Neoplasm, Adenocarcinoma - pancreas	No	WES	61176897	99.8	61.0537	0	141	151	36.1	208.5	75.72	0.26	5.77	0	msisensor1	TumorNormal	WU-0063-T1.WES	WU-0063.WES.T	WU-0063-T1
WU-0064	Female	30-34	Caucasian	WUSTL	WU-0064-T2	HT	WU-0064-T2	Human_Tumor	Metastasis	Soft_tissue_Bone	SARC	Bone Neoplasm, Chondrosarcoma	Yes	WES	93525604	99.74	93.2782	0	145	151	35.6	240	130.49	0.27	5.96	0.1	msisensor1	TumorNormal	WU-0064-T2.WES	WU-0064.WES.T	WU-0064-T2
WU-0067	Male	70-74	Caucasian	WUSTL	WU-0067-T1	HT	WU-0067-T1	Human_Tumor	Primary	Colon	COAD	Gastrointestinal Neoplasm, Adenocarcinoma - colon	No	WES	25832360	99.86	25.7958	0	145	151	36	233.6	36.42	0.25	4.7	0.11	msisensor1	TumorNormal	WU-0067-T1.WES	WU-0067.WES.T	WU-0067-T1
WU-0068	Male	70-74	African American	WUSTL	WU-0068-T1	HT	WU-0068-T1	Human_Tumor	Primary	Pancreas	PAAD	Gastrointestinal Neoplasm, Adenocarcinoma - pancreas	Yes	WES	56014897	99.83	55.9192	0	140	151	36	207.2	69.19	1	9.44	0	msisensor1	TumorNormal	WU-0068-T1.WES	WU-0068.WES.T	WU-0068-T1
WU-0069	Male	50-54	Caucasian	WUSTL	WU-0069-T1	HT	WU-0069-T1	Human_Tumor	Metastasis	Skin	SKCM	Skin Neoplasm, Melanoma	Yes	WES	72416098	99.87	72.3185	0	139	151	36	203.4	89.03	0.24	6.05	1.37	msisensor1	TumorNormal	WU-0069-T1.WES	WU-0069.WES.T	WU-0069-T1
WU-0070	Female	65-69	Caucasian	WUSTL	WU-0070-T1	HT	WU-0070-T1	Human_Tumor	Metastasis	Other(GI)	Other	Gastrointestinal Neoplasm, Gall bladder carcinoma (adeno)	Yes	WES	70108381	99.8	69.9697	0	139	151	36.1	204.1	86.56	0.27	6.8	2.21	msisensor1	TumorNormal	WU-0070-T1.WES	WU-0070.WES.T	WU-0070-T1
WU-0071	Male	40-44	Caucasian	WUSTL	WU-0071-T1	HT	WU-0071-T1	Human_Tumor	Metastasis	Colon	Other	Gastrointestinal Neoplasm, Colorectal cancer, NOS	Yes	WES	125281791	99.82	125.051	0	140	151	36	196.1	153.75	0.27	5.07	0.8	msisensor1	TumorNormal	WU-0071-T1.WES	WU-0071.WES.T	WU-0071-T1
WU-0072	Male	75-79	Caucasian	WUSTL	WU-0072-T1	HT	WU-0072-T1	Human_Tumor	Metastasis	Skin	MCC	Skin Neoplasm, Merkel cell tumor	No	WES	108520498	99.81	108.312	0	139	151	36.1	195.1	132.25	0.18	2.45	0.12	msisensor1	TumorNormal	WU-0072-T1.WES	WU-0072.WES.T	WU-0072-T1
WU-0073	Female	75-79	African American	WUSTL	WU-0073-T1	HT	WU-0073-T1	Human_Tumor	Metastasis	Colon	COAD	Gastrointestinal Neoplasm, Adenocarcinoma - colon	Yes	WES	55047233	99.83	54.9517	0	140	151	36.4	200.1	67.95	0.24	3.45	0.18	msisensor1	TumorNormal	WU-0073-T1.WES	WU-0073.WES.T	WU-0073-T1
WU-0074	Male	50-54	Caucasian	WUSTL	WU-0074-T1	HT	WU-0074-T1	Human_Tumor	Metastasis	Colon	COAD	Gastrointestinal Neoplasm, Adenocarcinoma - colon	Yes	WES	182376851	99.81	182.03	0	140	151	36.4	201.5	227.75	0.78	2.03	20.96	msisensor1	TumorNormal	WU-0074-T1.WES	WU-0074.WES.T	WU-0074-T1
WU-0093	Female	50-54	Caucasian	WUSTL	WU-0093-T1	HT	WU-0093-T1	Human_Tumor	Metastasis	Soft_tissue_Bone	SARC	Soft Tissue Neoplasm, Synovial sarcoma	Yes	WES	77588682	99.8	77.4327	0	143	151	35.7	215.6	101.59	1	9.44	0.16	msisensor1	TumorNormal	WU-0093-T1.WES	WU-0093.WES.T	WU-0093-T1
WU-0103	Male	70-74	Caucasian	WUSTL	WU-0103-T1	HT	WU-0103-T1	Human_Tumor	Primary	Pancreas	PAAD	Gastrointestinal Neoplasm, Adenocarcinoma - pancreas	Yes	WES	117670248	99.84	117.484	0	140	151	36.4	197.9	138.38	0.38	4.14	10.07	msisensor1	TumorNormal	WU-0103-T1.WES	WU-0103.WES.T	WU-0103-T1
WU-0104	Female	55-59	Caucasian	WUSTL	WU-0104-T1	HT	WU-0104-T1	Human_Tumor	Primary	Pancreas	PAAD	Gastrointestinal Neoplasm, Adenocarcinoma - pancreas	Yes	WES	100941625	99.86	100.797	0	140	151	36	201.4	126.35	0.2	3.69	0.19	msisensor1	TumorNormal	WU-0104-T1.WES	WU-0104.WES.T	WU-0104-T1
WU-0105	Female	85-89	Caucasian	WUSTL	WU-0105-T1	HT	WU-0105-T1	Human_Tumor	Primary	Pancreas	PAAD	Gastrointestinal Neoplasm, Adenocarcinoma - pancreas	No	WES	118234352	99.83	118.03	0	139	151	36.4	196.7	129.85	0.23	1.89	0.07	msisensor1	TumorNormal	WU-0105-T1.WES	WU-0105.WES.T	WU-0105-T1
WU-0106	Female	45-49	Caucasian	WUSTL	WU-0106-T1	HT	WU-0106-T1	Human_Tumor	Metastasis	Colon	Other	Gastrointestinal Neoplasm, Colorectal cancer, NOS	Yes	WES	105865478	99.79	105.645	0	139	151	36	197.7	128.23	0.35	5.88	3.37	msisensor1	TumorNormal	WU-0106-T1.WES	WU-0106.WES.T	WU-0106-T1
WU-0107	Male	60-64	Caucasian	WUSTL	WU-0107-T1	HT	WU-0107-T1	Human_Tumor	Metastasis	Skin	SKCM	Skin Neoplasm, Melanoma	No	WES	145667850	99.82	145.403	0	141	151	36	201.5	183.69	0.35	5.88	1.09	msisensor1	TumorNormal	WU-0107-T1.WES	WU-0107.WES.T	WU-0107-T1
WU-0108	Male	70-74	Caucasian	WUSTL	WU-0108-T1	HT	WU-0108-T1	Human_Tumor	Metastasis	Colon	Other	Gastrointestinal Neoplasm, Colorectal cancer, NOS	No	WES	122126766	99.81	121.897	0	140	151	36	196.7	151	0.35	5.14	1.02	msisensor1	TumorNormal	WU-0108-T1.WES	WU-0108.WES.T	WU-0108-T1
WU-0109	Female	60-64	Caucasian	WUSTL	WU-0109-T1	HT	WU-0109-T1	Human_Tumor	Metastasis	Colon	COAD	Gastrointestinal Neoplasm, Adenocarcinoma - colon	Yes	WES	109234698	99.82	109.033	0	142	151	36.4	203.4	140.25	0.29	3.9	1.37	msisensor1	TumorNormal	WU-0109-T1.WES	WU-0109.WES.T	WU-0109-T1
WU-0110	Male	65-69	Caucasian	WUSTL	WU-0110-T1	HT	WU-0110-T1	Human_Tumor	Metastasis	Colon	COAD	Gastrointestinal Neoplasm, Adenocarcinoma - colon	Yes	WES	112706108	99.81	112.497	0	141	151	36	199.3	141.5	0.62	1.54	1.66	msisensor1	TumorNormal	WU-0110-T1.WES	WU-0110.WES.T	WU-0110-T1
WU-0111	Female	55-59	Caucasian	WUSTL	WU-0111-T1	HT	WU-0111-T1	Human_Tumor	Primary	Other(GI)	GIAD	Gastrointestinal Neoplasm, Gastrointestinal cancer, NOS	Yes	WES	107324220	99.84	107.155	0	139	151	36	196.7	130.12	0.16	2.16	9.5	msisensor1	TumorNormal	WU-0111-T1.WES	WU-0111.WES.T	WU-0111-T1
WU-0112	Female	55-59	Caucasian	WUSTL	WU-0112-T1	HT	WU-0112-T1	Human_Tumor	Metastasis	Ovary	OV	Reproductive System Neoplasm, Female, Ovarian cancer, NOS	No	WES	72595073	99.84	72.4779	0	137	151	36.4	191.1	83.47	0.36	8.01	0.36	msisensor1	TumorNormal	WU-0112-T1.WES	WU-0112.WES.T	WU-0112-T1
WU-L001	Female	40-44	African American	WUSTL	WU-L001-T1	HT	WU-L001-T2	Human_Tumor	Primary	Breast	BRCA	Breast Neoplasm, Invasive breast carcinoma	No	WES	48921597	99.69	48.7713	0	142	151	35.6	217.2	62.86	0.23	5.52	0.97	msisensor1	TumorNormal	WU-L001-T2.WES	WU-L001.WES.T	WU-L001-T2
WU-L006	Female	65-69	Caucasian	WUSTL	WU-L006-T1	HT	WU-L006-T1	Human_Tumor	Primary	Breast	BRCA	Breast Neoplasm, Invasive breast carcinoma	No	WES	63469468	99.84	63.3698	0	141	151	36.1	212.3	67.78	0.23	2.48	0	msisensor1	TumorNormal	WU-L006-T1.WES	WU-L006.WES.T	WU-L006-T1
WU-L007	Female	45-49	Caucasian	WUSTL	WU-L007-T1	HT	WU-L007-T1	Human_Tumor	Metastasis	Breast	BRCA	Breast Neoplasm, Invasive breast carcinoma	Yes	WES	62731816	99.83	62.624	0	143	151	36	223.3	70.34	0.38	5.53	0.52	msisensor1	TumorNormal	WU-L007-T1.WES	WU-L007.WES.T	WU-L007-T1
WU-L008	Female	40-44	Caucasian	WUSTL	WU-L008-T1	HT	WU-L008-T1	Human_Tumor	Metastasis	Breast	BRCA	Breast Neoplasm, Invasive breast carcinoma	Yes	WES	75836929	99.86	75.7279	0	141	151	36.1	214	82.7	0.24	6.56	1.05	msisensor1	TumorNormal	WU-L008-T1.WES	WU-L008.WES.T	WU-L008-T1
WU-L009	Female	40-44	Caucasian	WUSTL	WU-L009-T1	HT	WU-L009-T1	Human_Tumor	Metastasis	Breast	BRCA	Breast Neoplasm, Invasive breast carcinoma	Yes	WES	78806448	99.83	78.6725	0	146	151	35.9	244.3	111.97	0.32	7	0.29	msisensor1	TumorNormal	WU-L009-T1.WES	WU-L009.WES.T	WU-L009-T1
WU-L010	Female	60-64	Caucasian	WUSTL	WU-L010-T1	HT	WU-L010-T1	Human_Tumor	Primary	Breast	BRCA	Breast Neoplasm, Invasive breast carcinoma	No	WES	60360434	99.7	60.1797	0	144	151	35.6	219.8	78.42	0.24	3.43	0.22	msisensor1	TumorNormal	WU-L010-T1.WES	WU-L010.WES.T	WU-L010-T1
WU-L011	Female	45-49	African American	WUSTL	WU-L011-T1	HT	WU-L011-T1	Human_Tumor	Metastasis	Breast	BRCA	Breast Neoplasm, Invasive breast carcinoma	Yes	WES	73789634	99.6	73.4969	0	141	151	35.7	212.8	93.35	0.21	4.15	1.87	msisensor1	TumorNormal	WU-L011-T1.WES	WU-L011.WES.T	WU-L011-T1
WU-L012	Female	Unknown	African American	WUSTL	WU-L012-T1	HT	WU-L012-T1	Human_Tumor	Primary	Breast	BRCA	Breast Neoplasm, Invasive breast carcinoma	No	WES	48749076	99.9	48.7004	0	143	151	29.7	219	66.72	0.22	4.5	0.51	msisensor1	TumorNormal	WU-L012-T1.WES	WU-L012.WES.T	WU-L012-T1
WU-L014	Female	45-49	Caucasian	WUSTL	WU-L014-T1	HT	WU-L014-T1	Human_Tumor	Metastasis	Breast	BRCA	Breast Neoplasm, Invasive breast carcinoma	Yes	WES	48733768	99.9	48.6845	0	144	151	29.7	220	67.15	0.35	5.64	0.73	msisensor1	TumorNormal	WU-L014-T1.WES	WU-L014.WES.T	WU-L014-T1
WU-L015	Female	35-39	Caucasian	WUSTL	WU-L015-T1	HT	WU-L015-T1	Human_Tumor	Metastasis	Breast	BRCA	Breast Neoplasm, Invasive breast carcinoma	Yes	WES	40736984	99.9	40.6949	0	144	151	29.7	217.7	55.4	0.42	9.2	0.09	msisensor1	TumorNormal	WU-L015-T1.WES	WU-L015.WES.T	WU-L015-T1
WU-L016	Female	50-54	African American	WUSTL	WU-L016-T1	HT	WU-L016-T1	Human_Tumor	Primary	Breast	BRCA	Breast Neoplasm, Invasive breast carcinoma	No	WES	38313275	99.88	38.2682	0	143	151	29.7	218.6	51.64	0.69	2.9	2.11	msisensor1	TumorNormal	WU-L016-T1.WES	WU-L016.WES.T	WU-L016-T1
WU-L017	Female	50-54	Caucasian	WUSTL	WU-L017-T1	HT	WU-L017-T1	Human_Tumor	Metastasis	Breast	BRCA	Breast Neoplasm, Invasive breast carcinoma	No	WES	42471503	99.88	42.4187	0	143	151	29.7	216.8	57.44	0.79	2.44	2.06	msisensor1	TumorNormal	WU-L017-T1.WES	WU-L017.WES.T	WU-L017-T1
WU-L018	Female	40-44	Caucasian	WUSTL	WU-L018-T1	HT	WU-L018-T1	Human_Tumor	Metastasis	Breast	BRCA	Breast Neoplasm, Invasive breast carcinoma	Yes	WES	46980556	99.9	46.9332	0	144	151	29.7	222	64.44	0.3	4.01	0.81	msisensor1	TumorNormal	WU-L018-T1.WES	WU-L018.WES.T	WU-L018-T1
WU-L020	Female	55-59	Caucasian	WUSTL	WU-L020-T1	HT	WU-L020-T1	Human_Tumor	Metastasis	Breast	BRCA	Breast Neoplasm, Invasive breast carcinoma	Yes	WES	44332608	99.89	44.2844	0	144	151	29.7	223.7	60.5	0.24	6.32	0.25	msisensor1	TumorNormal	WU-L020-T1.WES	WU-L020.WES.T	WU-L020-T1
WU-L021	Female	Unknown	African American	WUSTL	WU-L021-T1	HT	WU-L021-T1	Human_Tumor	Primary	Breast	BRCA	Breast Neoplasm, Invasive breast carcinoma	No	WES	55103841	99.89	55.0448	0	144	151	29.7	216.7	74.55	0.21	4.96	0.98	msisensor1	TumorNormal	WU-L021-T1.WES	WU-L021.WES.T	WU-L021-T1
WU-L022	Female	40-44	Caucasian	WUSTL	WU-L022-T1	HT	WU-L022-T1	Human_Tumor	Metastasis	Breast	BRCA	Breast Neoplasm, Invasive breast carcinoma	Yes	WES	98377931	99.9	98.2764	0	144	151	33.9	226.1	136.71	0.3	5.02	0.39	msisensor1	TumorNormal	WU-L022-T1.WES	WU-L022.WES.T	WU-L022-T1
WU-L023	Female	50-54	Caucasian	WUSTL	WU-L023-T1	HT	WU-L023-T1	Human_Tumor	Metastasis	Breast	BRCA	Breast Neoplasm, Invasive breast carcinoma	Yes	WES	37474627	99.89	37.433	0	144	151	29.7	219.9	51.81	0.23	5.07	0.18	msisensor1	TumorNormal	WU-L023-T1.WES	WU-L023.WES.T	WU-L023-T1
WU-L024	Female	50-54	African American	WUSTL	WU-L024-T1	HT	WU-L024-T1	Human_Tumor	Metastasis	Breast	BRCA	Breast Neoplasm, Invasive breast carcinoma	Yes	WES	69387572	99.89	69.3097	0	144	151	29.7	219.8	92.44	0.36	7.46	0.49	msisensor1	TumorNormal	WU-L024-T1.WES	WU-L024.WES.T	WU-L024-T1
WU-L025	Female	45-49	Caucasian	WUSTL	WU-L025-T1	HT	WU-L025-T1	Human_Tumor	Metastasis	Breast	BRCA	Breast Neoplasm, Invasive breast carcinoma	Yes	WES	46004179	99.9	45.9579	0	144	151	29.7	224.2	64.61	0.24	3.97	3.12	msisensor2	TumorOnly	WU-L025-T1.WES	WU-L025.WES.T	WU-L025-T1
WU-L030	Female	50-54	Caucasian	WUSTL	WU-L030-T1	HT	WU-L030-T1	Human_Tumor	Metastasis	Breast	BRCA	Breast Neoplasm, Invasive breast carcinoma	Yes	WES	57475482	99.89	57.4113	0	144	151	29.7	220.1	79.93	0.32	4.46	0.53	msisensor1	TumorNormal	WU-L030-T1.WES	WU-L030.WES.T	WU-L030-T1
WU-L031	Female	65-69	Caucasian	WUSTL	WU-L031-T1	HT	WU-L031-T1	Human_Tumor	Metastasis	Breast	BRCA	Breast Neoplasm, Invasive breast carcinoma	Yes	WES	66523428	99.91	66.466	0	143	151	33.8	222.8	89.69	0.22	5.45	0.14	msisensor1	TumorNormal	WU-L031-T1.WES	WU-L031.WES.T	WU-L031-T1
WU-L032	Female	Unknown	African American	WUSTL	WU-L032-T1	HT	WU-L032-T1	Human_Tumor	Recurrence	Breast	BRCA	Breast Neoplasm, Invasive breast carcinoma	Unknown	WES	65838589	99.9	65.7716	0	144	151	29.7	230.9	92.83	0.28	3.57	0.3	msisensor1	TumorNormal	WU-L032-T1.WES	WU-L032.WES.T	WU-L032-T1
WU-L033	Female	30-34	Caucasian	WUSTL	WU-L033-T1	HT	WU-L033-T1	Human_Tumor	Primary	Breast	BRCA	Breast Neoplasm, Invasive breast carcinoma	No	WES	92665028	99.92	92.5865	0	144	151	33.7	227.1	127.43	0.18	2.98	0.01	msisensor1	TumorNormal	WU-L033-T1.WES	WU-L033.WES.T	WU-L033-T1
WU-L034	Female	30-34	Caucasian	WUSTL	WU-L034-T1	HT	WU-L034-T1	Human_Tumor	Primary	Breast	BRCA	Breast Neoplasm, Invasive breast carcinoma	No	WES	74110099	99.9	74.0366	0	144	151	34	223.7	100.69	0.23	5.51	0.34	msisensor1	TumorNormal	WU-L034-T1.WES	WU-L034.WES.T	WU-L034-T1
WU-L035	Female	60-64	African American	WUSTL	WU-L035-T1	HT	WU-L035-T1	Human_Tumor	Metastasis	Breast	BRCA	Breast Neoplasm, Invasive breast carcinoma	No	WES	85157168	99.92	85.088	0	144	151	33.8	229.6	118.48	0.31	6.1	0.94	msisensor1	TumorNormal	WU-L035-T1.WES	WU-L035.WES.T	WU-L035-T1
BCM-13611	Female	30-34	Caucasian	BCM	BCM_15006	Px	BCM-15006-PDX	PDX	Primary	Breast	BRCA	Infiltrating duct carcinoma, NOS	Yes	WES	59838668	99.67	59.6425	0	100	101	38.8	186.2	57.19	0.45	6.67	1.75	msisensor2	TumorOnly	48_S46_L008	BCM-13611.WES.Pn	BCM-15006
BCM-13611	Female	30-34	Caucasian	BCM	BCM_15006	Px	BCM-15006-PDX	PDX	Primary	Breast	BRCA	Infiltrating duct carcinoma, NOS	Yes	RNA-Seq	488152187	99.96	487.946	0	96	100	35.6	552.6	0	1	NA	NA	NA	TumorOnly	ML6066_TAGCTTGT_L00X	BCM-13611.RNA.Pn	BCM-15006
BCM-1366	Female	45-49	Caucasian	BCM	BCM_7649	Px	BCM-7649-PDX	PDX	Primary	Breast	BRCA	Infiltrating duct carcinoma, NOS	No	WES	80417955	99.85	80.2974	0	100	101	38.9	177.2	73.46	0.4	5.64	1.78	msisensor2	TumorOnly	51_S49_L008	BCM-1366.WES.Pn	BCM-7649
BCM-1366	Female	45-49	Caucasian	BCM	BCM_7649	Px	BCM-7649-PDX	PDX	Primary	Breast	BRCA	Infiltrating duct carcinoma, NOS	No	RNA-Seq	363976723	99.97	363.857	0	96	100	35.6	553.2	0	0.99	NA	NA	NA	TumorOnly	ML6059_ACAGTGGT_L00X	BCM-1366.RNA.Pn	BCM-7649
BCM-2219	Female	50-54	Unknown	BCM	BCM_0046	Px	BCM-0046-PDX	PDX	Primary	Breast	BRCA	Infiltrating duct carcinoma, NOS	Yes	WES	64181297	99.91	64.1265	0	99	100	39.5	182.4	58.31	0.97	3.53	0.89	msisensor2	TumorOnly	43_S38_L005	BCM-2219.WES.Pn	BCM-0046
BCM-2279	Female	40-44	Unknown	BCM	BCM_8563	Px	BCM-8563-PDX	PDX	Primary	Breast	BRCA	Intraductal carcinoma, noninfiltrating, NOS	Yes	WES	73876165	99.82	73.7456	0	74	75	38.7	212.8	64.08	0.85	8.61	0.51	msisensor2	TumorOnly	GW-WES-4_S4_L004	BCM-2279.WES.Pn	BCM-8563
BCM-2279	Female	40-44	Unknown	BCM	BCM_8563	Px	BCM-8563-PDX	PDX	Primary	Breast	BRCA	Intraductal carcinoma, noninfiltrating, NOS	Yes	RNA-Seq	449473676	99.96	449.303	0	99	101	35.1	518.1	0	1	NA	NA	NA	TumorOnly	LZML_37250_NoIndex_L00X	BCM-2279.RNA.Pn	BCM-8563
BCM-24452	Female	40-44	African American	BCM	BCM_0002	Px	BCM-0002-PDX	PDX	Metastasis	Breast	BRCA	Infiltrating duct carcinoma, NOS	Yes	WES	69751962	99.96	69.7221	0	99	101	36.7	201.3	81.09	0.92	2.9	1.72	msisensor2	TumorOnly	GW-WES-23_S47_L006	BCM-24452.WES.Pn	BCM-0002
BCM-24452	Female	40-44	African American	BCM	BCM_0002	Px	BCM-0002-PDX	PDX	Metastasis	Breast	BRCA	Infiltrating duct carcinoma, NOS	Yes	RNA-Seq	403361513	99.94	403.1	0	99	101	35.5	502.5	0	1	NA	NA	NA	TumorOnly	LZML_37246_NoIndex_L00X	BCM-24452.RNA.Pn	BCM-0002
BCM-24453	Female	35-39	Unknown	BCM	BCM_3469	Px	BCM-3469-PDX	PDX	Primary	Breast	BRCA	Infiltrating duct carcinoma, NOS	Yes	WES	54424278	99.95	54.3968	0	100	101	39.6	218.6	66.76	0.77	7.84	0.73	msisensor2	TumorOnly	GW-WES-30_S6_L006	BCM-24453.WES.Pn	BCM-3469
BCM-24453	Female	35-39	Unknown	BCM	BCM_3469	Px	BCM-3469-PDX	PDX	Primary	Breast	BRCA	Infiltrating duct carcinoma, NOS	Yes	RNA-Seq	420402714	99.94	420.155	0	99	101	35.9	628.5	0	1	NA	NA	NA	TumorOnly	LZML_37139_NoIndex_L00X	BCM-24453.RNA.Pn	BCM-3469
BCM-24455	Female	30-34	African American	BCM	BCM_2147	Px	BCM-2147-PDX	PDX	Primary	Breast	BRCA	Infiltrating duct carcinoma, NOS	No	WES	52279382	99.89	52.2196	0	100	101	39.1	196.2	52.76	0.99	1.76	3.13	msisensor2	TumorOnly	GW-WES-55_S9_L001	BCM-24455.WES.Pn-L001	BCM-2147
BCM-24455	Female	30-34	African American	BCM	BCM_2277	Px	BCM-2277-PDX	PDX	Primary	Breast	BRCA	Infiltrating duct carcinoma, NOS	Yes	WES	53376283	99.93	53.3378	0	99	100	39.4	180.8	49.31	0.99	1.77	3.77	msisensor2	TumorOnly	36_S31_L005	BCM-24455.WES.Pn-L005	BCM-2277
BCM-24455	Female	30-34	African American	BCM	BCM_2147	Px	BCM-2147-PDX	PDX	Primary	Breast	BRCA	Infiltrating duct carcinoma, NOS	No	RNA-Seq	512622634	99.97	512.472	0	99	101	36.2	925	0	1	NA	NA	NA	TumorOnly	LZ32290_NoIndex_L00X	BCM-24455.RNA.Pn	BCM-2147
BCM-24457	Female	50-54	Unknown	BCM	BCM_2665	Px	BCM-2665-PDX	PDX	Primary	Breast	BRCA	Infiltrating duct carcinoma, NOS	Yes	WES	68476323	99.97	68.454	0	100	101	39.7	208.3	84	0.92	9.24	1.06	msisensor2	TumorOnly	GW-WES-25_S1_L006	BCM-24457.WES.Pn	BCM-2665
BCM-24457	Female	50-54	Unknown	BCM	BCM_2665	Px	BCM-2665-PDX	PDX	Primary	Breast	BRCA	Infiltrating duct carcinoma, NOS	Yes	RNA-Seq	366261133	99.97	366.137	0	97	101	35.9	630	0	1	NA	NA	NA	TumorOnly	LZ32174_NoIndex_L00X	BCM-24457.RNA.Pn	BCM-2665
BCM-24458	Female	45-49	Caucasian	BCM	BCM_3104	Px	BCM-3104-PDX	PDX	Primary	Breast	BRCA	Infiltrating duct carcinoma, NOS	No	WES	65548725	99.8	65.4208	0	74	75	38.7	213.2	59.9	0.95	9.51	0.31	msisensor2	TumorOnly	GW-WES-8_S8_L004	BCM-24458.WES.Pn	BCM-3104
BCM-24458	Female	45-49	Caucasian	BCM	BCM_3143	Px	BCM-3143-PDX	PDX	Primary	Breast	BRCA	Infiltrating duct carcinoma, NOS	No	WES	61444171	99.96	61.4222	0	100	101	39.7	208.8	76.9	0.97	3.05	0.48	msisensor2	TumorOnly	GW-WES-27_S3_L006	BCM-24458.WES.Pn-L006	BCM-3143
BCM-24458	Female	45-49	Caucasian	BCM	BCM_3472	Px	BCM-3472-PDX	PDX	Primary	Breast	BRCA	Infiltrating duct carcinoma, NOS	Yes	WES	75451177	99.85	75.3382	0	74	75	38.8	200.9	71.81	0.91	9.29	1.36	msisensor2	TumorOnly	GW-WES-6_S6_L004	BCM-24458.WES.Pn-L004	BCM-3472
BCM-24458	Female	45-49	Caucasian	BCM	BCM_3143	Px	BCM-3143-PDX	PDX	Primary	Breast	BRCA	Infiltrating duct carcinoma, NOS	No	RNA-Seq	370372009	99.95	370.171	0	98	101	36.2	571.1	0	1	NA	NA	NA	TumorOnly	LZ32067_NoIndex_L00X	BCM-24458.RNA.Pn	BCM-3143
BCM-24459	Female	55-59	Caucasian	BCM	BCM_3107	Px	BCM-3107-PDX	PDX	Primary	Breast	BRCA	Infiltrating duct carcinoma, NOS	Yes	WES	72085528	99.96	72.0542	0	100	101	39.6	213.9	88.98	1	9.52	1.19	msisensor2	TumorOnly	GW-WES-26_S2_L006	BCM-24459.WES.Pn	BCM-3107
BCM-24459	Female	55-59	Caucasian	BCM	BCM_3107	Px	BCM-3107-PDX	PDX	Primary	Breast	BRCA	Infiltrating duct carcinoma, NOS	Yes	RNA-Seq	430020349	99.96	429.859	0	95	101	35.2	627.5	0	1	NA	NA	NA	TumorOnly	LZ32175_NoIndex_L00X	BCM-24459.RNA.Pn	BCM-3107
BCM-24460	Female	40-44	Caucasian	BCM	BCM_3204	Px	BCM-3204-PDX	PDX	Primary	Breast	BRCA	Infiltrating duct carcinoma, NOS	No	WES	60378468	99.97	60.3619	0	100	101	39.7	199.2	72.72	0.7	8.47	0.35	msisensor2	TumorOnly	GW-WES-28_S4_L006	BCM-24460.WES.Pn	BCM-3204
BCM-24460	Female	40-44	Caucasian	BCM	BCM_3204	Px	BCM-3204-PDX	PDX	Primary	Breast	BRCA	Infiltrating duct carcinoma, NOS	No	RNA-Seq	406523674	99.97	406.414	0	99	101	36.5	598.7	0	1	NA	NA	NA	TumorOnly	LZ32419_NoIndex_L00X	BCM-24460.RNA.Pn	BCM-3204
BCM-24464	Female	55-59	Caucasian	BCM	BCM_3561	Px	BCM-3561-PDX	PDX	Metastasis	Breast	BRCA	Lobular carcinoma, NOS	Yes	WES	66130100	99.96	66.1056	0	100	101	39.6	214.6	81.9	0.99	1.89	33.66	msisensor2	TumorOnly	GW-WES-31_S7_L006	BCM-24464.WES.Pn	BCM-3561
BCM-24464	Female	55-59	Caucasian	BCM	BCM_3561	Px	BCM-3561-PDX	PDX	Metastasis	Breast	BRCA	Lobular carcinoma, NOS	Yes	RNA-Seq	394554800	99.96	394.396	0	97	101	35.8	563.2	0	1	NA	NA	NA	TumorOnly	LZ32093_NoIndex_L00X	BCM-24464.RNA.Pn	BCM-3561
BCM-24465	Female	55-59	African American	BCM	BCM_3611	Px	BCM-3611-PDX	PDX	Primary	Breast	BRCA	Infiltrating duct carcinoma, NOS	No	WES	74590630	99.95	74.5555	0	100	101	39.6	216.7	95.76	0.91	9.84	3.14	msisensor2	TumorOnly	GW-WES-32_S8_L006	BCM-24465.WES.Pn	BCM-3611
BCM-24465	Female	55-59	African American	BCM	BCM_3611	Px	BCM-3611-PDX	PDX	Primary	Breast	BRCA	Infiltrating duct carcinoma, NOS	No	RNA-Seq	351358303	99.96	351.205	0	98	101	36.3	717.2	0	0.99	NA	NA	NA	TumorOnly	LZ32070_NoIndex_L00X	BCM-24465.RNA.Pn	BCM-3611
BCM-24468	Female	60-64	Unknown	BCM	BCM_4175	Px	BCM-4175-PDX	PDX	Primary	Breast	BRCA	Infiltrating duct carcinoma, NOS	No	WES	68773391	99.83	68.6533	0	74	75	38.9	210.1	65.81	0.91	10.42	1.42	msisensor2	TumorOnly	GW-WES-13_S13_L005	BCM-24468.WES.Pn	BCM-4175
BCM-24468	Female	60-64	Unknown	BCM	BCM_4175	Px	BCM-4175-PDX	PDX	Primary	Breast	BRCA	Infiltrating duct carcinoma, NOS	No	RNA-Seq	292730963	99.97	292.635	0	94	101	35.8	693.3	0	1	NA	NA	NA	TumorOnly	LZ32176_NoIndex_L00X	BCM-24468.RNA.Pn	BCM-4175
BCM-24469	Female	25-29	African American	BCM	BCM_3887	Px	BCM-3887-PDX	PDX	Recurrence	Breast	BRCA	Infiltrating duct carcinoma, NOS	Yes	WES	72292869	99.74	72.1035	0	100	101	38.8	184.5	66.68	0.97	1.87	2.94	msisensor2	TumorOnly	47_S45_L008	BCM-24469.WES.Pn	BCM-3887
BCM-24469	Female	25-29	African American	BCM	BCM_3887	Px	BCM-3887-PDX	PDX	Recurrence	Breast	BRCA	Infiltrating duct carcinoma, NOS	Yes	RNA-Seq	396455641	99.97	396.34	0	98	101	36.3	766.9	0	1	NA	NA	NA	TumorOnly	LZ32072_NoIndex_L00X	BCM-24469.RNA.Pn	BCM-3887
BCM-24470	Female	70-74	Unknown	BCM	BCM_3904	Px	BCM-3904-PDX	PDX	Primary	Breast	BRCA	Infiltrating duct carcinoma, NOS	No	WES	83847175	99.81	83.6916	0	74	75	38.7	213	80.94	0.93	8.19	1.2	msisensor2	TumorOnly	GW-WES-7_S7_L004	BCM-24470.WES.Pn	BCM-3904
BCM-24470	Female	70-74	Unknown	BCM	BCM_3904	Px	BCM-3904-PDX	PDX	Primary	Breast	BRCA	Infiltrating duct carcinoma, NOS	No	RNA-Seq	297785884	99.96	297.669	0	98	101	36.6	695.6	0	1	NA	NA	NA	TumorOnly	LZ32076_NoIndex_L00X	BCM-24470.RNA.Pn	BCM-3904
BCM-24471	Female	40-44	Unknown	BCM	BCM_3936	Px	BCM-3936-PDX	PDX	Primary	Breast	BRCA	Infiltrating duct carcinoma, NOS	Yes	WES	60856734	99.92	60.8105	0	99	100	39.5	176.2	54.27	0.4	7.49	0.68	msisensor2	TumorOnly	41_S36_L005	BCM-24471.WES.Pn	BCM-3936
BCM-24471	Female	40-44	Unknown	BCM	BCM_3936	Px	BCM-3936-PDX	PDX	Primary	Breast	BRCA	Infiltrating duct carcinoma, NOS	Yes	RNA-Seq	411021766	99.97	410.915	0	98	101	36	721.5	0	1	NA	NA	NA	TumorOnly	LZ32073_NoIndex_L00X	BCM-24471.RNA.Pn	BCM-3936
BCM-24473	Female	45-49	African American	BCM	BCM_4013	Px	BCM-4013-PDX	PDX	Primary	Breast	BRCA	Infiltrating duct carcinoma, NOS	No	WES	73710742	99.96	73.6837	0	100	101	39.6	212.8	89.83	0.97	3.19	2.44	msisensor2	TumorOnly	GW-WES-33_S9_L006	BCM-24473.WES.Pn	BCM-4013
BCM-24473	Female	45-49	African American	BCM	BCM_4013	Px	BCM-4013-PDX	PDX	Primary	Breast	BRCA	Infiltrating duct carcinoma, NOS	No	RNA-Seq	336389768	99.97	336.281	0	98	101	36.5	683.6	0	1	NA	NA	NA	TumorOnly	LZ32081_NoIndex_L00X	BCM-24473.RNA.Pn	BCM-4013
BCM-24476	Female	50-54	Unknown	BCM	BCM_4195	Px	BCM-4195-PDX	PDX	Primary	Breast	BRCA	Infiltrating duct carcinoma, NOS	No	WES	64161048	99.93	64.1153	0	99	100	39.4	181.9	56.43	0.36	7.26	2.03	msisensor2	TumorOnly	40_S35_L005	BCM-24476.WES.Pn	BCM-4195
BCM-24476	Female	50-54	Unknown	BCM	BCM_4195	Px	BCM-4195-PDX	PDX	Primary	Breast	BRCA	Infiltrating duct carcinoma, NOS	No	RNA-Seq	380039116	99.96	379.904	0	95	101	35.6	459.4	0	1	NA	NA	NA	TumorOnly	LZ32177_NoIndex_L00X	BCM-24476.RNA.Pn	BCM-4195
BCM-24477	Female	55-59	Unknown	BCM	BCM_4272	Px	BCM-4272-PDX	PDX	Primary	Breast	BRCA	Infiltrating duct carcinoma, NOS	No	WES	83146196	99.83	83.007	0	74	75	38.9	206.1	81.11	0.86	7.92	0.87	msisensor2	TumorOnly	GW-WES-14_S14_L005	BCM-24477.WES.Pn-L005	BCM-4272
BCM-24477	Female	55-59	Unknown	BCM	BCM_4849	Px	BCM-4849-PDX	PDX	Primary	Breast	BRCA	Infiltrating duct carcinoma, NOS	Yes	WES	81401009	99.67	81.1322	0	74	75	38.5	222.7	87	1	7.85	0	msisensor2	TumorOnly	GW-WES-2_S2_L004	BCM-24477.WES.Pn-L004	BCM-4849
BCM-24477	Female	55-59	Unknown	BCM	BCM_4272	Px	BCM-4272-PDX	PDX	Primary	Breast	BRCA	Infiltrating duct carcinoma, NOS	No	RNA-Seq	386035276	99.97	385.925	0	99	101	36.5	634.2	0	1	NA	NA	NA	TumorOnly	LZ32420_NoIndex_L00X	BCM-24477.RNA.Pn	BCM-4272
BCM-24480	Female	65-69	African American	BCM	BCM_4664	Px	BCM-4664-PDX	PDX	Primary	Breast	BRCA	Infiltrating duct carcinoma, NOS	Yes	WES	79588261	99.95	79.5497	0	98	101	36.4	212.6	91.4	0.92	2.79	3.17	msisensor2	TumorOnly	GW-WES-17_S41_L006	BCM-24480.WES.Pn	BCM-4664
BCM-24480	Female	65-69	African American	BCM	BCM_4664	Px	BCM-4664-PDX	PDX	Primary	Breast	BRCA	Infiltrating duct carcinoma, NOS	Yes	RNA-Seq	287879687	99.97	287.784	0	99	101	36.7	703.2	0	0.99	NA	NA	NA	TumorOnly	LZ32084_NoIndex_L00X	BCM-24480.RNA.Pn	BCM-4664
BCM-24482	Female	45-49	Unknown	BCM	BCM_4888	Px	BCM-4888-PDX	PDX	Primary	Breast	BRCA	Intraductal micropapillary carcinoma	Yes	WES	91394454	99.82	91.2293	0	74	75	38.9	213.5	86.66	1	8.65	1.75	msisensor2	TumorOnly	GW-WES-15_S15_L005	BCM-24482.WES.Pn	BCM-4888
BCM-24482	Female	45-49	Unknown	BCM	BCM_4888	Px	BCM-4888-PDX	PDX	Primary	Breast	BRCA	Intraductal micropapillary carcinoma	Yes	RNA-Seq	372654136	99.96	372.523	0	99	101	36.6	600.7	0	1	NA	NA	NA	TumorOnly	LZ32422_NoIndex_L00X	BCM-24482.RNA.Pn	BCM-4888
BCM-24483	Female	35-39	African American	BCM	BCM_4913	Px	BCM-4913-PDX	PDX	Primary	Breast	BRCA	Infiltrating duct carcinoma, NOS	Yes	WES	53600005	99.92	53.5584	0	99	100	39.5	180.1	49.7	0.28	5.74	2.1	msisensor2	TumorOnly	34_S29_L005	BCM-24483.WES.Pn-L005	BCM-4913
BCM-24483	Female	35-39	African American	BCM	BCM_5438	Px	BCM-5438-PDX	PDX	Primary	Breast	BRCA	Infiltrating duct carcinoma, NOS	Yes	WES	51578976	99.83	51.4929	0	100	101	39	206	50.36	1	8.84	1.83	msisensor2	TumorOnly	GW-WES-57_S26_L003	BCM-24483.WES.Pn-L003	BCM-5438
BCM-24483	Female	35-39	African American	BCM	BCM_4913	Px	BCM-4913-PDX	PDX	Primary	Breast	BRCA	Infiltrating duct carcinoma, NOS	Yes	RNA-Seq	420146309	99.95	419.935	0	99	101	36.4	379.2	0	1	NA	NA	NA	TumorOnly	LZ32468_NoIndex_L00X	BCM-24483.RNA.Pn	BCM-4913
BCM-24484	Female	40-44	Caucasian	BCM	BCM_5097	Px	BCM-5097-PDX	PDX	Primary	Breast	BRCA	Infiltrating duct carcinoma, NOS	Yes	WES	86057222	99.77	85.8562	0	74	75	38.8	226.5	80.46	0.96	9.2	0.66	msisensor2	TumorOnly	GW-WES-16_S16_L005	BCM-24484.WES.Pn	BCM-5097
BCM-24484	Female	40-44	Caucasian	BCM	BCM_5097	Px	BCM-5097-PDX	PDX	Primary	Breast	BRCA	Infiltrating duct carcinoma, NOS	Yes	RNA-Seq	325114644	99.97	325.018	0	96	101	35.9	608.8	0	1	NA	NA	NA	TumorOnly	LZ32178_NoIndex_L00X	BCM-24484.RNA.Pn	BCM-5097
BCM-24485	Female	35-39	Unknown	BCM	BCM_5156	Px	BCM-5156-PDX	PDX	Primary	Breast	BRCA	Infiltrating duct carcinoma, NOS	Yes	WES	69326108	99.81	69.1922	0	74	75	38.7	214.9	57.33	0.87	9.85	1.89	msisensor2	TumorOnly	GW-WES-5_S5_L004	BCM-24485.WES.Pn	BCM-5156
BCM-24485	Female	35-39	Unknown	BCM	BCM_5156	Px	BCM-5156-PDX	PDX	Primary	Breast	BRCA	Infiltrating duct carcinoma, NOS	Yes	RNA-Seq	315866291	99.98	315.79	0	97	101	36	818.6	0	1	NA	NA	NA	TumorOnly	LZ32179_NoIndex_L00X	BCM-24485.RNA.Pn	BCM-5156
BCM-24487	Female	60-64	Unknown	BCM	BCM_5471	Px	BCM-5471-PDX	PDX	Primary	Breast	BRCA	Infiltrating duct carcinoma, NOS	Yes	WES	62336147	99.97	62.3162	0	99	101	36.7	188.4	72.87	0.89	2.63	64.38	msisensor2	TumorOnly	GW-WES-18_S42_L006	BCM-24487.WES.Pn	BCM-5471
BCM-24487	Female	60-64	Unknown	BCM	BCM_5471	Px	BCM-5471-PDX	PDX	Primary	Breast	BRCA	Infiltrating duct carcinoma, NOS	Yes	RNA-Seq	449766270	99.97	449.627	0	97	101	35.7	647.7	0	1	NA	NA	NA	TumorOnly	LZ32180_NoIndex_L00X	BCM-24487.RNA.Pn	BCM-5471
BCM-24488	Female	35-39	Caucasian	BCM	BCM_7441	Px	BCM-7441-PDX	PDX	Primary	Breast	BRCA	Infiltrating duct carcinoma, NOS	No	WES	62786012	99.96	62.7578	0	98	101	36.4	206.5	74.88	0.69	8.81	0	msisensor2	TumorOnly	GW-WES-21_S45_L006	BCM-24488.WES.Pn	BCM-7441
BCM-24488	Female	35-39	Caucasian	BCM	BCM_7441	Px	BCM-7441-PDX	PDX	Primary	Breast	BRCA	Infiltrating duct carcinoma, NOS	No	RNA-Seq	375588426	99.94	375.37	0	99	101	36.3	806	0	1	NA	NA	NA	TumorOnly	LZ39533_NoIndex_L00X	BCM-24488.RNA.Pn	BCM-7441
BCM-24560	Female	50-54	African American	BCM	BCM_7821	Px	BCM-7821-PDX	PDX	Primary	Breast	BRCA	Infiltrating duct carcinoma, NOS	Yes	WES	78975963	99.68	78.7261	0	100	101	38.8	186.7	71.42	0.35	7.61	2.32	msisensor2	TumorOnly	50_S48_L008	BCM-24560.WES.Pn	BCM-7821
BCM-24560	Female	50-54	African American	BCM	BCM_7821	Px	BCM-7821-PDX	PDX	Primary	Breast	BRCA	Infiltrating duct carcinoma, NOS	Yes	RNA-Seq	460985566	99.93	460.641	0	95	100	35.6	536.9	0	1	NA	NA	NA	TumorOnly	ML6060_GCCAATGT_L00X	BCM-24560.RNA.Pn	BCM-7821
BCM-24561	Female	55-59	Caucasian	BCM	BCM_0104	Px	BCM-0104-PDX	PDX	Primary	Breast	BRCA	Infiltrating duct carcinoma, NOS	Yes	WES	67463717	99.91	67.4058	0	99	100	39.5	183.5	61.75	0.33	5.4	0.4	msisensor2	TumorOnly	42_S37_L005	BCM-24561.WES.Pn	BCM-0104
BCM-24965	Female	35-39	Unknown	BCM	BCM_3613	Px	BCM-3613-PDX	PDX	Metastasis	Breast	BRCA	Infiltrating duct carcinoma, NOS	Yes	WES	71222034	99.81	71.0868	0	74	75	38.7	214.3	67.67	0.8	6.57	0.65	msisensor2	TumorOnly	GW-WES-11_S11_L005	BCM-24965.WES.Pn	BCM-3613
BCM-24965	Female	35-39	Unknown	BCM	BCM_3613	Px	BCM-3613-PDX	PDX	Metastasis	Breast	BRCA	Infiltrating duct carcinoma, NOS	Yes	RNA-Seq	401894860	99.97	401.784	0	98	101	35.5	611.2	0	1	NA	NA	NA	TumorOnly	LZ32182_NoIndex_L00X	BCM-24965.RNA.Pn	BCM-3613
BCM-2804	Female	30-34	Caucasian	BCM	BCM_6257	Px	BCM-6257-PDX	PDX	Primary	Breast	BRCA	Infiltrating duct carcinoma, NOS	No	WES	68561993	99.93	68.5156	0	98	101	36.2	216.4	84.57	0.95	1.82	1.21	msisensor2	TumorOnly	GW-WES-20_S44_L006	BCM-2804.WES.Pn	BCM-6257
BCM-2804	Female	30-34	Caucasian	BCM	BCM_6257	Px	BCM-6257-PDX	PDX	Primary	Breast	BRCA	Infiltrating duct carcinoma, NOS	No	RNA-Seq	351496781	99.95	351.321	0	99	101	35.8	529.6	0	1	NA	NA	NA	TumorOnly	LZML_37388_NoIndex_L00X	BCM-2804.RNA.Pn	BCM-6257
BCM-28869	Female	45-49	Caucasian	BCM	BCM_5998	Px	BCM-5998-PDX	PDX	Metastasis	Breast	BRCA	Infiltrating duct carcinoma, NOS	Yes	WES	93628378	99.94	93.5722	0	99	101	36.6	198.1	106.24	0.98	1.77	0.17	msisensor2	TumorOnly	GW-WES-19_S43_L006	BCM-28869.WES.Pn	BCM-5998
BCM-28869	Female	45-49	Caucasian	BCM	BCM_5998	Px	BCM-5998-PDX	PDX	Metastasis	Breast	BRCA	Infiltrating duct carcinoma, NOS	Yes	RNA-Seq	385935034	99.97	385.827	0	98	101	35.8	686	0	0.99	NA	NA	NA	TumorOnly	LZ32181_NoIndex_L00X	BCM-28869.RNA.Pn	BCM-5998
BCM-28918	Female	55-59	African American	BCM	BCM_0132	Px	BCM-0132-PDX	PDX	Primary	Breast	BRCA	Infiltrating duct carcinoma, NOS	No	WES	61546217	99.93	61.504	0	99	100	39.5	178.3	57	0.95	2.62	3.03	msisensor2	TumorOnly	37_S32_L005	BCM-28918.WES.Pn	BCM-0132
BCM-28918	Female	55-59	African American	BCM	BCM_0132	Px	BCM-0132-PDX	PDX	Primary	Breast	BRCA	Infiltrating duct carcinoma, NOS	No	RNA-Seq	295558857	99.93	295.352	0	96	100	35.6	495.6	0	0.99	NA	NA	NA	TumorOnly	ML6064_ACTTGATG_L00X	BCM-28918.RNA.Pn	BCM-0132
BCM-2977	Female	35-39	Unknown	BCM	BCM_3277	Px	BCM-3277-PDX	PDX	Primary	Breast	BRCA	Infiltrating duct carcinoma, NOS	Yes	WES	66444784	99.97	66.4226	0	100	101	39.6	212	83.89	0.97	1.5	1.1	msisensor2	TumorOnly	GW-WES-29_S5_L006	BCM-2977.WES.Pn	BCM-3277
BCM-2977	Female	35-39	Unknown	BCM	BCM_3277	Px	BCM-3277-PDX	PDX	Primary	Breast	BRCA	Infiltrating duct carcinoma, NOS	Yes	RNA-Seq	411275001	99.93	410.978	0	99	101	35.6	603.7	0	0.86	NA	NA	NA	TumorOnly	LZML_37140_NoIndex_L00X	BCM-2977.RNA.Pn	BCM-3277
BCM-30224	Female	60-64	Unknown	BCM	BCM_4189	Px	BCM-4189-PDX	PDX	Recurrence	Breast	BRCA	Lobular carcinoma in situ, NOS	No	WES	71826447	99.81	71.6933	0	74	75	38.8	216.3	68.99	1	8.91	1.04	msisensor2	TumorOnly	GW-WES-12_S12_L005	BCM-30224.WES.Pn	BCM-4189
BCM-30224	Female	60-64	Unknown	BCM	BCM_4189	Px	BCM-4189-PDX	PDX	Recurrence	Breast	BRCA	Lobular carcinoma in situ, NOS	No	RNA-Seq	375142717	99.97	375.036	0	97	101	35.9	525.8	0	1	NA	NA	NA	TumorOnly	LZ32094_NoIndex_L00X	BCM-30224.RNA.Pn	BCM-4189
BCM-4661	Female	60-64	Unknown	BCM	BCM_0113	Px	BCM-0113-PDX	PDX	Metastasis	Breast	BRCA	Infiltrating duct carcinoma, NOS	Yes	WES	61588904	99.93	61.5444	0	99	100	39.5	178.7	57.29	0.99	2.95	0	msisensor2	TumorOnly	38_S33_L005	BCM-4661.WES.Pn	BCM-0113
BCM-4661	Female	60-64	Unknown	BCM	BCM_0113	Px	BCM-0113-PDX	PDX	Metastasis	Breast	BRCA	Infiltrating duct carcinoma, NOS	Yes	RNA-Seq	190841325	99.98	190.812	0	96	100	36.3	624.2	0	1	NA	NA	NA	TumorOnly	ML6062_TAGCTTGT_L00X	BCM-4661.RNA.Pn	BCM-0113
BCM-666	Female	30-34	Unknown	BCM	BCM_3963	Px	BCM-3963-PDX	PDX	Primary	Breast	BRCA	Infiltrating duct carcinoma, NOS	No	WES	86819284	99.79	86.6396	0	74	75	38.7	219.8	82.35	0.82	8.09	0.75	msisensor2	TumorOnly	GW-WES-3_S3_L004	BCM-666.WES.Pn-S3	BCM-3963
BCM-666	Female	30-34	Unknown	BCM	BCM_4169	Px	BCM-4169-PDX	PDX	Primary	Breast	BRCA	Infiltrating duct carcinoma, NOS	Yes	WES	67866404	99.83	67.7523	0	74	75	38.8	206	46.94	0.85	6.79	1.3	msisensor2	TumorOnly	GW-WES-1_S1_L004	BCM-666.WES.Pn-S1	BCM-4169
BCM-666	Female	30-34	Unknown	BCM	BCM_3963	Px	BCM-3963-PDX	PDX	Primary	Breast	BRCA	Infiltrating duct carcinoma, NOS	No	RNA-Seq	382584447	99.97	382.458	0	98	101	36.2	735.9	0	1	NA	NA	NA	TumorOnly	LZ32078_NoIndex_L00X	BCM-666.RNA.Pn	BCM-3963
BCM-946	Female	50-54	African American	BCM	BCM_7482	Px	BCM-7482-PDX	PDX	Primary	Breast	BRCA	Infiltrating duct carcinoma, NOS	Yes	WES	78292307	99.96	78.2589	0	99	101	36.5	208.5	90.91	0.93	6.67	1.98	msisensor2	TumorOnly	GW-WES-22_S46_L006	BCM-946.WES.Pn	BCM-7482
BCM-946	Female	50-54	African American	BCM	BCM_7482	Px	BCM-7482-PDX	PDX	Primary	Breast	BRCA	Infiltrating duct carcinoma, NOS	Yes	RNA-Seq	361603384	99.93	361.337	0	96	100	35.6	498	0	1	NA	NA	NA	TumorOnly	ML6057_TGACCACT_L00X	BCM-946.RNA.Pn	BCM-7482
HCI-HCI002	Female	60-64	Caucasian	HCI	HCI002	P3	HCI-002-PDX-P3	PDX	Primary	Breast	BRCA	Invasive ductal carcinoma	No	WES	208555871	99.88	208.305	0	124	125	35.6	227.8	167.17	0.36	6.29	0.84	msisensor2	TumorOnly	10960X3_HCI-002_PDXtumor_P3	HCI-HCI002.WES.P3	HCI-002
HCI-HCI002	Female	60-64	Caucasian	HCI	HCI002	P7	HCI-002-PDX-P7	PDX	Primary	Breast	BRCA	Invasive ductal carcinoma	No	WES	202871147	99.86	202.594	0	124	125	35.7	229.4	166.47	0.45	6.86	0.79	msisensor2	TumorOnly	10960X4_HCI-002_PDXtumor_P7	HCI-HCI002.WES.P7-10960X4	HCI-002
HCI-HCI002	Female	60-64	Caucasian	HCI	HCI002	P7	HCI-002-PDX-P7	PDX	Primary	Breast	BRCA	Invasive ductal carcinoma	No	WES	115761285	99.95	115.701	0	124	125	36.6	218.4	120.82	1	4.49	0.93	msisensor2	TumorOnly	14518X2_HCI002_PDXtumor_P7	HCI-HCI002.WES.P7-14518X2	HCI-002
HCI-HCI002	Female	60-64	Caucasian	HCI	HCI002	Px	HCI-002-PDX	PDX	Primary	Breast	BRCA	Invasive ductal carcinoma	No	WES	96413763	99.99	96.4042	0	99	101	36.7	232.4	94.09	0.44	5.31	1.81	msisensor2	TumorOnly	0900570-X_HCI-002_PDXtumor	HCI-HCI002.WES.Pn	HCI-002
HCI-HCI002	Female	60-64	Caucasian	HCI	HCI002	P3	HCI-002-PDX-P3	PDX	Primary	Breast	BRCA	Invasive ductal carcinoma	No	RNA-Seq	237646796	99.99	237.63	0	122	125	36.7	668.6	0	1	NA	NA	NA	TumorOnly	10962X4_HCI002_PDXtumor_P3	HCI-HCI002.RNA.P3	HCI-002
HCI-HCI002	Female	60-64	Caucasian	HCI	HCI002	P7	HCI-002-PDX-P7	PDX	Primary	Breast	BRCA	Invasive ductal carcinoma	No	RNA-Seq	239091897	99.99	239.073	0	122	125	36.6	583.3	0	1	NA	NA	NA	TumorOnly	10962X3_HCI002_PDXtumor_P7	HCI-HCI002.RNA.P7	HCI-002
HCI-HCI003	Female	50-54	Caucasian	HCI	HCI003	P3	HCI-003-PDX-P3	PDX	Primary	Breast	BRCA	Invasive ductal carcinoma	No	WES	196490444	99.86	196.217	0	124	125	35.7	225.4	160.65	1	2.8	0.8	msisensor2	TumorOnly	10960X5_HCI-003_PDXtumor_P3	HCI-HCI003.WES.P3	HCI-003
HCI-HCI003	Female	50-54	Caucasian	HCI	HCI003	P6	HCI-003-PDX-P6	PDX	Primary	Breast	BRCA	Invasive ductal carcinoma	No	WES	202863243	99.88	202.612	0	124	125	35.7	220.2	165.81	1	2.94	0.94	msisensor2	TumorOnly	10960X6_HCI-003_PDXtumor_P6	HCI-HCI003.WES.P6	HCI-003
HCI-HCI003	Female	50-54	Caucasian	HCI	HCI003	P3	HCI-003-PDX-P3	PDX	Primary	Breast	BRCA	Invasive ductal carcinoma	No	RNA-Seq	268805624	99.99	268.789	0	123	125	36.8	774.3	0	1	NA	NA	NA	TumorOnly	10962X5_HCI003_PDXtumor_P3	HCI-HCI003.RNA.P3	HCI-003
HCI-HCI003	Female	50-54	Caucasian	HCI	HCI003	P6	HCI-003-PDX-P6	PDX	Primary	Breast	BRCA	Invasive ductal carcinoma	No	RNA-Seq	314823713	99.99	314.803	0	121	125	36.8	754.6	0	1	NA	NA	NA	TumorOnly	10962X6_HCI003_PDXtumor_P6	HCI-HCI003.RNA.P6	HCI-003
HCI-HCI004	Female	55-59	Unknown	HCI	HCI004	P3	HCI-004-PDX-P3	PDX	Primary	Breast	BRCA	Invasive ductal carcinoma	No	WES	189866442	99.83	189.552	0	124	125	35.8	227.3	152.39	1	8.4	3.14	msisensor1	TumorNormal	10960X7_HCI-004_PDXtumor_P3	HCI-HCI004.WES.P3	HCI-004
HCI-HCI004	Female	55-59	Unknown	HCI	HCI004	P3	HCI-004-PDX-P3	PDX	Primary	Breast	BRCA	Invasive ductal carcinoma	No	RNA-Seq	230910286	99.99	230.894	0	122	125	36.7	813.6	0	1	NA	NA	NA	TumorNormal	10962X7_HCI004_PDXtumor_P3	HCI-HCI004.RNA.P3	HCI-004
HCI-HCI008	Female	85-89	Caucasian	HCI	HCI008	P4	HCI-008-PDX-P4	PDX	Metastasis	Breast	BRCA	Inflammatory breast carcinoma	Yes	WES	193617690	99.87	193.366	0	124	125	35.6	217.2	156.35	1	8.65	3.06	msisensor1	TumorNormal	10960X11_HCI-008_PDXtumor_P4	HCI-HCI008.WES.P4	HCI-008
HCI-HCI008	Female	85-89	Caucasian	HCI	HCI008	Px	HCI-008-PDX	PDX	Metastasis	Breast	BRCA	Inflammatory breast carcinoma	Yes	WES	43982579	99.98	43.9751	0	97	101	36.6	222.7	41.75	0.18	2.01	0	msisensor1	TumorNormal	1007649-X_HCI-008_PDXtumor	HCI-HCI008.WES.Pn	HCI-008
HCI-HCI009	Female	40-44	Caucasian	HCI	HCI009	P3	HCI-009-PDX-P3	PDX	Metastasis	Breast	BRCA	Adenocarcinoma	Yes	WES	198278862	99.85	197.982	0	123	125	35.6	219.6	157.87	1	3.22	1.17	msisensor2	TumorOnly	10960X12_HCI-009_PDXtumor_P3	HCI-HCI009.WES.P3	HCI-009
HCI-HCI009	Female	40-44	Caucasian	HCI	HCI009	P6	HCI-009-PDX-P6	PDX	Metastasis	Breast	BRCA	Adenocarcinoma	Yes	WES	87435760	99.76	87.224	0	124	125	35.9	226.6	74.2	0.43	9.33	0.98	msisensor2	TumorOnly	10960X13_HCI-009_PDXtumor_P6	HCI-HCI009.WES.P6	HCI-009
HCI-HCI009	Female	40-44	Caucasian	HCI	HCI009	Px	HCI-009-PDX	PDX	Metastasis	Breast	BRCA	Adenocarcinoma	Yes	WES	51459785	99.98	51.45	0	97	101	36.4	263	47.07	0.97	3.28	1.01	msisensor2	TumorOnly	0900642-X_HCI-009_PDXtumor	HCI-HCI009.WES.Pn	HCI-009
HCI-HCI009	Female	40-44	Caucasian	HCI	HCI009	P3	HCI-009-PDX-P3	PDX	Metastasis	Breast	BRCA	Adenocarcinoma	Yes	RNA-Seq	164111596	99.99	164.102	0	123	125	36.8	1017.6	0	1	NA	NA	NA	TumorOnly	10962X12_HCI009_PDXtumor_P3	HCI-HCI009.RNA.P3	HCI-009
HCI-HCI009	Female	40-44	Caucasian	HCI	HCI009	P6	HCI-009-PDX-P6	PDX	Metastasis	Breast	BRCA	Adenocarcinoma	Yes	RNA-Seq	180707071	99.99	180.695	0	123	125	36.6	1023	0	1	NA	NA	NA	TumorOnly	10962X13_HCI009_PDXtumor_P6	HCI-HCI009.RNA.P6	HCI-009
HCI-HCI010	Female	45-49	Caucasian	HCI	HCI010	P3	HCI-010-PDX-P3	PDX	Metastasis	Breast	BRCA	Invasive ductal carcinoma	Yes	WES	188168750	99.9	187.986	0	124	125	35.8	230.1	157.05	1	1.46	5.5	msisensor1	TumorNormal	10960X14_HCI-010_PDXtumor_P3	HCI-HCI010.WES.P3	HCI-010
HCI-HCI010	Female	45-49	Caucasian	HCI	HCI010	P5	HCI-010-PDX-P5	PDX	Metastasis	Breast	BRCA	Invasive ductal carcinoma	Yes	WES	94419421	99.91	94.3348	0	124	125	36.5	222	97.61	1	1.53	3.28	msisensor1	TumorNormal	14518X3_HCI010_PDXtumor_P5	HCI-HCI010.WES.P5-14518X3	HCI-010
HCI-HCI010	Female	45-49	Caucasian	HCI	HCI010	P5	HCI-010-PDX-P5	PDX	Metastasis	Breast	BRCA	Invasive ductal carcinoma	Yes	WES	94833759	99.75	94.595	0	124	125	36.3	234.7	93.86	0.98	3.02	2.89	msisensor1	TumorNormal	14868X8_HCI010_PDXtumor_P5	HCI-HCI010.WES.P5-14868X8	HCI-010
HCI-HCI010	Female	45-49	Caucasian	HCI	HCI010	Px	HCI-010-PDX	PDX	Metastasis	Breast	BRCA	Invasive ductal carcinoma	Yes	WES	59687537	99.99	59.6797	0	92	101	35.9	227.4	56	1	3.09	1.96	msisensor1	TumorNormal	0903211-X_HCI-010_PDXtumor	HCI-HCI010.WES.Pn	HCI-010
HCI-HCI010	Female	45-49	Caucasian	HCI	HCI010	P3	HCI-010-PDX-P3	PDX	Metastasis	Breast	BRCA	Invasive ductal carcinoma	Yes	RNA-Seq	103420703	99.99	103.413	0	123	125	36.7	988.4	0	1	NA	NA	NA	TumorNormal	10962X14_HCI010_PDXtumor_P3	HCI-HCI010.RNA.P3	HCI-010
HCI-HCI011	Female	55-59	Unknown	HCI	HCI011	P3	HCI-011-PDX-P3	PDX	Metastasis	Breast	BRCA	Invasive ductal carcinoma	Yes	WES	185239577	99.9	185.052	0	124	125	35.8	229.4	152.25	1	2	0.74	msisensor2	TumorOnly	10960X15_HCI011_PDXtumor_P3	HCI-HCI011.WES.P3	HCI-011
HCI-HCI011	Female	55-59	Unknown	HCI	HCI011	Px	HCI-011-PDX	PDX	Metastasis	Breast	BRCA	Invasive ductal carcinoma	Yes	WES	64839574	99.99	64.8313	0	98	101	36.4	222.4	62.02	1	1.93	1.69	msisensor2	TumorOnly	0907163-X_HCI-011_PDXtumor	HCI-HCI011.WES.Pn	HCI-011
HCI-HCI011	Female	55-59	Unknown	HCI	HCI011	P3	HCI-011-PDX-P3	PDX	Metastasis	Breast	BRCA	Invasive ductal carcinoma	Yes	RNA-Seq	88314641	99.99	88.3072	0	123	125	36.6	966.2	0	1	NA	NA	NA	TumorOnly	10962X15_HCI011_PDXtumor_P3	HCI-HCI011.RNA.P3	HCI-011
HCI-HCI012	Female	45-49	Caucasian	HCI	HCI012	P4	HCI-012-PDX-P4	PDX	Metastasis	Breast	BRCA	Invasive ductal carcinoma	Yes	WES	177943889	99.88	177.728	0	124	125	35.8	228.4	146.56	0.33	6.17	1.1	msisensor2	TumorOnly	10960X16_HCI012_PDXtumor_P4	HCI-HCI012.WES.P4	HCI-012
HCI-HCI012	Female	45-49	Caucasian	HCI	HCI012	P4	HCI-012-PDX-P4	PDX	Metastasis	Breast	BRCA	Invasive ductal carcinoma	Yes	RNA-Seq	119137552	99.99	119.128	0	123	125	36.7	974.1	0	0.99	NA	NA	NA	TumorOnly	10962X16_HCI012_PDXtumor_P4	HCI-HCI012.RNA.P4	HCI-012
HCI-HCI013	Female	45-49	Caucasian	HCI	HCI013	P3	HCI-013-PDX-P3	PDX	Metastasis	Breast	BRCA	Invasive lobular carcinoma	Yes	WES	184387948	99.86	184.124	0	124	125	35.5	224.9	152.06	1	2.03	1.28	msisensor2	TumorOnly	10960X17_HCI013_PDXtumor_P3	HCI-HCI013.WES.P3	HCI-013
HCI-HCI013	Female	45-49	Caucasian	HCI	HCI013	P3	HCI-013-PDX-P3	PDX	Metastasis	Breast	BRCA	Invasive lobular carcinoma	Yes	RNA-Seq	121888877	100	121.884	0	123	125	36.7	919.3	0	1	NA	NA	NA	TumorOnly	10962X17_HCI013_PDXtumor_P3	HCI-HCI013.RNA.P3	HCI-013
HCI-HCI014	Female	Unknown	Caucasian	HCI	HCI014	P0	HCI-014-PDX-P0	PDX	Metastasis	Breast	BRCA	Invasive lobular carcinoma	Yes	WES	130425261	99.94	130.349	0	123	125	36	241.7	157.38	1	7.61	1.17	msisensor2	TumorOnly	15306X5_HCI014_PDXtumor_P0	HCI-HCI014.WES.P0	HCI-014
HCI-HCI015	Female	45-49	Caucasian	HCI	HCI015	P3	HCI-015-PDX-P3	PDX	Metastasis	Breast	BRCA	Invasive ductal carcinoma	Yes	WES	238109534	99.88	237.818	0	124	125	35.5	220.1	194.28	1	9.55	1.13	msisensor2	TumorOnly	10960X18_HCI015_PDXtumor_P3	HCI-HCI015.WES.P3	HCI-015
HCI-HCI015	Female	45-49	Caucasian	HCI	HCI015	P3	HCI-015-PDX-P3	PDX	Metastasis	Breast	BRCA	Invasive ductal carcinoma	Yes	RNA-Seq	113985749	99.99	113.977	0	123	125	36.6	1105.3	0	1	NA	NA	NA	TumorOnly	10962X18_HCI015_PDXtumor_P3	HCI-HCI015.RNA.P3	HCI-015
HCI-HCI018	Female	45-49	Caucasian	HCI	HCI018	P2	HCI-018-PDX-P2	PDX	Metastasis	Breast	BRCA	Invasive lobular carcinoma	Yes	WES	176788683	99.89	176.602	0	124	125	35.7	230.3	150.68	1	1.86	0.45	msisensor1	TumorNormal	10960X21_HCI018_PDXtumor_P2	HCI-HCI018.WES.P2	HCI-018
HCI-HCI018	Female	45-49	Caucasian	HCI	HCI018	P2	HCI-018-PDX-P2	PDX	Metastasis	Breast	BRCA	Invasive lobular carcinoma	Yes	RNA-Seq	120556922	99.99	120.55	0	123	125	36.8	735	0	1	NA	NA	NA	TumorNormal	10962X21_HCI018_PDXtumor_P2	HCI-HCI018.RNA.P2	HCI-018
HCI-HCI019	Female	55-59	Unknown	HCI	HCI019	P2	HCI-019-PDX-P2	PDX	Primary	Breast	BRCA	Invasive ductal carcinoma	No	WES	197572451	99.9	197.37	0	124	125	35.7	223.9	156.9	1	9.8	3.25	msisensor1	TumorNormal	10960X22_HCI019_PDXtumor_P2	HCI-HCI019.WES.P2	HCI-019
HCI-HCI019	Female	55-59	Unknown	HCI	HCI019	P2	HCI-019-PDX-P2	PDX	Primary	Breast	BRCA	Invasive ductal carcinoma	No	RNA-Seq	132054720	99.98	132.025	0	123	125	36.8	900	0	0.99	NA	NA	NA	TumorNormal	10962X22_HCI019_PDXtumor_P2	HCI-HCI019.RNA.P2	HCI-019
HCI-HCI023	Female	50-54	Caucasian	HCI	HCI023	P0	HCI-023-PDX-P0	PDX	Primary	Breast	BRCA	Invasive ductal carcinoma	No	WES	112401993	99.96	112.358	0	124	125	36.9	246.3	128.27	1	5.79	3.13	msisensor1	TumorNormal	14990X19_HCI023_PDXtumor_P0	HCI-HCI023.WES.P0	HCI-023
HCI-HCI025	Female	35-39	Caucasian	HCI	HCI025	P2	HCI-025-PDX	PDX	Metastasis	Breast	BRCA	Invasive ductal carcinoma	Yes	WES	58476693	99.12	57.9647	0	124	125	36.5	241.8	56.34	1	3.15	0.5	msisensor2	TumorOnly	14868X7_HCI025_PDXtumor	HCI-HCI025.WES.P2-14868X7	HCI-025
HCI-HCI025	Female	35-39	Caucasian	HCI	HCI025	P2	HCI-025-PDX-P2	PDX	Metastasis	Breast	BRCA	Invasive ductal carcinoma	Yes	WES	115740231	99.96	115.695	0	124	125	36.9	251	129.84	1	6.21	0.72	msisensor2	TumorOnly	14990X25_HCI025_PDXtumor_P2	HCI-HCI025.WES.P2-14990X25	HCI-025
HCI-HCI027	Female	45-49	Caucasian	HCI	HCI027	P0	HCI-027-PDX-P0	PDX	Primary	Breast	BRCA	Invasive ductal carcinoma	Yes	WES	91436559	99.77	91.2296	0	124	125	36.5	237.1	90.33	1	1.66	2.04	msisensor1	TumorNormal	14868X9_HCI027_PDXtumor_P0	HCI-HCI027.WES.P0	HCI-027
HCI-TOW18S (HCI-HCI041)	Female	Unknown	Caucasian	HCI	HCI_TOW18S	P0	HCI-TOW18S-PDX-P0	PDX	Primary	Other	Other	Invasive ductal carcinoma, metaplastic	No	WES	136421636	99.96	136.365	0	124	125	36.2	241.2	166.14	0.23	5.89	1.47	msisensor1	TumorNormal	15306X7_TOW18S_PDXtumor_P0	HCI-TOW18S.WES.P0	HCI-TOW18S (HCI-041)
MDACC-TC211	Male	80-84	Caucasian	MDACC	MDACC_TC211	P0	MDACC-TC211-PDX-P0	PDX	Primary	Lung	LUAD	Lung Adenocarcinoma	No	WES	168528136	99.65	167.934	0	75	76	27.1	205.9	146.42	0.24	6.85	0.66	msisensor1	TumorNormal	MDACC-LungPDX-MS11DNA-TC211F1	MDACC-TC211.WES.P0	MDACC-TC211
MDACC-TC219	Male	65-69	Caucasian	MDACC	MDACC_TC219	P0	MDACC-TC219-PDX-P0	PDX	Primary	Lung	LUAD	Lung Adenocarcinoma	No	WES	149135210	99.85	148.917	0	75	76	30	193.8	131.58	0.99	1.84	0.45	msisensor1	TumorNormal	MDACC-LungPDX-MS11DNA-TC219F1	MDACC-TC219.WES.P0	MDACC-TC219
MDACC-TC223	Male	65-69	Caucasian	MDACC	MDACC_TC223	P0	MDACC-TC223-PDX-P0	PDX	Primary	Lung	LUSC	Lung Squamous Cell Carcinoma	No	WES	118119781	99.83	117.922	0	75	76	33	196.7	100.27	0.98	1.87	0.51	msisensor1	TumorNormal	MDACC-LungPDX-MS11DNA-TC223F1	MDACC-TC223.WES.P0	MDACC-TC223
MDACC-TC241	Female	70-74	Caucasian	MDACC	MDACC_TC241	P0	MDACC-TC241-PDX-P0	PDX	Primary	Lung	LUAD	Lung Adenocarcinoma	No	WES	324640134	99.88	324.252	0	75	76	30.7	218.6	265.1	0.94	4.24	0.27	msisensor1	TumorNormal	MDACC-LungPDX-MS11DNA-TC241F1	MDACC-TC241.WES.P0	MDACC-TC241
MDACC-TC247	Female	65-69	Caucasian	MDACC	MDACC_TC247	P0	MDACC-TC247-PDX-P0	PDX	Primary	Lung	LUAD	Lung Adenocarcinoma	No	WES	378279465	99.86	377.765	0	75	76	31.1	198.7	326.9	0.97	3.19	1.19	msisensor1	TumorNormal	MDACC-LungPDX-MS11DNA-TC247F1	MDACC-TC247.WES.P0	MDACC-TC247
MDACC-TC250	Male	60-64	Caucasian	MDACC	MDACC_TC250	P0	MDACC-TC250-PDX-P0	PDX	Primary	Lung	LUSC	Lung Squamous Cell Carcinoma	No	WES	207805203	99.89	207.58	0	75	76	29.7	209.4	174.33	0.99	1.78	0.85	msisensor1	TumorNormal	MDACC-LungPDX-MS11DNA-TC250F1	MDACC-TC250.WES.P0	MDACC-TC250
MDACC-TC253	Female	50-54	African American	MDACC	MDACC_TC253	P0	MDACC-TC253-PDX-P0	PDX	Primary	Lung	LUAD	Lung Adenocarcinoma	Yes	WES	339342455	99.92	339.079	0	75	76	30.8	208.2	283.33	1	3.16	3.48	msisensor1	TumorNormal	MDACC-LungPDX-MS11DNA-TC253F1	MDACC-TC253.WES.P0	MDACC-TC253
MDACC-TC255	Female	45-49	Caucasian	MDACC	MDACC_TC255	P0	MDACC-TC255-PDX-P0	PDX	Primary	Lung	LUAD	Lung Adenocarcinoma	No	WES	218666157	99.88	218.393	0	75	76	29.9	207.3	184.96	0.95	2	0.08	msisensor1	TumorNormal	MDACC-LungPDX-MS11DNA-TC255F	MDACC-TC255.WES.P0	MDACC-TC255
MDACC-TC257	Male	65-69	Caucasian	MDACC	MDACC_TC257	P0	MDACC-TC257-PDX-P0	PDX	Primary	Lung	LUSC	Lung Squamous Cell Carcinoma	Yes	WES	211244201	99.91	211.044	0	75	76	29.3	200.6	179.54	0.92	3.08	0.7	msisensor1	TumorNormal	MDACC-LungPDX-MS11DNA-TC257F1	MDACC-TC257.WES.P0	MDACC-TC257
MDACC-TC258	Male	60-64	African American	MDACC	MDACC_TC258	P0	MDACC-TC258-PDX-P0	PDX	Primary	Lung	LUSC	Lung Squamous Cell Carcinoma	No	WES	175527344	99.77	175.12	0	75	76	30.1	202.5	151.64	0.96	2.93	2.91	msisensor1	TumorNormal	MDACC-LungPDX-MS11DNA-TC258F1	MDACC-TC258.WES.P0	MDACC-TC258
MDACC-TC282	Male	40-44	Caucasian	MDACC	MDACC_TC282	P0	MDACC-TC282-PDX-P0	PDX	Primary	Lung	Other	Neuroendocrinal	No	WES	265903220	99.93	265.714	0	97	100	30.2	180.9	156.23	NA	NA	0.1	msisensor1	TumorNormal	IPCT-FC113-MOON0011-Cap856-3-ID02	MDACC-TC282.WES.P0	MDACC-TC282
MDACC-TC286	Male	65-69	African American	MDACC	MDACC_TC286	P0	MDACC-TC286-PDX-P0	PDX	Primary	Lung	LUAD	Lung Adenocarcinoma	No	WES	303349861	99.83	302.849	0	75	76	30.9	210.6	251.06	0.28	2.6	0	msisensor1	TumorNormal	MDACC-LungPDX-MS11DNA-TC286F1	MDACC-TC286.WES.P0	MDACC-TC286
MDACC-TC290	Male	65-69	Caucasian	MDACC	MDACC_TC290	P0	MDACC-TC290-PDX-P0	PDX	Primary	Lung	LUSC	Lung Squamous Cell Carcinoma	No	WES	295932109	99.94	295.745	0	94	100	30.2	162.5	152.26	1	3.05	3.69	msisensor1	TumorNormal	IPCT-FC113-MOON0011-Cap858-3-ID10	MDACC-TC290.WES.P0	MDACC-TC290
MDACC-TC303	Male	50-54	Caucasian	MDACC	MDACC_TC303	P0	MDACC-TC303-PDX-P0	PDX	Primary	Lung	LUAD	Lung Adenocarcinoma	Yes	WES	204343935	99.92	204.19	0	96	100	28.6	177.7	121.33	0.99	2.9	4.03	msisensor1	TumorNormal	IPCT-FC112-MS11-Cap853-3-ID04	MDACC-TC303.WES.P0	MDACC-TC303
MDACC-TC314	Male	55-59	Caucasian	MDACC	MDACC_TC314	P0	MDACC-TC314-PDX-P0	PDX	Primary	Lung	LUAD	Lung Adenocarcinoma	Yes	WES	181585260	99.94	181.477	0	95	100	30.2	165.4	100.29	0.95	3.12	1.25	msisensor1	TumorNormal	IPCT-FC112-MS11-Cap854-3-ID06	MDACC-TC314.WES.P0	MDACC-TC314
MDACC-TC316	Female	65-69	Caucasian	MDACC	MDACC_TC316	P0	MDACC-TC316-PDX-P0	PDX	Primary	Lung	LUAD	Lung Adenocarcinoma	Yes	WES	71634332	99.91	71.5704	0	97	100	27.2	173.7	42.16	0.95	1.95	0.16	msisensor1	TumorNormal	IPCT-FC113-MOON0011-Cap856-3-ID07	MDACC-TC316.WES.P0	MDACC-TC316
MDACC-TC318	Male	70-74	Asian	MDACC	MDACC_TC318	P0	MDACC-TC318-PDX-P0	PDX	Primary	Lung	LUSC	Lung Squamous Cell Carcinoma	No	WES	136580814	99.88	136.411	0	95	100	28.4	175	78.65	0.98	1.61	1.12	msisensor1	TumorNormal	IPCT106-MOON0011-PM289-Cap800-3-ID02	MDACC-TC318.WES.P0	MDACC-TC318
MDACC-TC319	Male	60-64	Caucasian	MDACC	MDACC_TC319	P0	MDACC-TC319-PDX-P0	PDX	Primary	Lung	LUSC	Lung Squamous Cell Carcinoma	No	WES	213650573	99.89	213.418	0	95	100	28.7	169.4	117.43	0.48	5.79	1.17	msisensor1	TumorNormal	IPCT106-MOON0011-PM289-Cap801-3-ID04	MDACC-TC319.WES.P0	MDACC-TC319
MDACC-TC333	Male	75-79	Caucasian	MDACC	MDACC_TC333	P0	MDACC-TC333-PDX-P0	PDX	Primary	Lung	Other	Lung Pleomorphic Cancer	No	WES	58647739	99.8	58.5331	0	94	100	22.9	168.6	30.4	0.88	2.65	2.45	msisensor1	TumorNormal	IPCT106-MOON0011-PM289-Cap799-3-ID06	MDACC-TC333.WES.P0	MDACC-TC333
MDACC-TC366	Female	75-79	Caucasian	MDACC	MDACC_TC366	P1	MDACC-TC366-PDX-P1	PDX	Primary	Lung	LUSC	Lung Squamous Cell Carcinoma	No	WES	119761394	99.95	119.707	0	96	100	28.9	176.1	70.71	0.97	3.53	1.15	msisensor1	TumorNormal	IPCT-FC123-MOON0011-Cap916-4-ID35	MDACC-TC366.WES.P1	MDACC-TC366
MDACC-TC370	Female	65-69	Caucasian	MDACC	MDACC_TC370	P0	MDACC-TC370-PDX-P0	PDX	Primary	Lung	LUSC	Lung Squamous Cell Carcinoma	Yes	WES	124745098	99.76	124.45	0	98	100	25.8	180.3	77.44	0.19	2.03	0.03	msisensor1	TumorNormal	IPCT106-MOON0011-PM289-Cap805-3-ID18	MDACC-TC370.WES.P0	MDACC-TC370
MDACC-TC371	Female	80-84	Caucasian	MDACC	MDACC_TC371	P0	MDACC-TC371-PDX-P0	PDX	Primary	Lung	LUAD	Lung Adenocarcinoma	No	WES	87767406	99.92	87.6967	0	94	100	25.3	164.1	46.72	0.7	2.01	0.14	msisensor1	TumorNormal	IPCT-FC112-MS11-Cap852-3-ID14	MDACC-TC371.WES.P0	MDACC-TC371
MDACC-TC372	Female	55-59	Caucasian	MDACC	MDACC_TC372	P1	MDACC-TC372-PDX-P1	PDX	Primary	Lung	LUAD	Lung Adenocarcinoma	No	WES	139467286	99.91	139.336	0	94	100	31.4	161.5	72.95	NA	NA	0.06	msisensor1	TumorNormal	IPCT-FC135-MOON0011-Cap1033-4-ID13	MDACC-TC372.WES.P1	MDACC-TC372
MDACC-TC375	Female	50-54	African American	MDACC	MDACC_TC375	P0	MDACC-TC375-PDX-P0	PDX	Primary	Lung	LUAD	Lung Adenocarcinoma	No	WES	140917589	99.95	140.848	0	95	100	30.9	165	79.07	NA	NA	0.16	msisensor1	TumorNormal	IPCT-FC135-MOON0011-Cap1031-4-ID05	MDACC-TC375.WES.P0	MDACC-TC375
MDACC-TC380	Female	70-74	Caucasian	MDACC	MDACC_TC380	P1	MDACC-TC380-PDX-P1	PDX	Primary	Lung	LUAD	Lung Adenocarcinoma	Yes	WES	56295762	99.87	56.2208	0	93	100	26.3	164.4	29.15	0.75	6.77	1.54	msisensor1	TumorNormal	IPCT106-MOON0011-PM289-Cap801-3-ID09	MDACC-TC380.WES.P1	MDACC-TC380
MDACC-TC383	Male	75-79	Caucasian	MDACC	MDACC_TC383	P1	MDACC-TC383-PDX-P1	PDX	Primary	Lung	LUSC	Lung Squamous Cell Carcinoma	No	WES	99449593	99.96	99.405	0	98	100	28.9	180.9	63.18	1	3.11	1.77	msisensor1	TumorNormal	IPCT-FC120-MOON0011-Cap908-4-ID03	MDACC-TC383.WES.P1	MDACC-TC383
MDACC-TC384	Male	75-79	Caucasian	MDACC	MDACC_TC384	P0	MDACC-TC384-PDX-P0	PDX	Primary	Lung	LUSC	Lung Squamous Cell Carcinoma	No	WES	130877336	99.94	130.804	0	98	100	30.6	174.1	80.07	0.79	4.06	0.07	msisensor1	TumorNormal	IPCT-FC120-MOON0011-Cap911-4-ID16	MDACC-TC384.WES.P0	MDACC-TC384
MDACC-TC386	Female	55-59	Caucasian	MDACC	MDACC_TC386	P1	MDACC-TC386-PDX-P1	PDX	Primary	Lung	LUAD	Lung Adenocarcinoma	No	WES	213948832	99.9	213.725	0	93	100	28.2	164.2	83.65	0.48	4.74	2.62	msisensor1	TumorNormal	IPCT106-MOON0011-PM289-Cap801-3-ID11	MDACC-TC386.WES.P1	MDACC-TC386
MDACC-TC389	Female	75-79	Caucasian	MDACC	MDACC_TC389	P0	MDACC-TC389-PDX-P0	PDX	Primary	Lung	LUAD	Lung Adenocarcinoma	No	WES	103669440	99.92	103.583	0	96	100	30.2	171	56.83	NA	NA	0.05	msisensor1	TumorNormal	IPCT106-MOON0011-PM289-Cap805-3-ID15	MDACC-TC389.WES.P0	MDACC-TC389
MDACC-TC393	Male	60-64	Caucasian	MDACC	MDACC_TC393	P0	MDACC-TC393-PDX-P0	PDX	Primary	Lung	LUSC	Lung Squamous Cell Carcinoma	No	WES	137473591	99.91	137.344	0	96	100	27.9	175.8	80.83	0.97	3.06	1.33	msisensor1	TumorNormal	IPCT-FC113-MOON0011-Cap858-3-ID17	MDACC-TC393.WES.P0	MDACC-TC393
MDACC-TC395	Female	55-59	Caucasian	MDACC	MDACC_TC395a	P0	MDACC-TC395a-PDX-P0	PDX	Primary	Lung	LUSC	Lung Squamous Cell Carcinoma	Unknown	WES	140547322	99.88	140.384	0	97	100	30.5	178.6	84	NA	NA	0.09	msisensor1	TumorNormal	IPCT-FC107-MS11-Cap806-4-ID02	MDACC-TC395.WES.P0-FC107	MDACC-TC395a
MDACC-TC395	Female	55-59	Caucasian	MDACC	MDACC_TC395b	P0	MDACC-TC395b-PDX-P0	PDX	Primary	Lung	LUSC	Lung Squamous Cell Carcinoma	Unknown	WES	204181845	99.96	204.098	0	96	100	30.3	165	114.91	NA	NA	0.45	msisensor1	TumorNormal	IPCT-FC122-MOON0011-Cap924-3-ID37	MDACC-TC395.WES.P0-FC122	MDACC-TC395b
MDACC-TC397	Male	55-59	Caucasian	MDACC	MDACC_TC397	P1	MDACC-TC397-PDX-P1	PDX	Primary	Lung	LUSC	Lung Squamous Cell Carcinoma	No	WES	129858738	99.95	129.796	0	97	100	29.9	172.8	76.56	0.96	1.87	1.79	msisensor1	TumorNormal	IPCT-FC121-MOON0011-Cap912-4-ID20	MDACC-TC397.WES.P1	MDACC-TC397
MDACC-TC402	Male	70-74	Caucasian	MDACC	MDACC_TC402	P0	MDACC-TC402-PDX-P0	PDX	Primary	Lung	LUAD	Lung Adenocarcinoma	Yes	WES	112718435	99.92	112.627	0	96	100	30.1	176.1	67.77	0.92	3.25	1.21	msisensor1	TumorNormal	IPCT-FC113-MOON0011-Cap855-4-ID16	MDACC-TC402.WES.P0	MDACC-TC402
MDACC-TC404	Male	70-74	Caucasian	MDACC	MDACC_TC404	P0	MDACC-TC404-PDX-P0	PDX	Primary	Lung	LUSC	Lung Squamous Cell Carcinoma	No	WES	94071598	99.84	93.9177	0	96	100	26.7	177.8	55.96	0.41	8.63	0.72	msisensor1	TumorNormal	IPCT106-MOON0011-PM289-Cap803-3-ID19	MDACC-TC404.WES.P0	MDACC-TC404
MDACC-TC411	Female	55-59	Caucasian	MDACC	MDACC_TC411	P0	MDACC-TC411-PDX-P0	PDX	Primary	Lung	LUAD	Lung Adenocarcinoma	Yes	WES	165859776	99.92	165.726	0	97	100	30.3	171.3	104.05	0.21	2.41	0.04	msisensor1	TumorNormal	IPCT-FC120-MOON0011-Cap910-4-ID10	MDACC-TC411.WES.P0	MDACC-TC411
MDACC-TC422	Male	50-54	Unknown	MDACC	MDACC_TC422	P0	MDACC-TC422-PDX-P0	PDX	Primary	Lung	Other	Lung Giant Cell Cancer	Yes	WES	45953091	99.93	45.9207	0	98	100	25.8	177.9	29.27	0.92	7.99	1.15	msisensor1	TumorNormal	IPCT-FC120-MOON0011-Cap910-4-ID12	MDACC-TC422.WES.P0	MDACC-TC422
MDACC-TC423	Male	65-69	Caucasian	MDACC	MDACC_TC423	P0	MDACC-TC423-PDX-P0	PDX	Primary	Lung	LUAD	Lung Adenocarcinoma	No	WES	121319934	99.95	121.26	0	97	100	29.5	175	73.48	0.88	2.81	0.78	msisensor1	TumorNormal	IPCT-FC121-MOON0011-Cap913-4-ID22	MDACC-TC423.WES.P0	MDACC-TC423
MDACC-TC424	Female	65-69	Caucasian	MDACC	MDACC_TC424	P1	MDACC-TC424-PDX-P1	PDX	Primary	Lung	LUAD	Lung Adenocarcinoma	No	WES	166885567	99.94	166.791	0	94	100	31.2	153.6	88.16	0.84	2	0.18	msisensor1	TumorNormal	IPCT-FC135-MOON0011-Cap1034-4-ID18	MDACC-TC424.WES.P1	MDACC-TC424
MDACC-TC427	Male	70-74	Caucasian	MDACC	MDACC_TC427	P1	MDACC-TC427-PDX-P1	PDX	Primary	Lung	LUSC	Lung Squamous Cell Carcinoma	No	WES	253026209	99.87	252.705	0	96	100	30.1	177.5	143.39	1	3.05	3.52	msisensor1	TumorNormal	IPCT-FC113-MOON0011-Cap857-3-ID22	MDACC-TC427.WES.P1	MDACC-TC427
MDACC-TC429	Female	65-69	Caucasian	MDACC	MDACC_TC429	P0	MDACC-TC429-PDX-P0	PDX	Primary	Lung	LUAD	Lung Adenocarcinoma	No	WES	133343231	99.94	133.268	0	97	100	29.3	176.1	82.52	0.82	2.62	0.99	msisensor1	TumorNormal	IPCT-FC121-MOON0011-Cap913-4-ID24	MDACC-TC429.WES.P0	MDACC-TC429
MDACC-TC430	Female	60-64	African American	MDACC	MDACC_TC430	P0	MDACC-TC430-PDX-P0	PDX	Primary	Lung	Other	Lung Neuroendocrinal	No	WES	178623237	99.93	178.502	0	98	100	31.2	184.7	111.03	1	2.75	3.04	msisensor1	TumorNormal	IPCT-FC107-MS11-Cap806-4-ID22	MDACC-TC430.WES.P0	MDACC-TC430
MDACC-TC434	Male	45-49	Caucasian	MDACC	MDACC_TC434	P0	MDACC-TC434-PDX-P0	PDX	Primary	Lung	LUAD	Lung Adenocarcinoma	No	WES	86200522	99.95	86.1572	0	96	100	28	169.7	50.25	0.68	2	0.02	msisensor1	TumorNormal	IPCT-FC121-MOON0011-Cap914-4-ID26	MDACC-TC434.WES.P0	MDACC-TC434
MDACC-TC435	Female	70-74	Unknown	MDACC	MDACC_TC435	P1	MDACC-TC435-PDX-P1	PDX	Primary	Lung	LUAD	Lung Adenocarcinoma	No	WES	178684010	99.95	178.587	0	95	100	30.7	160.5	99.46	0.22	2.02	0.09	msisensor1	TumorNormal	IPCT-FC135-MOON0011-Cap1031-4-ID04	MDACC-TC435.WES.P1	MDACC-TC435
MDACC-TC436	Male	55-59	Caucasian	MDACC	MDACC_TC436	P0	MDACC-TC436-PDX-P0	PDX	Primary	Lung	Other	Lung Large Cell Carcinoma	No	WES	133740050	99.95	133.674	0	98	100	31.2	186.7	85.92	0.98	3.58	1.02	msisensor1	TumorNormal	IPCT-FC120-MOON0011-Cap909-4-ID05	MDACC-TC436.WES.P0	MDACC-TC436
MDACC-TC438	Male	40-44	Unknown	MDACC	MDACC_TC438	P1	MDACC-TC438-PDX-P1	PDX	Primary	Lung	LUSC	Lung Squamous Cell Carcinoma	No	WES	155895908	99.96	155.827	0	97	100	30.6	170.2	91.55	0.95	3.23	0.88	msisensor1	TumorNormal	IPCT-FC121-MOON0011-Cap912-4-ID18	MDACC-TC438.WES.P1	MDACC-TC438
MDACC-TC441	Male	70-74	Caucasian	MDACC	MDACC_TC441	P0	MDACC-TC441-PDX-P0	PDX	Primary	Lung	LUAD	Lung Adenocarcinoma	No	WES	110264132	99.95	110.212	0	96	100	31.1	167.8	62.73	0.75	2	0.02	msisensor1	TumorNormal	IPCT-FC121-MOON0011-Cap914-4-ID28	MDACC-TC441.WES.P0	MDACC-TC441
MDACC-TC449	Female	65-69	Caucasian	MDACC	MDACC_TC449	P0	MDACC-TC449-PDX-P0	PDX	Primary	Lung	LUSC	Lung Squamous Cell Carcinoma	No	WES	145662248	99.96	145.604	0	98	100	31.8	183.6	90.76	1	3.71	1.24	msisensor1	TumorNormal	IPCT-FC121-MOON0011-Cap915-4-ID30	MDACC-TC449.WES.P0	MDACC-TC449
MDACC-TC451	Male	60-64	Caucasian	MDACC	MDACC_TC451	P1	MDACC-TC451-PDX-P1	PDX	Primary	Lung	Other	Lung Carcinoid	No	WES	103822592	99.93	103.745	0	94	100	30.5	154.7	56.73	0.47	4.29	0.15	msisensor1	TumorNormal	IPCT-FC135-MOON0011-Cap1035-4-ID23	MDACC-TC451.WES.P1	MDACC-TC451
MDACC-TC453	Male	80-84	Caucasian	MDACC	MDACC_TC453	P0	MDACC-TC453-PDX-P0	PDX	Primary	Lung	LUAD	Lung Adenocarcinoma	No	WES	133834830	99.97	133.789	0	98	100	31.2	179.7	84.75	0.94	2.03	0.74	msisensor1	TumorNormal	IPCT-FC120-MOON0011-Cap908-4-ID01	MDACC-TC453.WES.P0	MDACC-TC453
MDACC-TC454	Male	75-79	Caucasian	MDACC	MDACC_TC454	P0	MDACC-TC454-PDX-P0	PDX	Primary	Lung	LUAD	Lung Adenocarcinoma	No	WES	48104407	99.91	48.0632	0	90	100	29.7	155.2	21.63	0.26	2.07	0.04	msisensor1	TumorNormal	IPCT-FC135-MOON0011-Cap1034-4-ID21	MDACC-TC454.WES.P0	MDACC-TC454
MDACC-TC464	Female	60-64	Caucasian	MDACC	MDACC_TC464	P0	MDACC-TC464-PDX-P0	PDX	Primary	Lung	LUAD	Lung Adenocarcinoma	No	WES	95876339	99.95	95.8312	0	98	100	29.5	180.7	59.46	0.98	2.4	1.66	msisensor1	TumorNormal	IPCT-FC121-MOON0011-Cap915-4-ID32	MDACC-TC464.WES.P0	MDACC-TC464
MDACC-TC474	Male	55-59	Caucasian	MDACC	MDACC_TC474	P0	MDACC-TC474-PDX-P0	PDX	Primary	Lung	LUAD	Lung Adenocarcinoma	Yes	WES	166941902	99.89	166.754	0	98	100	31.4	180.5	102.11	0.19	2.12	0.03	msisensor1	TumorNormal	IPCT-FC120-MOON0011-Cap909-4-ID07	MDACC-TC474.WES.P0	MDACC-TC474
MDACC-TC476	Female	55-59	Caucasian	MDACC	MDACC_TC476	P0	MDACC-TC476-PDX-P0	PDX	Primary	Lung	LUAD	Lung Adenocarcinoma	No	WES	160516974	99.95	160.431	0	95	100	31.2	158.3	91.96	0.73	2	0.05	msisensor1	TumorNormal	IPCT-FC135-MOON0011-Cap1035-4-ID01	MDACC-TC476.WES.P0	MDACC-TC476
MDACC-TC494	Male	70-74	Caucasian	MDACC	MDACC_TC494	P0	MDACC-TC494-PDX-P0	PDX	Primary	Lung	LUAD	Lung Adenocarcinoma	Yes	WES	121361674	99.95	121.295	0	94	100	29.5	160.5	64.7	1	3.34	0.9	msisensor1	TumorNormal	IPCT-FC135-MOON0011-Cap1032-4-ID10	MDACC-TC494.WES.P0	MDACC-TC494
MDACC-TC496	Female	75-79	Caucasian	MDACC	MDACC_TC496	P0	MDACC-TC496-PDX-P0	PDX	Primary	Lung	LUAD	Lung Adenocarcinoma	No	WES	71628103	99.94	71.582	0	94	100	28.6	160.8	38.29	0.74	3.24	0.6	msisensor1	TumorNormal	IPCT-FC135-MOON0011-Cap1036-4-ID05	MDACC-TC496.WES.P0	MDACC-TC496
MDACC-TC524	Female	Unknown	Unknown	MDACC	MDACC_TC524	P0	MDACC-TC524-PDX-P0	PDX	Primary	Lung	Other	Lung Pleomorphic Cancer	Unknown	WES	205519954	99.95	205.427	0	94	100	31.3	159.7	110.09	0.99	1.1	4.8	msisensor1	TumorNormal	IPCT-FC135-MOON0011-Cap1032-4-ID07	MDACC-TC524.WES.P0	MDACC-TC524
PDMR-114348	Male	45-49	Caucasian	PDMR	114348_004_R	P0	PDMR-114348~004-R~ATH-P0	PDX	Primary	Colon	READ	Adenocarcinoma - rectum	Yes	WES	144762039	99.93	144.664	0	116	125	35.8	169.9	127.28	0.98	2.25	3.96	msisensor2	TumorOnly	114348_004_R_ATH_v2_0_1_51_0_WES	PDMR-114348.WES.P0-ATH	PDMR-114348~004-R
PDMR-114348	Male	45-49	Caucasian	PDMR	114348_004_R	P1	PDMR-114348~004-R~ATHY22-P1	PDX	Primary	Colon	READ	Adenocarcinoma - rectum	Yes	WES	150017200	99.97	149.971	0	116	125	35.7	168.6	133.49	1	2.22	3.58	msisensor2	TumorOnly	114348_004_R_ATHY22_v2_0_1_51_0_WES	PDMR-114348.WES.P1-ATHY22	PDMR-114348~004-R
PDMR-114348	Male	45-49	Caucasian	PDMR	114348_004_R	P1	PDMR-114348~004-R~ATHY24-P1	PDX	Primary	Colon	READ	Adenocarcinoma - rectum	Yes	WES	145136046	99.89	144.982	0	116	125	35.7	173.6	133.35	1	2.24	3.57	msisensor2	TumorOnly	114348_004_R_ATHY24_v2_0_1_51_0_WES	PDMR-114348.WES.P1-ATHY24	PDMR-114348~004-R
PDMR-114348	Male	45-49	Caucasian	PDMR	114348_004_R	P2	PDMR-114348~004-R~ATHY22E99-P2	PDX	Primary	Colon	READ	Adenocarcinoma - rectum	Yes	WES	143233658	99.88	143.059	0	117	125	35.7	180	126.4	1	2.23	4.15	msisensor2	TumorOnly	114348_004_R_ATHY22E99_v2_0_1_51_0_WES	PDMR-114348.WES.P2-ATHY22E99	PDMR-114348~004-R
PDMR-114348	Male	45-49	Caucasian	PDMR	114348_004_R	P2	PDMR-114348~004-R~ATHY24P18-P2	PDX	Primary	Colon	READ	Adenocarcinoma - rectum	Yes	WES	152883847	99.74	152.488	0	116	125	35.5	172.5	135.15	1	2.21	3.44	msisensor2	TumorOnly	114348_004_R_ATHY24P18_v2_0_1_51_0_WES	PDMR-114348.WES.P2-ATHY24P18	PDMR-114348~004-R
PDMR-114348	Male	45-49	Caucasian	PDMR	114348_004_R	P1	PDMR-114348~004-R~ATHY22-P1	PDX	Primary	Colon	READ	Adenocarcinoma - rectum	Yes	RNA-Seq	89087750	99.96	89.0519	0	117	125	36.1	1896	0	1	NA	NA	NA	TumorOnly	114348_004_R_ATHY22_v2_0_1_4_0_RNASEQ	PDMR-114348.RNA.P1-ATHY22	PDMR-114348~004-R
PDMR-114348	Male	45-49	Caucasian	PDMR	114348_004_R	P1	PDMR-114348~004-R~ATHY24-P1	PDX	Primary	Colon	READ	Adenocarcinoma - rectum	Yes	RNA-Seq	88669410	99.99	88.657	0	119	125	36.1	1942.5	0	1	NA	NA	NA	TumorOnly	114348_004_R_ATHY24_v2_0_1_4_0_RNASEQ	PDMR-114348.RNA.P1-ATHY24	PDMR-114348~004-R
PDMR-114348	Male	45-49	Caucasian	PDMR	114348_004_R	P2	PDMR-114348~004-R~ATHY22E99-P2	PDX	Primary	Colon	READ	Adenocarcinoma - rectum	Yes	RNA-Seq	74858826	99.97	74.8375	0	119	125	36.2	2038	0	1	NA	NA	NA	TumorOnly	114348_004_R_ATHY22E99_v2_0_1_4_0_RNASEQ	PDMR-114348.RNA.P2-ATHY22E99	PDMR-114348~004-R
PDMR-114348	Male	45-49	Caucasian	PDMR	114348_004_R	P2	PDMR-114348~004-R~ATHY24P18-P2	PDX	Primary	Colon	READ	Adenocarcinoma - rectum	Yes	RNA-Seq	136412697	99.96	136.363	0	119	125	36.1	1913.3	0	1	NA	NA	NA	TumorOnly	114348_004_R_ATHY24P18_v2_0_1_4_0_RNASEQ	PDMR-114348.RNA.P2-ATHY24P18	PDMR-114348~004-R
PDMR-114434	Male	60-64	Caucasian	PDMR	114434_197_R	P1	PDMR-114434~197-R~A35YC3-P1	PDX	Unknown	Soft_tissue_Bone	SARC	Non-Rhabdo. soft tissue sarcoma	Yes	WES	143695716	99.8	143.405	0	123	125	35.8	266.6	156.53	0.34	5.31	1.04	msisensor2	TumorOnly	114434_197_R_A35YC3_v1_2_WES	PDMR-114434.WES.P1-A35YC3	PDMR-114434~197-R
PDMR-114434	Male	60-64	Caucasian	PDMR	114434_197_R	P1	PDMR-114434~197-R~A36YC9-P1	PDX	Unknown	Soft_tissue_Bone	SARC	Non-Rhabdo. soft tissue sarcoma	Yes	WES	204772851	99.83	204.432	0	123	125	35.8	261.6	222.8	0.31	6.07	1	msisensor2	TumorOnly	114434_197_R_A36YC9_v1_2_WES	PDMR-114434.WES.P1-A36YC9	PDMR-114434~197-R
PDMR-114434	Male	60-64	Caucasian	PDMR	114434_197_R	P1	PDMR-114434~197-R~A38WG5-P1	PDX	Unknown	Soft_tissue_Bone	SARC	Non-Rhabdo. soft tissue sarcoma	Yes	WES	90094044	99.8	89.9171	0	123	125	35.7	262.5	99.85	0.27	6.73	1.08	msisensor2	TumorOnly	114434_197_R_A38WG5_v1_2_WES	PDMR-114434.WES.P1-A38WG5	PDMR-114434~197-R
PDMR-114434	Male	60-64	Caucasian	PDMR	114434_197_R	P2	PDMR-114434~197-R~A38WG0JH1-P2	PDX	Unknown	Soft_tissue_Bone	SARC	Non-Rhabdo. soft tissue sarcoma	Yes	WES	161533771	99.81	161.23	0	123	125	35.6	199	164.61	0.33	5.42	0.87	msisensor2	TumorOnly	114434_197_R_A38WG0JH1_v1_2_WES	PDMR-114434.WES.P2-A38WG0JH1	PDMR-114434~197-R
PDMR-114434	Male	60-64	Caucasian	PDMR	114434_197_R	P2	PDMR-114434~197-R~A38WG3J91-P2	PDX	Unknown	Soft_tissue_Bone	SARC	Non-Rhabdo. soft tissue sarcoma	Yes	WES	140413417	99.96	140.358	0	118	125	35.8	170.4	128.64	0.28	5.79	4.81	msisensor2	TumorOnly	114434_197_R_A38WG3J91_v2_0_1_51_0_WES	PDMR-114434.WES.P2-A38WG3J91	PDMR-114434~197-R
PDMR-114434	Male	60-64	Caucasian	PDMR	114434_197_R	P1	PDMR-114434~197-R~A35YC3-P1	PDX	Unknown	Soft_tissue_Bone	SARC	Non-Rhabdo. soft tissue sarcoma	Yes	RNA-Seq	80081723	99.95	80.04	0	121	125	35.7	2041.5	0	0.95	NA	NA	NA	TumorOnly	114434_197_R_A35YC3_v1_2_RNASEQ	PDMR-114434.RNA.P1-A35YC3	PDMR-114434~197-R
PDMR-114434	Male	60-64	Caucasian	PDMR	114434_197_R	P1	PDMR-114434~197-R~A36YC9-P1	PDX	Unknown	Soft_tissue_Bone	SARC	Non-Rhabdo. soft tissue sarcoma	Yes	RNA-Seq	79540442	99.97	79.5169	0	120	125	35.7	1976.1	0	0.94	NA	NA	NA	TumorOnly	114434_197_R_A36YC9_v1_2_RNASEQ	PDMR-114434.RNA.P1-A36YC9	PDMR-114434~197-R
PDMR-114434	Male	60-64	Caucasian	PDMR	114434_197_R	P1	PDMR-114434~197-R~A38WG5-P1	PDX	Unknown	Soft_tissue_Bone	SARC	Non-Rhabdo. soft tissue sarcoma	Yes	RNA-Seq	91553881	99.94	91.5004	0	121	125	35.6	2134.2	0	0.94	NA	NA	NA	TumorOnly	114434_197_R_A38WG5_v1_2_RNASEQ	PDMR-114434.RNA.P1-A38WG5	PDMR-114434~197-R
PDMR-114434	Male	60-64	Caucasian	PDMR	114434_197_R	P2	PDMR-114434~197-R~A38WG0JH1-P2	PDX	Unknown	Soft_tissue_Bone	SARC	Non-Rhabdo. soft tissue sarcoma	Yes	RNA-Seq	48704651	99.99	48.6981	0	122	125	35.4	2277.1	0	0.94	NA	NA	NA	TumorOnly	114434_197_R_A38WG0JH1_v1_2_RNASEQ	PDMR-114434.RNA.P2-A38WG0JH1	PDMR-114434~197-R
PDMR-114434	Male	60-64	Caucasian	PDMR	114434_197_R	P2	PDMR-114434~197-R~A38WG3J91-P2	PDX	Unknown	Soft_tissue_Bone	SARC	Non-Rhabdo. soft tissue sarcoma	Yes	RNA-Seq	97884315	99.94	97.8227	0	121	125	35.6	2237.7	0	0.95	NA	NA	NA	TumorOnly	114434_197_R_A38WG3J91_v1_2_RNASEQ	PDMR-114434.RNA.P2-A38WG3J91	PDMR-114434~197-R
PDMR-114551	Female	45-49	Unknown	PDMR	114551_080_T	P0	PDMR-114551~080-T~M676-P0	PDX	Metastasis	Head&Neck	Other	Salivary gland cancer	Yes	WES	149914021	99.97	149.872	0	94	96	37.6	210.7	149.92	1	2.13	3.72	msisensor2	TumorOnly	114551_080_T_M676_v1_2_WES	PDMR-114551.WES.P0-M676	PDMR-114551~080-T
PDMR-114551	Female	45-49	Unknown	PDMR	114551_080_T	P1	PDMR-114551~080-T~M667M226-P1	PDX	Metastasis	Head&Neck	Other	Salivary gland cancer	Yes	WES	177472390	99.97	177.418	0	94	96	37.3	206.6	177.46	0.29	6.69	3.79	msisensor2	TumorOnly	114551_080_T_M667M226_v1_2_WES	PDMR-114551.WES.P1-M667M226	PDMR-114551~080-T
PDMR-114551	Female	45-49	Unknown	PDMR	114551_080_T	P1	PDMR-114551~080-T~M667M228-P1	PDX	Metastasis	Head&Neck	Other	Salivary gland cancer	Yes	WES	134291193	99.97	134.253	0	114	125	36	167.7	123.28	1	2.11	6.21	msisensor2	TumorOnly	114551_080_T_M667M228_v2_0_1_51_0_WES	PDMR-114551.WES.P1-M667M228	PDMR-114551~080-T
PDMR-114551	Female	45-49	Unknown	PDMR	114551_080_T	P2	PDMR-114551~080-T~M667M226C21-P2	PDX	Metastasis	Head&Neck	Other	Salivary gland cancer	Yes	WES	107571691	99.93	107.499	0	94	96	37.7	211.8	108.5	0.25	6.72	3.16	msisensor2	TumorOnly	114551_080_T_M667M226C21_v1_2_WES	PDMR-114551.WES.P2-M667M226C21	PDMR-114551~080-T
PDMR-114551	Female	45-49	Unknown	PDMR	114551_080_T	P2	PDMR-114551~080-T~M667M226C29-P2	PDX	Metastasis	Head&Neck	Other	Salivary gland cancer	Yes	WES	145182751	99.96	145.132	0	122	125	35.5	207.1	127.12	0.67	1.13	3.09	msisensor2	TumorOnly	114551_080_T_M667M226C29_v1_2_WES	PDMR-114551.WES.P2-M667M226C29	PDMR-114551~080-T
PDMR-114551	Female	45-49	Unknown	PDMR	114551_080_T	P2	PDMR-114551~080-T~M667M227C30-P2	PDX	Metastasis	Head&Neck	Other	Salivary gland cancer	Yes	WES	133652935	99.99	133.64	0	119	125	35.5	215.2	113.68	0.25	6.57	7.39	msisensor2	TumorOnly	114551_080_T_M667M227C30_v1_2_WES	PDMR-114551.WES.P2-M667M227C30	PDMR-114551~080-T
PDMR-114551	Female	45-49	Unknown	PDMR	114551_080_T	P2	PDMR-114551~080-T~M667M228C43-P2	PDX	Metastasis	Head&Neck	Other	Salivary gland cancer	Yes	WES	152938932	99.91	152.798	0	122	125	35.5	204.6	136.93	0.67	1.12	3.55	msisensor2	TumorOnly	114551_080_T_M667M228C43_v1_2_WES	PDMR-114551.WES.P2-M667M228C43	PDMR-114551~080-T
PDMR-114551	Female	45-49	Unknown	PDMR	114551_080_T	P2	PDMR-114551~080-T~M667M229C04-P2	PDX	Metastasis	Head&Neck	Other	Salivary gland cancer	Yes	WES	134526062	99.98	134.501	0	94	97	36.6	200.3	118.82	0.68	1.12	3.39	msisensor2	TumorOnly	114551_080_T_M667M229C04_v1_2_WES	PDMR-114551.WES.P2-M667M229C04	PDMR-114551~080-T
PDMR-114551	Female	45-49	Unknown	PDMR	114551_080_T	P2	PDMR-114551~080-T~M667M229C06-P2	PDX	Metastasis	Head&Neck	Other	Salivary gland cancer	Yes	WES	153228370	99.92	153.11	0	122	125	35.7	209.7	152.23	1	2.14	3.72	msisensor2	TumorOnly	114551_080_T_M667M229C06_v1_2_WES	PDMR-114551.WES.P2-M667M229C06	PDMR-114551~080-T
PDMR-114551	Female	45-49	Unknown	PDMR	114551_080_T	P0	PDMR-114551~080-T~M676-P0	PDX	Metastasis	Head&Neck	Other	Salivary gland cancer	Yes	RNA-Seq	102326147	99.92	102.245	0	123	126	36.6	2150.6	0	0.99	NA	NA	NA	TumorOnly	114551_080_T_M676_v1_2_RNASEQ	PDMR-114551.RNA.P0-M676	PDMR-114551~080-T
PDMR-114551	Female	45-49	Unknown	PDMR	114551_080_T	P2	PDMR-114551~080-T~M667M226C29-P2	PDX	Metastasis	Head&Neck	Other	Salivary gland cancer	Yes	RNA-Seq	96555992	99.94	96.5003	0	120	125	35.5	1975.1	0	0.98	NA	NA	NA	TumorOnly	114551_080_T_M667M226C29_v1_2_RNASEQ	PDMR-114551.RNA.P2-M667M226C29	PDMR-114551~080-T
PDMR-114551	Female	45-49	Unknown	PDMR	114551_080_T	P2	PDMR-114551~080-T~M667M227C30-P2	PDX	Metastasis	Head&Neck	Other	Salivary gland cancer	Yes	RNA-Seq	112573656	99.79	112.339	0	119	125	35	1750.4	0	0.99	NA	NA	NA	TumorOnly	114551_080_T_M667M227C30_v1_2_RNASEQ	PDMR-114551.RNA.P2-M667M227C30	PDMR-114551~080-T
PDMR-114551	Female	45-49	Unknown	PDMR	114551_080_T	P2	PDMR-114551~080-T~M667M228C43-P2	PDX	Metastasis	Head&Neck	Other	Salivary gland cancer	Yes	RNA-Seq	90579176	99.94	90.523	0	120	125	35.5	1873.9	0	0.99	NA	NA	NA	TumorOnly	114551_080_T_M667M228C43_v1_2_RNASEQ	PDMR-114551.RNA.P2-M667M228C43	PDMR-114551~080-T
PDMR-114551	Female	45-49	Unknown	PDMR	114551_080_T	P2	PDMR-114551~080-T~M667M229C06-P2	PDX	Metastasis	Head&Neck	Other	Salivary gland cancer	Yes	RNA-Seq	101871609	99.94	101.815	0	120	125	35.4	1922.3	0	0.98	NA	NA	NA	TumorOnly	114551_080_T_M667M229C06_v1_2_RNASEQ	PDMR-114551.RNA.P2-M667M229C06	PDMR-114551~080-T
PDMR-114868	Male	70-74	Caucasian	PDMR	114868_125_R	P1	PDMR-114868~125-R~FCWC50-P1	PDX	Primary	Head&Neck	HNSC	Pharyngeal squam. cell carcinoma	Yes	WES	146354770	99.76	146.005	0	123	125	35.6	195.4	151.38	0.28	6.66	0.59	msisensor2	TumorOnly	114868_125_R_FCWC50_v1_2_WES	PDMR-114868.WES.P1-FCWC50	PDMR-114868~125-R
PDMR-114868	Male	70-74	Caucasian	PDMR	114868_125_R	P1	PDMR-114868~125-R~FCWC69-P1	PDX	Primary	Head&Neck	HNSC	Pharyngeal squam. cell carcinoma	Yes	WES	175136094	99.76	174.715	0	123	125	35.5	197.1	176.01	1	2.42	0.53	msisensor2	TumorOnly	114868_125_R_FCWC69_v1_2_WES	PDMR-114868.WES.P1-FCWC69	PDMR-114868~125-R
PDMR-114868	Male	70-74	Caucasian	PDMR	114868_125_R	P1	PDMR-114868~125-R~FEWC21-P1	PDX	Primary	Head&Neck	HNSC	Pharyngeal squam. cell carcinoma	Yes	WES	136516082	99.69	136.097	0	123	125	35.8	194.4	144.24	0.99	2.37	0.4	msisensor2	TumorOnly	114868_125_R_FEWC21_v1_2_WES	PDMR-114868.WES.P1-FEWC21	PDMR-114868~125-R
PDMR-114868	Male	70-74	Caucasian	PDMR	114868_125_R	P1	PDMR-114868~125-R~FEWC31-P1	PDX	Primary	Head&Neck	HNSC	Pharyngeal squam. cell carcinoma	Yes	WES	157820230	99.88	157.629	0	123	125	35.6	193	163.69	1	2.37	0.85	msisensor2	TumorOnly	114868_125_R_FEWC31_v1_2_WES	PDMR-114868.WES.P1-FEWC31	PDMR-114868~125-R
PDMR-114868	Male	70-74	Caucasian	PDMR	114868_125_R	P1	PDMR-114868~125-R~FCWC50-P1	PDX	Primary	Head&Neck	HNSC	Pharyngeal squam. cell carcinoma	Yes	RNA-Seq	100711350	99.98	100.69	0	118	125	35.6	2134.4	0	1	NA	NA	NA	TumorOnly	114868_125_R_FCWC50_v1_2_RNASEQ	PDMR-114868.RNA.P1-FCWC50	PDMR-114868~125-R
PDMR-114868	Male	70-74	Caucasian	PDMR	114868_125_R	P1	PDMR-114868~125-R~FCWC69-P1	PDX	Primary	Head&Neck	HNSC	Pharyngeal squam. cell carcinoma	Yes	RNA-Seq	95353841	99.96	95.3121	0	120	125	35.4	2137.2	0	1	NA	NA	NA	TumorOnly	114868_125_R_FCWC69_v1_2_RNASEQ	PDMR-114868.RNA.P1-FCWC69	PDMR-114868~125-R
PDMR-114868	Male	70-74	Caucasian	PDMR	114868_125_R	P1	PDMR-114868~125-R~FEWC21-P1	PDX	Primary	Head&Neck	HNSC	Pharyngeal squam. cell carcinoma	Yes	RNA-Seq	111501856	99.98	111.475	0	120	125	35.6	2099.4	0	1	NA	NA	NA	TumorOnly	114868_125_R_FEWC21_v1_2_RNASEQ	PDMR-114868.RNA.P1-FEWC21	PDMR-114868~125-R
PDMR-114868	Male	70-74	Caucasian	PDMR	114868_125_R	P1	PDMR-114868~125-R~FEWC31-P1	PDX	Primary	Head&Neck	HNSC	Pharyngeal squam. cell carcinoma	Yes	RNA-Seq	147408181	99.94	147.325	0	119	125	35.6	2135.3	0	1	NA	NA	NA	TumorOnly	114868_125_R_FEWC31_v1_2_RNASEQ	PDMR-114868.RNA.P1-FEWC31	PDMR-114868~125-R
PDMR-117519	Male	60-64	Unknown	PDMR	117519_064_T	P1	PDMR-117519~064-T~ED0D48-P1	PDX	Metastasis	Prostate	PRAD	Prostate cancer, NOS	Yes	WES	151900888	99.69	151.433	0	122	125	35.5	196.4	156.1	0.33	6.83	2.42	msisensor2	TumorOnly	117519_064_T_ED0D48_v1_2_WES	PDMR-117519.WES.P1-ED0D48	PDMR-117519~064-T
PDMR-117519	Male	60-64	Unknown	PDMR	117519_064_T	P1	PDMR-117519~064-T~ED1D49-P1	PDX	Metastasis	Prostate	PRAD	Prostate cancer, NOS	Yes	WES	183025488	99.8	182.652	0	122	125	34.9	193.6	180.45	0.32	7.3	2.62	msisensor2	TumorOnly	117519_064_T_ED1D49_v1_2_WES	PDMR-117519.WES.P1-ED1D49	PDMR-117519~064-T
PDMR-117519	Male	60-64	Unknown	PDMR	117519_064_T	P2	PDMR-117519~064-T~ED0D46J42-P2	PDX	Metastasis	Prostate	PRAD	Prostate cancer, NOS	Yes	WES	162820291	99.93	162.707	0	123	125	35.5	199.1	166.92	1	6.53	2.08	msisensor2	TumorOnly	117519_064_T_ED0D46J42_v1_2_WES	PDMR-117519.WES.P2-ED0D46J42	PDMR-117519~064-T
PDMR-117519	Male	60-64	Unknown	PDMR	117519_064_T	P2	PDMR-117519~064-T~ED1D50YD8-P2	PDX	Metastasis	Prostate	PRAD	Prostate cancer, NOS	Yes	WES	160070043	99.89	159.886	0	123	125	35.8	195.9	166.5	0.38	6.28	2.66	msisensor2	TumorOnly	117519_064_T_ED1D50YD8_v1_2_WES	PDMR-117519.WES.P2-ED1D50YD8	PDMR-117519~064-T
PDMR-117519	Male	60-64	Unknown	PDMR	117519_064_T	P2	PDMR-117519~064-T~ED1D51WF6-P2	PDX	Metastasis	Prostate	PRAD	Prostate cancer, NOS	Yes	WES	154613250	99.82	154.331	0	122	125	35.6	200.5	160.4	0.39	6.91	2.65	msisensor2	TumorOnly	117519_064_T_ED1D51WF6_v1_2_WES	PDMR-117519.WES.P2-ED1D51WF6	PDMR-117519~064-T
PDMR-117519	Male	60-64	Unknown	PDMR	117519_064_T	P2	PDMR-117519~064-T~ED1D53YE1-P2	PDX	Metastasis	Prostate	PRAD	Prostate cancer, NOS	Yes	WES	137605237	99.77	137.288	0	122	125	35.5	198	139.57	1	6.67	2.61	msisensor2	TumorOnly	117519_064_T_ED1D53YE1_v1_2_WES	PDMR-117519.WES.P2-ED1D53YE1	PDMR-117519~064-T
PDMR-117519	Male	60-64	Unknown	PDMR	117519_064_T	P1	PDMR-117519~064-T~ED0D48-P1	PDX	Metastasis	Prostate	PRAD	Prostate cancer, NOS	Yes	RNA-Seq	100739753	99.94	100.683	0	121	125	35.4	2086	0	1	NA	NA	NA	TumorOnly	117519_064_T_ED0D48_v1_2_RNASEQ	PDMR-117519.RNA.P1-ED0D48	PDMR-117519~064-T
PDMR-117519	Male	60-64	Unknown	PDMR	117519_064_T	P1	PDMR-117519~064-T~ED1D49-P1	PDX	Metastasis	Prostate	PRAD	Prostate cancer, NOS	Yes	RNA-Seq	105276598	99.98	105.257	0	118	125	35.6	1697.1	0	1	NA	NA	NA	TumorOnly	117519_064_T_ED1D49_v1_2_RNASEQ	PDMR-117519.RNA.P1-ED1D49	PDMR-117519~064-T
PDMR-117519	Male	60-64	Unknown	PDMR	117519_064_T	P2	PDMR-117519~064-T~ED0D46J42-P2	PDX	Metastasis	Prostate	PRAD	Prostate cancer, NOS	Yes	RNA-Seq	120525312	99.94	120.448	0	119	125	35.5	1839.7	0	1	NA	NA	NA	TumorOnly	117519_064_T_ED0D46J42_v1_2_RNASEQ	PDMR-117519.RNA.P2-ED0D46J42	PDMR-117519~064-T
PDMR-117519	Male	60-64	Unknown	PDMR	117519_064_T	P2	PDMR-117519~064-T~ED1D50YD8-P2	PDX	Metastasis	Prostate	PRAD	Prostate cancer, NOS	Yes	RNA-Seq	129207184	99.98	129.18	0	121	125	35.5	2237.3	0	0.99	NA	NA	NA	TumorOnly	117519_064_T_ED1D50YD8_v1_2_RNASEQ	PDMR-117519.RNA.P2-ED1D50YD8	PDMR-117519~064-T
PDMR-117519	Male	60-64	Unknown	PDMR	117519_064_T	P2	PDMR-117519~064-T~ED1D51WF6-P2	PDX	Metastasis	Prostate	PRAD	Prostate cancer, NOS	Yes	RNA-Seq	87559550	99.99	87.5481	0	120	125	35.5	2130.5	0	1	NA	NA	NA	TumorOnly	117519_064_T_ED1D51WF6_v1_2_RNASEQ	PDMR-117519.RNA.P2-ED1D51WF6	PDMR-117519~064-T
PDMR-117519	Male	60-64	Unknown	PDMR	117519_064_T	P2	PDMR-117519~064-T~ED1D53YE1-P2	PDX	Metastasis	Prostate	PRAD	Prostate cancer, NOS	Yes	RNA-Seq	101252931	99.97	101.224	0	118	125	35.6	1850	0	0.99	NA	NA	NA	TumorOnly	117519_064_T_ED1D53YE1_v1_2_RNASEQ	PDMR-117519.RNA.P2-ED1D53YE1	PDMR-117519~064-T
PDMR-119177	Male	40-44	Caucasian	PDMR	119177_322_R1	P0	PDMR-119177~322-R1~PXW-P0	PDX	Primary	Soft_tissue_Bone	SARC	Synovial sarcoma	No	WES	166330659	99.92	166.193	0	115	125	35.7	170	142.71	0.47	2.05	4.43	msisensor2	TumorOnly	119177_322_R1_PXW_v2_0_1_51_0_WES	PDMR-119177.WES.P0-PXW	PDMR-119177~322-R1
PDMR-119177	Male	40-44	Caucasian	PDMR	119177_322_R1	P1	PDMR-119177~322-R1~PXWJH4-P1	PDX	Primary	Soft_tissue_Bone	SARC	Synovial sarcoma	No	WES	153382499	99.9	153.226	0	117	125	35.8	171.8	139.54	0.25	6.36	3.6	msisensor2	TumorOnly	119177_322_R1_PXWJH4_v2_0_1_51_0_WES	PDMR-119177.WES.P1-PXWJH4	PDMR-119177~322-R1
PDMR-119177	Male	40-44	Caucasian	PDMR	119177_322_R1	P1	PDMR-119177~322-R1~PXWJH5-P1	PDX	Primary	Soft_tissue_Bone	SARC	Synovial sarcoma	No	WES	169105305	99.77	168.711	0	117	125	35.5	181.8	158.41	1	2.02	3.55	msisensor2	TumorOnly	119177_322_R1_PXWJH5_v2_0_1_51_0_WES	PDMR-119177.WES.P1-PXWJH5	PDMR-119177~322-R1
PDMR-119177	Male	40-44	Caucasian	PDMR	119177_322_R1	P1	PDMR-119177~322-R1~PXWJH6-P1	PDX	Primary	Soft_tissue_Bone	SARC	Synovial sarcoma	No	WES	155409027	99.9	155.247	0	116	125	35.7	169.9	135.37	1	2.03	4.37	msisensor2	TumorOnly	119177_322_R1_PXWJH6_v2_0_1_51_0_WES	PDMR-119177.WES.P1-PXWJH6	PDMR-119177~322-R1
PDMR-119177	Male	40-44	Caucasian	PDMR	119177_322_R1	P2	PDMR-119177~322-R1~PXWJH4KA1-P2	PDX	Primary	Soft_tissue_Bone	SARC	Synovial sarcoma	No	WES	165275210	99.97	165.226	0	118	125	35.7	179	149.07	0.47	2.06	4.02	msisensor2	TumorOnly	119177_322_R1_PXWJH4KA1_v2_0_1_51_0_WES	PDMR-119177.WES.P2-PXWJH4KA1	PDMR-119177~322-R1
PDMR-119177	Male	40-44	Caucasian	PDMR	119177_322_R1	P2	PDMR-119177~322-R1~PXWJH4KA3-P2	PDX	Primary	Soft_tissue_Bone	SARC	Synovial sarcoma	No	WES	156385906	99.92	156.26	0	118	125	35.8	177.8	145.75	0.48	2.05	3.6	msisensor2	TumorOnly	119177_322_R1_PXWJH4KA3_v2_0_1_51_0_WES	PDMR-119177.WES.P2-PXWJH4KA3	PDMR-119177~322-R1
PDMR-119177	Male	40-44	Caucasian	PDMR	119177_322_R1	P0	PDMR-119177~322-R1~PXW-P0	PDX	Primary	Soft_tissue_Bone	SARC	Synovial sarcoma	No	RNA-Seq	108596519	99.98	108.57	0	116	125	36.1	1858	0	0.99	NA	NA	NA	TumorOnly	119177_322_R1_PXW_v2_0_1_4_0_RNASEQ	PDMR-119177.RNA.P0-PXW	PDMR-119177~322-R1
PDMR-119177	Male	40-44	Caucasian	PDMR	119177_322_R1	P1	PDMR-119177~322-R1~PXWJH4-P1	PDX	Primary	Soft_tissue_Bone	SARC	Synovial sarcoma	No	RNA-Seq	111178219	99.97	111.147	0	120	125	36.1	1982.7	0	1	NA	NA	NA	TumorOnly	119177_322_R1_PXWJH4_v2_0_1_4_0_RNASEQ	PDMR-119177.RNA.P1-PXWJH4	PDMR-119177~322-R1
PDMR-119177	Male	40-44	Caucasian	PDMR	119177_322_R1	P1	PDMR-119177~322-R1~PXWJH5-P1	PDX	Primary	Soft_tissue_Bone	SARC	Synovial sarcoma	No	RNA-Seq	79669518	99.99	79.6628	0	119	125	36.2	1839.2	0	1	NA	NA	NA	TumorOnly	119177_322_R1_PXWJH5_v2_0_1_4_0_RNASEQ	PDMR-119177.RNA.P1-PXWJH5	PDMR-119177~322-R1
PDMR-119177	Male	40-44	Caucasian	PDMR	119177_322_R1	P2	PDMR-119177~322-R1~PXWJH4KA1-P2	PDX	Primary	Soft_tissue_Bone	SARC	Synovial sarcoma	No	RNA-Seq	120376045	99.98	120.349	0	119	125	36.2	1993.8	0	1	NA	NA	NA	TumorOnly	119177_322_R1_PXWJH4KA1_v2_0_1_4_0_RNASEQ	PDMR-119177.RNA.P2-PXWJH4KA1	PDMR-119177~322-R1
PDMR-119177	Male	40-44	Caucasian	PDMR	119177_322_R1	P2	PDMR-119177~322-R1~PXWJH4KA3-P2	PDX	Primary	Soft_tissue_Bone	SARC	Synovial sarcoma	No	RNA-Seq	105396402	99.99	105.382	0	120	125	36.1	2105.4	0	1	NA	NA	NA	TumorOnly	119177_322_R1_PXWJH4KA3_v2_0_1_4_0_RNASEQ	PDMR-119177.RNA.P2-PXWJH4KA3	PDMR-119177~322-R1
PDMR-126254	Male	65-69	Caucasian	PDMR	126254_015_R	P1	PDMR-126254~015-R~UE7V94-P1	PDX	Primary	Soft_tissue_Bone	SARC	Non-Rhabdo. soft tissue sarcoma	No	WES	81420977	99.83	81.2826	0	118	125	35.7	170.4	74.34	0.39	7.15	1.08	msisensor1	TumorNormal	126254_015_R_UE7V94_v2_0_1_51_0_WES	PDMR-126254.WES.P1-UE7V94	PDMR-126254~015-R
PDMR-126254	Male	65-69	Caucasian	PDMR	126254_015_R	P1	PDMR-126254~015-R~UE7V93-P1	PDX	Primary	Soft_tissue_Bone	SARC	Non-Rhabdo. soft tissue sarcoma	No	WES	84467762	99.27	83.8511	0	122	125	35.6	189.1	87.8	0.49	8.17	2.73	msisensor1	TumorNormal	126254_015_R_UE7V93_v1_2_WES	PDMR-126254.WES.P1-UE7V93	PDMR-126254~015-R
PDMR-126254	Male	65-69	Caucasian	PDMR	126254_015_R	P2	PDMR-126254~015-R~UE7V92_RG-M183-P2	PDX	Primary	Soft_tissue_Bone	SARC	Non-Rhabdo. soft tissue sarcoma	No	WES	107027419	99.21	106.177	0	122	125	35.7	189.5	111.19	0.66	6.92	4.09	msisensor1	TumorNormal	126254_015_R_UE7V92_RG_M183_v1_2_WES	PDMR-126254.WES.P2-UE7V92	PDMR-126254~015-R
PDMR-126254	Male	65-69	Caucasian	PDMR	126254_015_R	P0	PDMR-126254~015-R~UE7-P0	PDX	Primary	Soft_tissue_Bone	SARC	Non-Rhabdo. soft tissue sarcoma	No	RNA-Seq	84682109	99.96	84.6463	0	118	125	35.6	1819.2	0	0.64	NA	NA	NA	TumorNormal	126254_015_R_UE7_v1_2_RNASEQ	PDMR-126254.RNA.P0-UE7	PDMR-126254~015-R
PDMR-126254	Male	65-69	Caucasian	PDMR	126254_015_R	P1	PDMR-126254~015-R~UE7V93-P1	PDX	Primary	Soft_tissue_Bone	SARC	Non-Rhabdo. soft tissue sarcoma	No	RNA-Seq	128792329	99.97	128.754	0	120	125	35.6	2060.9	0	0.9	NA	NA	NA	TumorNormal	126254_015_R_UE7V93_v1_2_RNASEQ	PDMR-126254.RNA.P1-UE7V93	PDMR-126254~015-R
PDMR-126254	Male	65-69	Caucasian	PDMR	126254_015_R	P1	PDMR-126254~015-R~UE7V94-P1	PDX	Primary	Soft_tissue_Bone	SARC	Non-Rhabdo. soft tissue sarcoma	No	RNA-Seq	98512295	99.98	98.4884	0	119	125	35.5	2179.2	0	0.9	NA	NA	NA	TumorNormal	126254_015_R_UE7V94_v2_0_1_4_0_RNASEQ	PDMR-126254.RNA.P1-UE7V94	PDMR-126254~015-R
PDMR-126254	Male	65-69	Caucasian	PDMR	126254_015_R	P2	PDMR-126254~015-R~UE7V92_RG-M183-P2	PDX	Primary	Soft_tissue_Bone	SARC	Non-Rhabdo. soft tissue sarcoma	No	RNA-Seq	113985763	99.98	113.964	0	119	125	35.6	2090.8	0	0.91	NA	NA	NA	TumorNormal	126254_015_R_UE7V92_RG_M183_v1_2_RNASEQ	PDMR-126254.RNA.P2-UE7V92	PDMR-126254~015-R
PDMR-128128	Male	45-49	Caucasian	PDMR	128128_338_R	P0	PDMR-128128~338-R~L42-P0	PDX	Metastasis	Skin	SKCM	Melanoma	No	WES	136586559	99.79	136.3	0	122	125	35.4	199.4	126.76	0.99	2.2	2.03	msisensor1	TumorNormal	128128_338_R_L42_v2_0_1_50_0_WES	PDMR-128128.WES.P0-L42-v2	PDMR-128128~338-R
PDMR-128128	Male	45-49	Caucasian	PDMR	128128_338_R	P1	PDMR-128128~338-R~L43MZ4-P1	PDX	Metastasis	Skin	SKCM	Melanoma	No	WES	144195045	99.62	143.647	0	122	125	35.7	200.7	136.81	0.99	2.12	4.05	msisensor1	TumorNormal	128128_338_R_L43MZ4_v2_0_1_50_0_WES	PDMR-128128.WES.P1-L43MZ4-v2	PDMR-128128~338-R
PDMR-128128	Male	45-49	Caucasian	PDMR	128128_338_R	P1	PDMR-128128~338-R~L44NT6-P1	PDX	Metastasis	Skin	SKCM	Melanoma	No	WES	108493129	99.75	108.222	0	122	125	35.4	198.5	101.2	1	1.99	0.58	msisensor1	TumorNormal	128128_338_R_L44NT6_v2_0_1_50_0_WES	PDMR-128128.WES.P1-L44NT6-v2	PDMR-128128~338-R
PDMR-128128	Male	45-49	Caucasian	PDMR	128128_338_R	P1	PDMR-128128~338-R~L43MZ1-P1	PDX	Metastasis	Skin	SKCM	Melanoma	No	WES	150065731	99.86	149.856	0	122	125	35.8	198.6	140.67	1	2.05	4.66	msisensor1	TumorNormal	128128_338_R_L43MZ1_v2_0_1_50_0_WES	PDMR-128128.WES.P1-L43MZ1-v2	PDMR-128128~338-R
PDMR-128128	Male	45-49	Caucasian	PDMR	128128_338_R	P2	PDMR-128128~338-R~L44NT9_RG-Q18-P2	PDX	Metastasis	Skin	SKCM	Melanoma	No	WES	66713904	99.63	66.4671	0	122	125	35.3	203.6	63.67	0.98	3.75	0.16	msisensor1	TumorNormal	128128_338_R_L44NT9_RG_Q18_v2_0_1_50_0_WES	PDMR-128128.WES.P2-L44NT9-v2	PDMR-128128~338-R
PDMR-128128	Male	45-49	Caucasian	PDMR	128128_338_R	P0	PDMR-128128~338-R~L42-P0	PDX	Metastasis	Skin	SKCM	Melanoma	No	RNA-Seq	92315894	99.99	92.3042	0	120	125	35.8	1933	0	1	NA	NA	NA	TumorNormal	128128_338_R_L42_v2_0_1_4_0_RNASEQ	PDMR-128128.RNA.P0-L42-v2	PDMR-128128~338-R
PDMR-128128	Male	45-49	Caucasian	PDMR	128128_338_R	P0	PDMR-128128~338-R~L43-P0	PDX	Metastasis	Skin	SKCM	Melanoma	No	RNA-Seq	130289512	99.98	130.265	0	120	125	35.7	1989.6	0	0.99	NA	NA	NA	TumorNormal	128128_338_R_L43_v2_0_1_4_0_RNASEQ	PDMR-128128.RNA.P0-L43-v2	PDMR-128128~338-R
PDMR-128128	Male	45-49	Caucasian	PDMR	128128_338_R	P1	PDMR-128128~338-R~L43MZ1-P1	PDX	Metastasis	Skin	SKCM	Melanoma	No	RNA-Seq	87033957	99.99	87.0254	0	119	125	35.8	1772.9	0	1	NA	NA	NA	TumorNormal	128128_338_R_L43MZ1_v2_0_1_4_0_RNASEQ	PDMR-128128.RNA.P1-L43MZ1-v2	PDMR-128128~338-R
PDMR-128128	Male	45-49	Caucasian	PDMR	128128_338_R	P1	PDMR-128128~338-R~L43MZ4-P1	PDX	Metastasis	Skin	SKCM	Melanoma	No	RNA-Seq	63241859	99.98	63.2296	0	121	125	35.3	2096.4	0	1	NA	NA	NA	TumorNormal	128128_338_R_L43MZ4_v2_0_1_4_0_RNASEQ	PDMR-128128.RNA.P1-L43MZ4-v2	PDMR-128128~338-R
PDMR-128128	Male	45-49	Caucasian	PDMR	128128_338_R	P1	PDMR-128128~338-R~L44NT6-P1	PDX	Metastasis	Skin	SKCM	Melanoma	No	RNA-Seq	60392440	99.97	60.3751	0	117	125	35.7	1898.4	0	1	NA	NA	NA	TumorNormal	128128_338_R_L44NT6_v2_0_1_4_0_RNASEQ	PDMR-128128.RNA.P1-L44NT6-v2	PDMR-128128~338-R
PDMR-128128	Male	45-49	Caucasian	PDMR	128128_338_R	P2	PDMR-128128~338-R~L44NT9_RG-Q18-P2	PDX	Metastasis	Skin	SKCM	Melanoma	No	RNA-Seq	74563812	99.99	74.554	0	119	125	35.8	1889.5	0	1	NA	NA	NA	TumorNormal	128128_338_R_L44NT9_RG_Q18_v2_0_1_4_0_RNASEQ	PDMR-128128.RNA.P2-L44NT9-v2	PDMR-128128~338-R
PDMR-128783	Male	65-69	African American	PDMR	128783_104_T	P2	PDMR-128783~104-T~VJ6DZ2WS0-P2	PDX	Metastasis	Colon	COAD	Adenocarcinoma - colon	Yes	WES	156931153	99.91	156.792	0	123	125	35.7	192.2	137.46	1	4.02	12.37	msisensor1	TumorNormal	128783_104_T_VJ6DZ2WS0_v1_2_WES	PDMR-128783.WES.P2-VJ6DZ2WS0	PDMR-128783~104-T
PDMR-128783	Male	65-69	African American	PDMR	128783_104_T	P2	PDMR-128783~104-T~VJ6DZ2WS3-P2	PDX	Metastasis	Colon	COAD	Adenocarcinoma - colon	Yes	WES	154841085	99.92	154.718	0	122	125	35.6	192.9	146.51	1	3.95	14.37	msisensor1	TumorNormal	128783_104_T_VJ6DZ2WS3_v1_2_WES	PDMR-128783.WES.P2-VJ6DZ2WS3	PDMR-128783~104-T
PDMR-128783	Male	65-69	African American	PDMR	128783_104_T	P2	PDMR-128783~104-T~VJ7WA3YF0-P2	PDX	Metastasis	Colon	COAD	Adenocarcinoma - colon	Yes	WES	146269107	99.83	146.026	0	123	125	35.7	195.1	150.19	1	3.67	14.39	msisensor1	TumorNormal	128783_104_T_VJ7WA3YF0_v1_2_WES	PDMR-128783.WES.P2-VJ7WA3YF0	PDMR-128783~104-T
PDMR-128783	Male	65-69	African American	PDMR	128783_104_T	P3	PDMR-128783~104-T~VJ6DZ2WS2YL1-P3	PDX	Metastasis	Colon	COAD	Adenocarcinoma - colon	Yes	WES	149081809	99.9	148.929	0	123	125	35.6	192.8	136.31	1	4.02	12.62	msisensor1	TumorNormal	128783_104_T_VJ6DZ2WS2YL1_v1_2_WES	PDMR-128783.WES.P3-VJ6DZ2WS2YL1	PDMR-128783~104-T
PDMR-128783	Male	65-69	African American	PDMR	128783_104_T	P3	PDMR-128783~104-T~VJ6DZ2WS2YL1-P3	PDX	Metastasis	Colon	COAD	Adenocarcinoma - colon	Yes	RNA-Seq	77147921	99.97	77.1248	0	121	125	35.5	1797.4	0	1	NA	NA	NA	TumorNormal	128783_104_T_VJ6DZ2WS2YL1_v1_2_RNASEQ	PDMR-128783.RNA.P3-VJ6DZ2WS2YL1	PDMR-128783~104-T
PDMR-135848	Male	50-54	Unknown	PDMR	135848_042_T	P0	PDMR-135848~042-T~JI5-P0	PDX	Metastasis	Colon	COAD	Adenocarcinoma - colon	Yes	WES	153473289	99.27	152.353	0	122	125	35.6	212.3	150.87	0.42	7.97	5.57	msisensor1	TumorNormal	135848_042_T_JI5_v1_2_WES	PDMR-135848.WES.P0-JI5	PDMR-135848~042-T
PDMR-135848	Male	50-54	Unknown	PDMR	135848_042_T	P0	PDMR-135848~042-T~JI6-P0	PDX	Metastasis	Colon	COAD	Adenocarcinoma - colon	Yes	WES	101602284	98.8	100.383	0	122	125	35.1	206.8	94.48	0.47	7.93	2.27	msisensor1	TumorNormal	135848_042_T_JI6_v1_2_WES	PDMR-135848.WES.P0-JI6	PDMR-135848~042-T
PDMR-135848	Male	50-54	Unknown	PDMR	135848_042_T	P1	PDMR-135848~042-T~JI6_RG-KD3-P1	PDX	Metastasis	Colon	COAD	Adenocarcinoma - colon	Yes	WES	98095345	99.49	97.5951	0	122	125	35.4	199.4	93.31	0.97	3.47	1.32	msisensor1	TumorNormal	135848_042_T_JI6_RG_KD3_v1_2_WES	PDMR-135848.WES.P1-JI6	PDMR-135848~042-T
PDMR-135848	Male	50-54	Unknown	PDMR	135848_042_T	P1	PDMR-135848~042-T~JI6K88-P1	PDX	Metastasis	Colon	COAD	Adenocarcinoma - colon	Yes	WES	159137503	97.74	155.541	0	122	125	35.3	196.7	134.05	0.81	9.69	5.96	msisensor1	TumorNormal	135848_042_T_JI6K88_v1_2_WES	PDMR-135848.WES.P1-JI6K88	PDMR-135848~042-T
PDMR-135848	Male	50-54	Unknown	PDMR	135848_042_T	P1	PDMR-135848~042-T~JI5M632-P1	PDX	Metastasis	Colon	COAD	Adenocarcinoma - colon	Yes	WES	40514195	99.75	40.4129	0	122	125	35.3	203.2	36.95	0.91	3.49	0.41	msisensor1	TumorNormal	135848_042_T_JI5M632_v1_2_WES	PDMR-135848.WES.P1-JI5M632	PDMR-135848~042-T
PDMR-135848	Male	50-54	Unknown	PDMR	135848_042_T	P0	PDMR-135848~042-T~JI5-P0	PDX	Metastasis	Colon	COAD	Adenocarcinoma - colon	Yes	RNA-Seq	85908952	99.92	85.8412	0	121	125	35.4	2211	0	1	NA	NA	NA	TumorNormal	135848_042_T_JI5_v1_2_RNASEQ	PDMR-135848.RNA.P0-JI5	PDMR-135848~042-T
PDMR-135848	Male	50-54	Unknown	PDMR	135848_042_T	P0	PDMR-135848~042-T~JI6-P0	PDX	Metastasis	Colon	COAD	Adenocarcinoma - colon	Yes	RNA-Seq	138583351	99.87	138.409	0	115	125	35.3	1903.7	0	1	NA	NA	NA	TumorNormal	135848_042_T_JI6_v1_2_RNASEQ	PDMR-135848.RNA.P0-JI6	PDMR-135848~042-T
PDMR-135848	Male	50-54	Unknown	PDMR	135848_042_T	P1	PDMR-135848~042-T~JI5M632-P1	PDX	Metastasis	Colon	COAD	Adenocarcinoma - colon	Yes	RNA-Seq	61704407	99.9	61.6409	0	121	125	35.5	2021	0	1	NA	NA	NA	TumorNormal	135848_042_T_JI5M632_v1_2_RNASEQ	PDMR-135848.RNA.P1-JI5M632	PDMR-135848~042-T
PDMR-135848	Male	50-54	Unknown	PDMR	135848_042_T	P1	PDMR-135848~042-T~JI6K88-P1	PDX	Metastasis	Colon	COAD	Adenocarcinoma - colon	Yes	RNA-Seq	58967174	99.81	58.8576	0	121	125	35.5	2088.6	0	1	NA	NA	NA	TumorNormal	135848_042_T_JI6K88_v1_2_RNASEQ	PDMR-135848.RNA.P1-JI6K88	PDMR-135848~042-T
PDMR-135848	Male	50-54	Unknown	PDMR	135848_042_T	P1	PDMR-135848~042-T~JI6_RG-KD3-P1	PDX	Metastasis	Colon	COAD	Adenocarcinoma - colon	Yes	RNA-Seq	185264797	99.92	185.122	0	120	125	35.4	2034.2	0	1	NA	NA	NA	TumorNormal	135848_042_T_JI6_RG_KD3_v1_2_RNASEQ	PDMR-135848.RNA.P1-JI6	PDMR-135848~042-T
PDMR-135848	Male	50-54	Unknown	PDMR	135848_042_T	P2	PDMR-135848~042-T~JI5M633KB9-P2	PDX	Metastasis	Colon	COAD	Adenocarcinoma - colon	Yes	RNA-Seq	134135449	99.89	133.986	0	121	125	35.6	1878.6	0	1	NA	NA	NA	TumorNormal	135848_042_T_JI5M633KB9_v1_2_RNASEQ	PDMR-135848.RNA.P2-JI5M633KB9	PDMR-135848~042-T
PDMR-137432	Male	70-74	Caucasian	PDMR	137432_314_R	P1	PDMR-137432~314-R~QVPG14-P1	PDX	Primary	Head&Neck	HNSC	Lip/oral cavity squam. cell car.	No	WES	150693651	99.97	150.648	0	118	125	35.8	181.1	143.77	1	1.99	3.68	msisensor2	TumorOnly	137432_314_R_QVPG14_v2_0_1_51_0_WES	PDMR-137432.WES.P1-QVPG14	PDMR-137432~314-R
PDMR-137432	Male	70-74	Caucasian	PDMR	137432_314_R	P1	PDMR-137432~314-R~QVPG17-P1	PDX	Primary	Head&Neck	HNSC	Lip/oral cavity squam. cell car.	No	WES	134899080	99.97	134.853	0	118	125	35.8	178	130.14	1	1.99	3.7	msisensor2	TumorOnly	137432_314_R_QVPG17_v2_0_1_51_0_WES	PDMR-137432.WES.P1-QVPG17	PDMR-137432~314-R
PDMR-137432	Male	70-74	Caucasian	PDMR	137432_314_R	P1	PDMR-137432~314-R~QVQH72-P1	PDX	Primary	Head&Neck	HNSC	Lip/oral cavity squam. cell car.	No	WES	127980546	99.96	127.928	0	118	125	35.8	176.1	122	1	4.15	3.72	msisensor2	TumorOnly	137432_314_R_QVQH72_v2_0_1_51_0_WES	PDMR-137432.WES.P1-QVQH72	PDMR-137432~314-R
PDMR-137432	Male	70-74	Caucasian	PDMR	137432_314_R	P2	PDMR-137432~314-R~QVPG17HF1-P2	PDX	Primary	Head&Neck	HNSC	Lip/oral cavity squam. cell car.	No	WES	137465650	99.97	137.424	0	119	125	35.8	188.3	137.4	1	1.99	2.23	msisensor2	TumorOnly	137432_314_R_QVPG17HF1_v2_0_1_51_0_WES	PDMR-137432.WES.P2-QVPG17HF1	PDMR-137432~314-R
PDMR-137432	Male	70-74	Caucasian	PDMR	137432_314_R	P2	PDMR-137432~314-R~QVPG20HQ2-P2	PDX	Primary	Head&Neck	HNSC	Lip/oral cavity squam. cell car.	No	WES	150152134	99.97	150.111	0	118	125	35.8	179.1	143.07	0.3	6.08	3.7	msisensor2	TumorOnly	137432_314_R_QVPG20HQ2_v2_0_1_51_0_WES	PDMR-137432.WES.P2-QVPG20HQ2	PDMR-137432~314-R
PDMR-137432	Male	70-74	Caucasian	PDMR	137432_314_R	P2	PDMR-137432~314-R~QVPG22HE4-P2	PDX	Primary	Head&Neck	HNSC	Lip/oral cavity squam. cell car.	No	WES	140467173	99.97	140.42	0	118	125	35.8	183	136.52	1	2.03	4.06	msisensor2	TumorOnly	137432_314_R_QVPG22HE4_v2_0_1_51_0_WES	PDMR-137432.WES.P2-QVPG22HE4	PDMR-137432~314-R
PDMR-137432	Male	70-74	Caucasian	PDMR	137432_314_R	P1	PDMR-137432~314-R~QVPG14-P1	PDX	Primary	Head&Neck	HNSC	Lip/oral cavity squam. cell car.	No	RNA-Seq	190519285	99.98	190.482	0	120	125	35.6	1670.1	0	1	NA	NA	NA	TumorOnly	137432_314_R_QVPG14_v2_0_1_4_0_RNASEQ	PDMR-137432.RNA.P1-QVPG14	PDMR-137432~314-R
PDMR-137432	Male	70-74	Caucasian	PDMR	137432_314_R	P1	PDMR-137432~314-R~QVQH72-P1	PDX	Primary	Head&Neck	HNSC	Lip/oral cavity squam. cell car.	No	RNA-Seq	128232573	99.98	128.205	0	121	125	35.5	1674	0	1	NA	NA	NA	TumorOnly	137432_314_R_QVQH72_v2_0_1_4_0_RNASEQ	PDMR-137432.RNA.P1-QVQH72	PDMR-137432~314-R
PDMR-137432	Male	70-74	Caucasian	PDMR	137432_314_R	P2	PDMR-137432~314-R~QVPG20HQ2-P2	PDX	Primary	Head&Neck	HNSC	Lip/oral cavity squam. cell car.	No	RNA-Seq	98275845	99.98	98.2608	0	121	125	35.7	1672.6	0	1	NA	NA	NA	TumorOnly	137432_314_R_QVPG20HQ2_v2_0_1_4_0_RNASEQ	PDMR-137432.RNA.P2-QVPG20HQ2	PDMR-137432~314-R
PDMR-137849	Male	65-69	African American	PDMR	137849_337_R	P0	PDMR-137849~337-R~TW8-P0	PDX	Primary	Skin	SKCM	Melanoma	No	WES	117836499	99.07	116.741	0	123	125	35.2	226.7	125.22	0.49	8.24	3.23	msisensor1	TumorNormal	137849_337_R_TW8_v1_2_WES	PDMR-137849.WES.P0-TW8	PDMR-137849~337-R
PDMR-137849	Male	65-69	African American	PDMR	137849_337_R	P0	PDMR-137849~337-R~TW7-P0	PDX	Primary	Skin	SKCM	Melanoma	No	WES	27158043	99.95	27.1445	0	123	125	35.6	227.6	29.35	1	3.48	0.12	msisensor1	TumorNormal	137849_337_R_TW7_v1_2_WES	PDMR-137849.WES.P0-TW7	PDMR-137849~337-R
PDMR-137849	Male	65-69	African American	PDMR	137849_337_R	P1	PDMR-137849~337-R~TW7VT3-P1	PDX	Primary	Skin	SKCM	Melanoma	No	WES	118107653	99.82	117.895	0	123	125	35.3	222.8	124.45	0.48	5.18	3.13	msisensor1	TumorNormal	137849_337_R_TW7VT3_v1_2_WES	PDMR-137849.WES.P1-TW7VT3	PDMR-137849~337-R
PDMR-137849	Male	65-69	African American	PDMR	137849_337_R	P2	PDMR-137849~337-R~TW7VT4_RG-M188-P2	PDX	Primary	Skin	SKCM	Melanoma	No	WES	32475106	99.84	32.4231	0	122	125	35.1	222.8	33.55	0.5	5.17	0.24	msisensor1	TumorNormal	137849_337_R_TW7VT4_RG_M188_v1_2_WES	PDMR-137849.WES.P2-TW7VT4	PDMR-137849~337-R
PDMR-137849	Male	65-69	African American	PDMR	137849_337_R	P2	PDMR-137849~337-R~TW8VT6M270-P2	PDX	Primary	Skin	SKCM	Melanoma	No	WES	134519953	99.79	134.237	0	122	125	34.9	225.9	33.81	0.48	5.11	3.98	msisensor1	TumorNormal	137849_337_R_TW8VT6M270_v1_2_WES	PDMR-137849.WES.P2-TW8VT6M270	PDMR-137849~337-R
PDMR-137849	Male	65-69	African American	PDMR	137849_337_R	P0	PDMR-137849~337-R~TW7-P0	PDX	Primary	Skin	SKCM	Melanoma	No	RNA-Seq	148159575	99.93	148.06	0	121	125	35.6	2226.3	0	0.99	NA	NA	NA	TumorNormal	137849_337_R_TW7_v1_2_RNASEQ	PDMR-137849.RNA.P0-TW7	PDMR-137849~337-R
PDMR-137849	Male	65-69	African American	PDMR	137849_337_R	P0	PDMR-137849~337-R~TW8-P0	PDX	Primary	Skin	SKCM	Melanoma	No	RNA-Seq	156385561	99.98	156.347	0	121	125	35.4	2224.8	0	1	NA	NA	NA	TumorNormal	137849_337_R_TW8_v1_2_RNASEQ	PDMR-137849.RNA.P0-TW8	PDMR-137849~337-R
PDMR-137849	Male	65-69	African American	PDMR	137849_337_R	P1	PDMR-137849~337-R~TW7VT3-P1	PDX	Primary	Skin	SKCM	Melanoma	No	RNA-Seq	138566316	99.96	138.504	0	122	125	35.5	2329.5	0	1	NA	NA	NA	TumorNormal	137849_337_R_TW7VT3_v1_2_RNASEQ	PDMR-137849.RNA.P1-TW7VT3	PDMR-137849~337-R
PDMR-137849	Male	65-69	African American	PDMR	137849_337_R	P1	PDMR-137849~337-R~TW8VT5-P1	PDX	Primary	Skin	SKCM	Melanoma	No	RNA-Seq	155304566	99.94	155.215	0	121	125	35.5	2409.9	0	1	NA	NA	NA	TumorNormal	137849_337_R_TW8VT5_v1_2_RNASEQ	PDMR-137849.RNA.P1-TW8VT5	PDMR-137849~337-R
PDMR-137849	Male	65-69	African American	PDMR	137849_337_R	P2	PDMR-137849~337-R~TW7VT4_RG-M188-P2	PDX	Primary	Skin	SKCM	Melanoma	No	RNA-Seq	184168432	99.98	184.123	0	121	125	35.5	2327	0	1	NA	NA	NA	TumorNormal	137849_337_R_TW7VT4_RG_M188_v1_2_RNASEQ	PDMR-137849.RNA.P2-TW7VT4	PDMR-137849~337-R
PDMR-137849	Male	65-69	African American	PDMR	137849_337_R	P2	PDMR-137849~337-R~TW8VT6M270-P2	PDX	Primary	Skin	SKCM	Melanoma	No	RNA-Seq	145319749	99.95	145.251	0	122	125	35.5	2358.2	0	1	NA	NA	NA	TumorNormal	137849_337_R_TW8VT6M270_v1_2_RNASEQ	PDMR-137849.RNA.P2-TW8VT6M270	PDMR-137849~337-R
PDMR-138582	Male	60-64	Unknown	PDMR	138582_337_R	P0	PDMR-138582~337-R~V98-P0	PDX	Metastasis	Skin	MCC	Merkel cell tumor	No	WES	143940054	99.9	143.798	0	122	125	35.7	192.6	140.51	1	4.02	0.88	msisensor2	TumorOnly	138582_337_R_V98_v1_2_WES	PDMR-138582.WES.P0-V98	PDMR-138582~337-R
PDMR-138582	Male	60-64	Unknown	PDMR	138582_337_R	P0	PDMR-138582~337-R~V99-P0	PDX	Metastasis	Skin	MCC	Merkel cell tumor	No	WES	151702784	99.85	151.481	0	122	125	35.6	196.6	154.32	0.99	2.03	0.82	msisensor2	TumorOnly	138582_337_R_V99_v1_2_WES	PDMR-138582.WES.P0-V99	PDMR-138582~337-R
PDMR-138582	Male	60-64	Unknown	PDMR	138582_337_R	P1	PDMR-138582~337-R~V98QX9-P1	PDX	Metastasis	Skin	MCC	Merkel cell tumor	No	WES	169849610	99.94	169.751	0	123	125	35.6	202.6	174.71	1	1.99	0.89	msisensor2	TumorOnly	138582_337_R_V98QX9_v1_2_WES	PDMR-138582.WES.P1-V98QX9	PDMR-138582~337-R
PDMR-138582	Male	60-64	Unknown	PDMR	138582_337_R	P1	PDMR-138582~337-R~V98QY1-P1	PDX	Metastasis	Skin	MCC	Merkel cell tumor	No	WES	159723740	99.9	159.556	0	122	125	35.6	197.9	163.88	1	2.02	1.04	msisensor2	TumorOnly	138582_337_R_V98QY1_v1_2_WES	PDMR-138582.WES.P1-V98QY1	PDMR-138582~337-R
PDMR-138582	Male	60-64	Unknown	PDMR	138582_337_R	P1	PDMR-138582~337-R~V99QJ8-P1	PDX	Metastasis	Skin	MCC	Merkel cell tumor	No	WES	162495705	99.89	162.321	0	122	125	35.5	198.6	164.77	1	2.02	0.91	msisensor2	TumorOnly	138582_337_R_V99QJ8_v1_2_WES	PDMR-138582.WES.P1-V99QJ8	PDMR-138582~337-R
PDMR-138582	Male	60-64	Unknown	PDMR	138582_337_R	P1	PDMR-138582~337-R~V99QK2-P1	PDX	Metastasis	Skin	MCC	Merkel cell tumor	No	WES	160780398	99.86	160.552	0	122	125	35.6	199.3	163.69	0.99	2.04	0.99	msisensor2	TumorOnly	138582_337_R_V99QK2_v1_2_WES	PDMR-138582.WES.P1-V99QK2	PDMR-138582~337-R
PDMR-138582	Male	60-64	Unknown	PDMR	138582_337_R	P0	PDMR-138582~337-R~V98-P0	PDX	Metastasis	Skin	MCC	Merkel cell tumor	No	RNA-Seq	92643227	99.99	92.6341	0	118	125	35.5	1510.5	0	1	NA	NA	NA	TumorOnly	138582_337_R_V98_v1_2_RNASEQ	PDMR-138582.RNA.P0-V98	PDMR-138582~337-R
PDMR-138582	Male	60-64	Unknown	PDMR	138582_337_R	P0	PDMR-138582~337-R~V99-P0	PDX	Metastasis	Skin	MCC	Merkel cell tumor	No	RNA-Seq	211317608	99.62	210.51	0	121	125	35.3	506.2	0	0.72	NA	NA	NA	TumorOnly	138582_337_R_V99_v1_2_RNASEQ	PDMR-138582.RNA.P0-V99	PDMR-138582~337-R
PDMR-138582	Male	60-64	Unknown	PDMR	138582_337_R	P1	PDMR-138582~337-R~V98QX9-P1	PDX	Metastasis	Skin	MCC	Merkel cell tumor	No	RNA-Seq	102162895	99.98	102.146	0	120	125	35.4	2267.4	0	1	NA	NA	NA	TumorOnly	138582_337_R_V98QX9_v1_2_RNASEQ	PDMR-138582.RNA.P1-V98QX9	PDMR-138582~337-R
PDMR-138582	Male	60-64	Unknown	PDMR	138582_337_R	P1	PDMR-138582~337-R~V98QY1-P1	PDX	Metastasis	Skin	MCC	Merkel cell tumor	No	RNA-Seq	97113744	99.98	97.0974	0	120	125	35.5	2145.3	0	1	NA	NA	NA	TumorOnly	138582_337_R_V98QY1_v1_2_RNASEQ	PDMR-138582.RNA.P1-V98QY1	PDMR-138582~337-R
PDMR-138582	Male	60-64	Unknown	PDMR	138582_337_R	P1	PDMR-138582~337-R~V99QJ8-P1	PDX	Metastasis	Skin	MCC	Merkel cell tumor	No	RNA-Seq	117579220	99.98	117.554	0	121	125	35.5	2271.5	0	1	NA	NA	NA	TumorOnly	138582_337_R_V99QJ8_v1_2_RNASEQ	PDMR-138582.RNA.P1-V99QJ8	PDMR-138582~337-R
PDMR-138582	Male	60-64	Unknown	PDMR	138582_337_R	P1	PDMR-138582~337-R~V99QK2-P1	PDX	Metastasis	Skin	MCC	Merkel cell tumor	No	RNA-Seq	110695228	99.98	110.673	0	121	125	35.5	2387.8	0	1	NA	NA	NA	TumorOnly	138582_337_R_V99QK2_v1_2_RNASEQ	PDMR-138582.RNA.P1-V99QK2	PDMR-138582~337-R
PDMR-139182	Male	60-64	Caucasian	PDMR	139182_063_R	P0	PDMR-139182~063-R~IL5-P0	PDX	Primary	Bladder	BLCA	Transitional cell car. - uroth.	Unknown	WES	173953608	99.9	173.784	0	122	125	35.7	202.5	176.8	1	3.36	1.42	msisensor2	TumorOnly	139182_063_R_IL5_v1_2_WES	PDMR-139182.WES.P0-IL5	PDMR-139182~063-R
PDMR-139182	Male	60-64	Caucasian	PDMR	139182_063_R	P0	PDMR-139182~063-R~IL6-P0	PDX	Primary	Bladder	BLCA	Transitional cell car. - uroth.	Unknown	WES	181768151	99.91	181.611	0	123	125	35.6	205.4	183.77	1	3.38	1.02	msisensor2	TumorOnly	139182_063_R_IL6_v1_2_WES	PDMR-139182.WES.P0-IL6	PDMR-139182~063-R
PDMR-139182	Male	60-64	Caucasian	PDMR	139182_063_R	P1	PDMR-139182~063-R~IL3M363-P1	PDX	Primary	Bladder	BLCA	Transitional cell car. - uroth.	Unknown	WES	181311223	99.93	181.193	0	122	125	35.6	202.6	183.56	1	2.86	1.35	msisensor2	TumorOnly	139182_063_R_IL3M363_v1_2_WES	PDMR-139182.WES.P1-IL3M363	PDMR-139182~063-R
PDMR-139182	Male	60-64	Caucasian	PDMR	139182_063_R	P1	PDMR-139182~063-R~IL4M367-P1	PDX	Primary	Bladder	BLCA	Transitional cell car. - uroth.	Unknown	WES	156510167	99.92	156.378	0	123	125	35.7	203.9	160.1	0.97	3.08	1.21	msisensor2	TumorOnly	139182_063_R_IL4M367_v1_2_WES	PDMR-139182.WES.P1-IL4M367	PDMR-139182~063-R
PDMR-139182	Male	60-64	Caucasian	PDMR	139182_063_R	P2	PDMR-139182~063-R~IL3M362_RG-YD1-P2	PDX	Primary	Bladder	BLCA	Transitional cell car. - uroth.	Unknown	WES	197525957	99.89	197.308	0	123	125	35.6	210	196.24	0.91	2.84	1.05	msisensor2	TumorOnly	139182_063_R_IL3M362_RG_YD1_v1_2_WES	PDMR-139182.WES.P2-IL3M362	PDMR-139182~063-R
PDMR-139182	Male	60-64	Caucasian	PDMR	139182_063_R	P2	PDMR-139182~063-R~IL6M499J82-P2	PDX	Primary	Bladder	BLCA	Transitional cell car. - uroth.	Unknown	WES	210382460	99.87	210.114	0	123	125	35.4	207.5	204.4	1	6.42	1.03	msisensor2	TumorOnly	139182_063_R_IL6M499J82_v1_2_WES	PDMR-139182.WES.P2-IL6M499J82	PDMR-139182~063-R
PDMR-139182	Male	60-64	Caucasian	PDMR	139182_063_R	P0	PDMR-139182~063-R~IL5-P0	PDX	Primary	Bladder	BLCA	Transitional cell car. - uroth.	Unknown	RNA-Seq	140722083	99.97	140.678	0	120	125	35.6	2186.9	0	0.98	NA	NA	NA	TumorOnly	139182_063_R_IL5_v1_2_RNASEQ	PDMR-139182.RNA.P0-IL5	PDMR-139182~063-R
PDMR-139182	Male	60-64	Caucasian	PDMR	139182_063_R	P0	PDMR-139182~063-R~IL6-P0	PDX	Primary	Bladder	BLCA	Transitional cell car. - uroth.	Unknown	RNA-Seq	151862882	99.97	151.818	0	120	125	36	2089	0	0.98	NA	NA	NA	TumorOnly	139182_063_R_IL6_v1_2_RNASEQ	PDMR-139182.RNA.P0-IL6	PDMR-139182~063-R
PDMR-139182	Male	60-64	Caucasian	PDMR	139182_063_R	P1	PDMR-139182~063-R~IL3M363-P1	PDX	Primary	Bladder	BLCA	Transitional cell car. - uroth.	Unknown	RNA-Seq	129793757	99.96	129.747	0	118	125	35.5	1939.7	0	0.98	NA	NA	NA	TumorOnly	139182_063_R_IL3M363_v1_2_RNASEQ	PDMR-139182.RNA.P1-IL3M363	PDMR-139182~063-R
PDMR-139182	Male	60-64	Caucasian	PDMR	139182_063_R	P1	PDMR-139182~063-R~IL4M367-P1	PDX	Primary	Bladder	BLCA	Transitional cell car. - uroth.	Unknown	RNA-Seq	129148630	99.98	129.121	0	120	125	35.8	2077.9	0	0.99	NA	NA	NA	TumorOnly	139182_063_R_IL4M367_v1_2_RNASEQ	PDMR-139182.RNA.P1-IL4M367	PDMR-139182~063-R
PDMR-139182	Male	60-64	Caucasian	PDMR	139182_063_R	P2	PDMR-139182~063-R~IL3M362_RG-YD1-P2	PDX	Primary	Bladder	BLCA	Transitional cell car. - uroth.	Unknown	RNA-Seq	170007251	99.97	169.95	0	120	125	34.4	2054.3	0	0.98	NA	NA	NA	TumorOnly	139182_063_R_IL3M362_RG_YD1_v1_2_RNASEQ	PDMR-139182.RNA.P2-IL3M362	PDMR-139182~063-R
PDMR-139182	Male	60-64	Caucasian	PDMR	139182_063_R	P2	PDMR-139182~063-R~IL6M499J82-P2	PDX	Primary	Bladder	BLCA	Transitional cell car. - uroth.	Unknown	RNA-Seq	132633958	99.96	132.585	0	122	125	34.3	2100.7	0	0.98	NA	NA	NA	TumorOnly	139182_063_R_IL6M499J82_v1_2_RNASEQ	PDMR-139182.RNA.P2-IL6M499J82	PDMR-139182~063-R
PDMR-144126	Male	70-74	Caucasian	PDMR	144126_210_T	P0	PDMR-144126~210-T~JJQ-P0	PDX	Metastasis	Other	Other	Neuroendocrine cancer, NOS	Yes	WES	146694170	99.88	146.512	0	116	125	35.6	175.6	133.66	0.98	4.17	3.93	msisensor2	TumorOnly	144126_210_T_JJQ_v2_0_1_51_0_WES	PDMR-144126.WES.P0-JJQ	PDMR-144126~210-T
PDMR-144126	Male	70-74	Caucasian	PDMR	144126_210_T	P1	PDMR-144126~210-T~JJQF95-P1	PDX	Metastasis	Other	Other	Neuroendocrine cancer, NOS	Yes	WES	155575260	99.98	155.551	0	117	125	35.8	176.6	147.82	0.45	6.46	4.6	msisensor2	TumorOnly	144126_210_T_JJQF95_v2_0_1_51_0_WES	PDMR-144126.WES.P1-JJQF95	PDMR-144126~210-T
PDMR-144126	Male	70-74	Caucasian	PDMR	144126_210_T	P1	PDMR-144126~210-T~JKQFX5-P1	PDX	Metastasis	Other	Other	Neuroendocrine cancer, NOS	Yes	WES	174288465	99.94	174.178	0	118	125	35.5	179.9	165.96	0.49	6.35	4.15	msisensor2	TumorOnly	144126_210_T_JKQFX5_v2_0_1_51_0_WES	PDMR-144126.WES.P1-JKQFX5	PDMR-144126~210-T
PDMR-144126	Male	70-74	Caucasian	PDMR	144126_210_T	P1	PDMR-144126~210-T~JKQFX6-P1	PDX	Metastasis	Other	Other	Neuroendocrine cancer, NOS	Yes	WES	157566592	99.85	157.335	0	118	125	35.6	180.1	150.16	0.47	6.41	4.99	msisensor2	TumorOnly	144126_210_T_JKQFX6_v2_0_1_51_0_WES	PDMR-144126.WES.P1-JKQFX6	PDMR-144126~210-T
PDMR-144126	Male	70-74	Caucasian	PDMR	144126_210_T	P2	PDMR-144126~210-T~JJQF99H24-P2	PDX	Metastasis	Other	Other	Neuroendocrine cancer, NOS	Yes	WES	160706138	99.98	160.672	0	116	125	35.8	176.2	149.23	0.98	4.04	3.9	msisensor2	TumorOnly	144126_210_T_JJQF99H24_v2_0_1_51_0_WES	PDMR-144126.WES.P2-JJQF99H24	PDMR-144126~210-T
PDMR-144126	Male	70-74	Caucasian	PDMR	144126_210_T	P0	PDMR-144126~210-T~JJQ-P0	PDX	Metastasis	Other	Other	Neuroendocrine cancer, NOS	Yes	RNA-Seq	87366623	99.98	87.3518	0	120	125	35.5	1853.8	0	1	NA	NA	NA	TumorOnly	144126_210_T_JJQ_v2_0_1_4_0_RNASEQ	PDMR-144126.RNA.P0-JJQ	PDMR-144126~210-T
PDMR-144126	Male	70-74	Caucasian	PDMR	144126_210_T	P1	PDMR-144126~210-T~JKQFX5-P1	PDX	Metastasis	Other	Other	Neuroendocrine cancer, NOS	Yes	RNA-Seq	167587073	99.96	167.517	0	120	125	35.6	2077.7	0	0.99	NA	NA	NA	TumorOnly	144126_210_T_JKQFX5_v2_0_1_4_0_RNASEQ	PDMR-144126.RNA.P1-JKQFX5	PDMR-144126~210-T
PDMR-144126	Male	70-74	Caucasian	PDMR	144126_210_T	P1	PDMR-144126~210-T~JKQFX6-P1	PDX	Metastasis	Other	Other	Neuroendocrine cancer, NOS	Yes	RNA-Seq	113645526	99.99	113.63	0	119	125	35.6	1849.1	0	1	NA	NA	NA	TumorOnly	144126_210_T_JKQFX6_v2_0_1_4_0_RNASEQ	PDMR-144126.RNA.P1-JKQFX6	PDMR-144126~210-T
PDMR-144126	Male	70-74	Caucasian	PDMR	144126_210_T	P1	PDMR-144126~210-T~JKQFX8-P1	PDX	Metastasis	Other	Other	Neuroendocrine cancer, NOS	Yes	RNA-Seq	188283681	99.94	188.164	0	119	125	35.2	1846.2	0	1	NA	NA	NA	TumorOnly	144126_210_T_JKQFX8_v2_0_1_4_0_RNASEQ	PDMR-144126.RNA.P1-JKQFX8	PDMR-144126~210-T
PDMR-144555	Female	50-54	Caucasian	PDMR	144555_231_T	P1	PDMR-144555~231-T~C77Y35-P1	PDX	Metastasis	Colon	COAD	Adenocarcinoma - colon	Yes	WES	139976713	99.46	139.227	0	123	125	35.5	213.3	140.28	1	2.21	1.04	msisensor2	TumorOnly	144555_231_T_C77Y35_v1_2_WES	PDMR-144555.WES.P1-C77Y35	PDMR-144555~231-T
PDMR-144555	Female	50-54	Caucasian	PDMR	144555_231_T	P2	PDMR-144555~231-T~C77Y35C91-P2	PDX	Metastasis	Colon	COAD	Adenocarcinoma - colon	Yes	WES	161682575	99.93	161.576	0	123	125	35.5	207	163.06	0.98	2.19	0.78	msisensor2	TumorOnly	144555_231_T_C77Y35C91_v1_2_WES	PDMR-144555.WES.P2-C77Y35C91	PDMR-144555~231-T
PDMR-144555	Female	50-54	Caucasian	PDMR	144555_231_T	P2	PDMR-144555~231-T~C77Y36C79-P2	PDX	Metastasis	Colon	COAD	Adenocarcinoma - colon	Yes	WES	154160002	99.59	153.529	0	123	125	34.8	203.6	147.13	0.99	2.2	1.23	msisensor2	TumorOnly	144555_231_T_C77Y36C79_v1_2_WES	PDMR-144555.WES.P2-C77Y36C79	PDMR-144555~231-T
PDMR-144555	Female	50-54	Caucasian	PDMR	144555_231_T	P2	PDMR-144555~231-T~C77Y36C81-P2	PDX	Metastasis	Colon	COAD	Adenocarcinoma - colon	Yes	WES	149184261	99.8	148.88	0	123	125	35.2	199.6	148.94	0.97	2.23	1.18	msisensor2	TumorOnly	144555_231_T_C77Y36C81_v1_2_WES	PDMR-144555.WES.P2-C77Y36C81	PDMR-144555~231-T
PDMR-144555	Female	50-54	Caucasian	PDMR	144555_231_T	P1	PDMR-144555~231-T~C77Y35-P1	PDX	Metastasis	Colon	COAD	Adenocarcinoma - colon	Yes	RNA-Seq	105039940	98.37	103.333	0	119	125	35.5	1601.3	0	1	NA	NA	NA	TumorOnly	144555_231_T_C77Y35_v1_2_RNASEQ	PDMR-144555.RNA.P1-C77Y35	PDMR-144555~231-T
PDMR-144555	Female	50-54	Caucasian	PDMR	144555_231_T	P2	PDMR-144555~231-T~C77Y35C91-P2	PDX	Metastasis	Colon	COAD	Adenocarcinoma - colon	Yes	RNA-Seq	72907914	99.47	72.5229	0	118	125	35.6	1689.1	0	1	NA	NA	NA	TumorOnly	144555_231_T_C77Y35C91_v1_2_RNASEQ	PDMR-144555.RNA.P2-C77Y35C91	PDMR-144555~231-T
PDMR-144555	Female	50-54	Caucasian	PDMR	144555_231_T	P2	PDMR-144555~231-T~C77Y36C79-P2	PDX	Metastasis	Colon	COAD	Adenocarcinoma - colon	Yes	RNA-Seq	124272408	99.16	123.234	0	118	125	35.7	1707.4	0	1	NA	NA	NA	TumorOnly	144555_231_T_C77Y36C79_v1_2_RNASEQ	PDMR-144555.RNA.P2-C77Y36C79	PDMR-144555~231-T
PDMR-144555	Female	50-54	Caucasian	PDMR	144555_231_T	P2	PDMR-144555~231-T~C77Y36C81-P2	PDX	Metastasis	Colon	COAD	Adenocarcinoma - colon	Yes	RNA-Seq	107353340	98.96	106.235	0	117	125	35.7	1638.6	0	1	NA	NA	NA	TumorOnly	144555_231_T_C77Y36C81_v1_2_RNASEQ	PDMR-144555.RNA.P2-C77Y36C81	PDMR-144555~231-T
PDMR-145919	Male	80-84	Caucasian	PDMR	145919_334_R	P0	PDMR-145919~334-R~Q1Q-P0	PDX	Primary	Colon	COAD	Adenocarcinoma - colon	No	WES	133578301	99.94	133.493	0	118	125	35.8	182	127.66	0.32	6.7	3.93	msisensor2	TumorOnly	145919_334_R_Q1Q_v2_0_1_51_0_WES	PDMR-145919.WES.P0-Q1Q	PDMR-145919~334-R
PDMR-145919	Male	80-84	Caucasian	PDMR	145919_334_R	P0	PDMR-145919~334-R~Q1T-P0	PDX	Primary	Colon	COAD	Adenocarcinoma - colon	No	WES	145396824	99.92	145.284	0	118	125	35.8	175.3	127.92	0.31	7.62	4.78	msisensor2	TumorOnly	145919_334_R_Q1T_v2_0_1_51_0_WES	PDMR-145919.WES.P0-Q1T	PDMR-145919~334-R
PDMR-145919	Male	80-84	Caucasian	PDMR	145919_334_R	P1	PDMR-145919~334-R~Q1QJ26-P1	PDX	Primary	Colon	COAD	Adenocarcinoma - colon	No	WES	126917496	99.94	126.837	0	118	125	35.9	178	114.2	1	3.08	4.64	msisensor2	TumorOnly	145919_334_R_Q1QJ26_v2_0_1_51_0_WES	PDMR-145919.WES.P1-Q1QJ26	PDMR-145919~334-R
PDMR-145919	Male	80-84	Caucasian	PDMR	145919_334_R	P1	PDMR-145919~334-R~Q1QJ27-P1	PDX	Primary	Colon	COAD	Adenocarcinoma - colon	No	WES	151058190	99.96	150.992	0	116	125	35.8	168.5	132.76	0.3	7.65	5.21	msisensor2	TumorOnly	145919_334_R_Q1QJ27_v2_0_1_51_0_WES	PDMR-145919.WES.P1-Q1QJ27	PDMR-145919~334-R
PDMR-145919	Male	80-84	Caucasian	PDMR	145919_334_R	P1	PDMR-145919~334-R~Q1TP65-P1	PDX	Primary	Colon	COAD	Adenocarcinoma - colon	No	WES	158053986	99.97	158.009	0	117	125	35.8	170.8	142.88	1	3.31	4.3	msisensor2	TumorOnly	145919_334_R_Q1TP65_v2_0_1_51_0_WES	PDMR-145919.WES.P1-Q1TP65	PDMR-145919~334-R
PDMR-145919	Male	80-84	Caucasian	PDMR	145919_334_R	P2	PDMR-145919~334-R~Q1TP65A54-P2	PDX	Primary	Colon	COAD	Adenocarcinoma - colon	No	WES	146882114	99.97	146.836	0	117	125	35.8	174.1	135.54	1	3.22	4.85	msisensor2	TumorOnly	145919_334_R_Q1TP65A54_v2_0_1_51_0_WES	PDMR-145919.WES.P2-Q1TP65A54	PDMR-145919~334-R
PDMR-145919	Male	80-84	Caucasian	PDMR	145919_334_R	P0	PDMR-145919~334-R~Q1Q-P0	PDX	Primary	Colon	COAD	Adenocarcinoma - colon	No	RNA-Seq	91515655	99.97	91.4891	0	120	125	36.1	2063.8	0	1	NA	NA	NA	TumorOnly	145919_334_R_Q1Q_v2_0_1_4_0_RNASEQ	PDMR-145919.RNA.P0-Q1Q	PDMR-145919~334-R
PDMR-145919	Male	80-84	Caucasian	PDMR	145919_334_R	P0	PDMR-145919~334-R~Q1T-P0	PDX	Primary	Colon	COAD	Adenocarcinoma - colon	No	RNA-Seq	139787116	99.97	139.747	0	119	125	35.9	1991.6	0	1	NA	NA	NA	TumorOnly	145919_334_R_Q1T_v2_0_1_4_0_RNASEQ	PDMR-145919.RNA.P0-Q1T	PDMR-145919~334-R
PDMR-145919	Male	80-84	Caucasian	PDMR	145919_334_R	P1	PDMR-145919~334-R~Q1QJ26-P1	PDX	Primary	Colon	COAD	Adenocarcinoma - colon	No	RNA-Seq	96511134	99.97	96.4831	0	118	125	36	1999.6	0	1	NA	NA	NA	TumorOnly	145919_334_R_Q1QJ26_v2_0_1_4_0_RNASEQ	PDMR-145919.RNA.P1-Q1QJ26	PDMR-145919~334-R
PDMR-145919	Male	80-84	Caucasian	PDMR	145919_334_R	P1	PDMR-145919~334-R~Q1QJ27-P1	PDX	Primary	Colon	COAD	Adenocarcinoma - colon	No	RNA-Seq	66783295	99.97	66.7664	0	120	125	36	2123.4	0	1	NA	NA	NA	TumorOnly	145919_334_R_Q1QJ27_v2_0_1_4_0_RNASEQ	PDMR-145919.RNA.P1-Q1QJ27	PDMR-145919~334-R
PDMR-145919	Male	80-84	Caucasian	PDMR	145919_334_R	P1	PDMR-145919~334-R~Q1TP65-P1	PDX	Primary	Colon	COAD	Adenocarcinoma - colon	No	RNA-Seq	111982109	99.97	111.953	0	119	125	35.9	2010.9	0	1	NA	NA	NA	TumorOnly	145919_334_R_Q1TP65_v2_0_1_4_0_RNASEQ	PDMR-145919.RNA.P1-Q1TP65	PDMR-145919~334-R
PDMR-145919	Male	80-84	Caucasian	PDMR	145919_334_R	P2	PDMR-145919~334-R~Q1TP65A54-P2	PDX	Primary	Colon	COAD	Adenocarcinoma - colon	No	RNA-Seq	81088964	99.97	81.0623	0	121	125	36	2059.8	0	1	NA	NA	NA	TumorOnly	145919_334_R_Q1TP65A54_v2_0_1_4_0_RNASEQ	PDMR-145919.RNA.P2-Q1TP65A54	PDMR-145919~334-R
PDMR-146476	Male	75-79	Caucasian	PDMR	146476_266_R	P1	PDMR-146476~266-R~E19YJ1-P1	PDX	Primary	Bladder	BLCA	Urothelial/bladder cancer, NOS	Yes	WES	137414888	99.82	137.168	0	123	125	35.4	206	140.41	0.93	3.07	7.66	msisensor1	TumorNormal	146476_266_R_E19YJ1_v1_2_WES	PDMR-146476.WES.P1-E19YJ1	PDMR-146476~266-R
PDMR-146476	Male	75-79	Caucasian	PDMR	146476_266_R	P1	PDMR-146476~266-R~E20F07-P1	PDX	Primary	Bladder	BLCA	Urothelial/bladder cancer, NOS	Yes	WES	66607847	99.94	66.5679	0	123	125	35.7	213.1	74.33	0.36	6.15	3.09	msisensor1	TumorNormal	146476_266_R_E20F07_v1_2_WES	PDMR-146476.WES.P1-E20F07	PDMR-146476~266-R
PDMR-146476	Male	75-79	Caucasian	PDMR	146476_266_R	P1	PDMR-146476~266-R~E19YJ0-P1	PDX	Primary	Bladder	BLCA	Urothelial/bladder cancer, NOS	Yes	WES	113653441	99.88	113.517	0	122	125	35.5	195.3	113.13	1	3.1	5.04	msisensor1	TumorNormal	146476_266_R_E19YJ0_v1_2_WES	PDMR-146476.WES.P1-E19YJ0	PDMR-146476~266-R
PDMR-146476	Male	75-79	Caucasian	PDMR	146476_266_R	P1	PDMR-146476~266-R~E19YJ0-P1	PDX	Primary	Bladder	BLCA	Urothelial/bladder cancer, NOS	Yes	RNA-Seq	73192858	99.96	73.1662	0	119	125	35.7	1597.4	0	0.98	NA	NA	NA	TumorNormal	146476_266_R_E19YJ0_v1_2_RNASEQ	PDMR-146476.RNA.P1-E19YJ0	PDMR-146476~266-R
PDMR-146476	Male	75-79	Caucasian	PDMR	146476_266_R	P1	PDMR-146476~266-R~E20F07-P1	PDX	Primary	Bladder	BLCA	Urothelial/bladder cancer, NOS	Yes	RNA-Seq	92387995	99.94	92.331	0	119	125	35.7	1733.8	0	0.98	NA	NA	NA	TumorNormal	146476_266_R_E20F07_v1_2_RNASEQ	PDMR-146476.RNA.P1-E20F07	PDMR-146476~266-R
PDMR-146476	Male	75-79	Caucasian	PDMR	146476_266_R	P2	PDMR-146476~266-R~E20F08F67-P2	PDX	Primary	Bladder	BLCA	Urothelial/bladder cancer, NOS	Yes	RNA-Seq	126999652	99.94	126.929	0	119	125	35.7	1909.3	0	0.99	NA	NA	NA	TumorNormal	146476_266_R_E20F08F67_v1_2_RNASEQ	PDMR-146476.RNA.P2-E20F08F67	PDMR-146476~266-R
PDMR-156681	Female	60-64	Unknown	PDMR	156681_154_R	P0	PDMR-156681~154-R~A26-P0	PDX	Primary	Skin	SKCM	Melanoma	Yes	WES	135090654	99.16	133.956	0	122	125	35.7	202.5	129.09	0.35	8.4	7.25	msisensor1	TumorNormal	156681_154_R_A26_v1_2_WES	PDMR-156681.WES.P0-A26	PDMR-156681~154-R
PDMR-156681	Female	60-64	Unknown	PDMR	156681_154_R	P3	PDMR-156681~154-R~A26A88AJ3AW1-P3	PDX	Primary	Skin	SKCM	Melanoma	Yes	WES	61317591	99.86	61.2317	0	122	125	35.7	202.8	60.05	0.96	2.58	1.65	msisensor1	TumorNormal	156681_154_R_A26A88AJ3AW1_v1_2_WES	PDMR-156681.WES.P3-A26A88AJ3AW1	PDMR-156681~154-R
PDMR-156681	Female	60-64	Unknown	PDMR	156681_154_R	P3	PDMR-156681~154-R~A26A88AJ4I88_RG-P3	PDX	Primary	Skin	SKCM	Melanoma	Yes	WES	142709683	99.42	141.882	0	122	125	35.7	195.2	129.83	0.33	6.56	8.13	msisensor1	TumorNormal	156681_154_R_A26A88AJ4I88_RG_v1_2_WES	PDMR-156681.WES.P3-A26A88AJ4I88	PDMR-156681~154-R
PDMR-156681	Female	60-64	Unknown	PDMR	156681_154_R	P3	PDMR-156681~154-R~A26A89AJ5AW4-P3	PDX	Primary	Skin	SKCM	Melanoma	Yes	WES	90771204	99.88	90.6623	0	122	125	35.5	180	84.76	1	2.62	2.83	msisensor1	TumorNormal	156681_154_R_A26A89AJ5AW4_v1_2_WES	PDMR-156681.WES.P3-A26A89AJ5AW4	PDMR-156681~154-R
PDMR-156681	Female	60-64	Unknown	PDMR	156681_154_R	P3	PDMR-156681~154-R~A26A89AJ6AU1-P3	PDX	Primary	Skin	SKCM	Melanoma	Yes	WES	130809139	99.6	130.286	0	122	125	35.7	188.4	117.24	1	2.63	6.22	msisensor1	TumorNormal	156681_154_R_A26A89AJ6AU1_v1_2_WES	PDMR-156681.WES.P3-A26A89AJ6AU1	PDMR-156681~154-R
PDMR-156681	Female	60-64	Unknown	PDMR	156681_154_R	P0	PDMR-156681~154-R~A26-P0	PDX	Primary	Skin	SKCM	Melanoma	Yes	RNA-Seq	93281926	99.98	93.2664	0	118	125	35.8	1687.5	0	0.99	NA	NA	NA	TumorNormal	156681_154_R_A26_v1_2_RNASEQ	PDMR-156681.RNA.P0-A26	PDMR-156681~154-R
PDMR-156681	Female	60-64	Unknown	PDMR	156681_154_R	P3	PDMR-156681~154-R~A26A88AJ3AW1-P3	PDX	Primary	Skin	SKCM	Melanoma	Yes	RNA-Seq	171688719	99.96	171.625	0	118	125	35.5	1854.7	0	0.99	NA	NA	NA	TumorNormal	156681_154_R_A26A88AJ3AW1_v1_2_RNASEQ	PDMR-156681.RNA.P3-A26A88AJ3AW1	PDMR-156681~154-R
PDMR-156681	Female	60-64	Unknown	PDMR	156681_154_R	P3	PDMR-156681~154-R~A26A88AJ4I88_RG-P3	PDX	Primary	Skin	SKCM	Melanoma	Yes	RNA-Seq	65534133	99.99	65.5248	0	120	125	35.5	1750	0	0.99	NA	NA	NA	TumorNormal	156681_154_R_A26A88AJ4I88_RG_v1_2_RNASEQ	PDMR-156681.RNA.P3-A26A88AJ4I88	PDMR-156681~154-R
PDMR-156681	Female	60-64	Unknown	PDMR	156681_154_R	P3	PDMR-156681~154-R~A26A89AJ5AW4-P3	PDX	Primary	Skin	SKCM	Melanoma	Yes	RNA-Seq	90284289	99.99	90.2787	0	120	125	35.5	1606.8	0	0.99	NA	NA	NA	TumorNormal	156681_154_R_A26A89AJ5AW4_v1_2_RNASEQ	PDMR-156681.RNA.P3-A26A89AJ5AW4	PDMR-156681~154-R
PDMR-158597	Male	75-79	Unknown	PDMR	158597_082_R	P0	PDMR-158597~082-R~ME7-P0	PDX	Metastasis	Colon	COAD	Adenocarcinoma - colon	Yes	WES	126050234	99.88	125.895	0	122	125	35.6	209	127.05	0.96	1.91	1.04	msisensor2	TumorOnly	158597_082_R_ME7_v1_2_WES	PDMR-158597.WES.P0-ME7	PDMR-158597~082-R
PDMR-158597	Male	75-79	Unknown	PDMR	158597_082_R	P1	PDMR-158597~082-R~MF1NW1-P1	PDX	Metastasis	Colon	COAD	Adenocarcinoma - colon	Yes	WES	130284135	99.61	129.772	0	123	125	35.9	263.8	139.27	1	2.05	0.75	msisensor2	TumorOnly	158597_082_R_MF1NW1_v1_2_WES	PDMR-158597.WES.P1-MF1NW1	PDMR-158597~082-R
PDMR-158597	Male	75-79	Unknown	PDMR	158597_082_R	P2	PDMR-158597~082-R~ME7NU6_RG-Q29-P2	PDX	Metastasis	Colon	COAD	Adenocarcinoma - colon	Yes	WES	98382433	99.93	98.3144	0	123	125	36.1	279.2	111.11	1	1.91	1.09	msisensor2	TumorOnly	158597_082_R_ME7NU6_RG_Q29_v1_2_WES	PDMR-158597.WES.P2-ME7NU6	PDMR-158597~082-R
PDMR-158597	Male	75-79	Unknown	PDMR	158597_082_R	P2	PDMR-158597~082-R~MF1NV9P95-P2	PDX	Metastasis	Colon	COAD	Adenocarcinoma - colon	Yes	WES	140762610	99.86	140.57	0	123	125	35.7	195.9	146.77	1	2.03	1.02	msisensor2	TumorOnly	158597_082_R_MF1NV9P95_v1_2_WES	PDMR-158597.WES.P2-MF1NV9P95	PDMR-158597~082-R
PDMR-158597	Male	75-79	Unknown	PDMR	158597_082_R	P0	PDMR-158597~082-R~ME7-P0	PDX	Metastasis	Colon	COAD	Adenocarcinoma - colon	Yes	RNA-Seq	143905594	99.93	143.803	0	120	125	35.8	1793.9	0	1	NA	NA	NA	TumorOnly	158597_082_R_ME7_v1_2_RNASEQ	PDMR-158597.RNA.P0-ME7	PDMR-158597~082-R
PDMR-158597	Male	75-79	Unknown	PDMR	158597_082_R	P1	PDMR-158597~082-R~MF1NW1-P1	PDX	Metastasis	Colon	COAD	Adenocarcinoma - colon	Yes	RNA-Seq	116188258	99.82	115.975	0	120	125	35.7	2000.6	0	1	NA	NA	NA	TumorOnly	158597_082_R_MF1NW1_v1_2_RNASEQ	PDMR-158597.RNA.P1-MF1NW1	PDMR-158597~082-R
PDMR-158597	Male	75-79	Unknown	PDMR	158597_082_R	P2	PDMR-158597~082-R~ME7NU6_RG-Q29-P2	PDX	Metastasis	Colon	COAD	Adenocarcinoma - colon	Yes	RNA-Seq	117745890	99.97	117.713	0	121	125	35.7	2145.4	0	1	NA	NA	NA	TumorOnly	158597_082_R_ME7NU6_RG_Q29_v1_2_RNASEQ	PDMR-158597.RNA.P2-ME7NU6	PDMR-158597~082-R
PDMR-158597	Male	75-79	Unknown	PDMR	158597_082_R	P2	PDMR-158597~082-R~MF1NV9P95-P2	PDX	Metastasis	Colon	COAD	Adenocarcinoma - colon	Yes	RNA-Seq	128298633	99.87	128.129	0	120	125	35.7	2050.4	0	1	NA	NA	NA	TumorOnly	158597_082_R_MF1NV9P95_v1_2_RNASEQ	PDMR-158597.RNA.P2-MF1NV9P95	PDMR-158597~082-R
PDMR-158883	Male	45-49	Unknown	PDMR	158883_120_T	P0	PDMR-158883~120-T~JU6-P0	PDX	Metastasis	Soft_tissue_Bone	SARC	Non-Rhabdo. soft tissue sarcoma	Yes	WES	121371217	99.91	121.268	0	117	125	35.7	175.3	112.6	0.38	5.51	3.94	msisensor2	TumorOnly	158883_120_T_JU6_v2_0_1_51_0_WES	PDMR-158883.WES.P0-JU6	PDMR-158883~120-T
PDMR-158883	Male	45-49	Unknown	PDMR	158883_120_T	P1	PDMR-158883~120-T~JU6MB3-P1	PDX	Metastasis	Soft_tissue_Bone	SARC	Non-Rhabdo. soft tissue sarcoma	Yes	WES	110856885	99.92	110.765	0	118	125	35.9	176.9	101.04	0.38	5.42	4.7	msisensor2	TumorOnly	158883_120_T_JU6MB3_v2_0_1_51_0_WES	PDMR-158883.WES.P1-JU6MB3	PDMR-158883~120-T
PDMR-158883	Male	45-49	Unknown	PDMR	158883_120_T	P1	PDMR-158883~120-T~JU8MB7-P1	PDX	Metastasis	Soft_tissue_Bone	SARC	Non-Rhabdo. soft tissue sarcoma	Yes	WES	132660202	99.87	132.482	0	118	125	35.8	177.1	125.59	0.47	6.71	4.22	msisensor2	TumorOnly	158883_120_T_JU8MB7_v2_0_1_51_0_WES	PDMR-158883.WES.P1-JU8MB7	PDMR-158883~120-T
PDMR-158883	Male	45-49	Unknown	PDMR	158883_120_T	P2	PDMR-158883~120-T~JU6MB4_RG-M080-P2	PDX	Metastasis	Soft_tissue_Bone	SARC	Non-Rhabdo. soft tissue sarcoma	Yes	WES	131119210	99.66	130.678	0	117	125	35.5	176.9	120.98	0.33	6.97	4.33	msisensor2	TumorOnly	158883_120_T_JU6MB4_RG_M080_v2_0_1_51_0_WES	PDMR-158883.WES.P2-JU6MB4	PDMR-158883~120-T
PDMR-158883	Male	45-49	Unknown	PDMR	158883_120_T	P3	PDMR-158883~120-T~JU6MB4NZ2UQ6-P3	PDX	Metastasis	Soft_tissue_Bone	SARC	Non-Rhabdo. soft tissue sarcoma	Yes	WES	148278120	99.83	148.025	0	117	125	35.6	180.7	138.22	0.33	7.09	3.35	msisensor2	TumorOnly	158883_120_T_JU6MB4NZ2UQ6_v2_0_1_51_0_WES	PDMR-158883.WES.P3-JU6MB4NZ2UQ6	PDMR-158883~120-T
PDMR-158883	Male	45-49	Unknown	PDMR	158883_120_T	P0	PDMR-158883~120-T~JU6-P0	PDX	Metastasis	Soft_tissue_Bone	SARC	Non-Rhabdo. soft tissue sarcoma	Yes	RNA-Seq	74325223	99.96	74.2937	0	122	125	36	2035	0	0.91	NA	NA	NA	TumorOnly	158883_120_T_JU6_v2_0_1_4_0_RNASEQ	PDMR-158883.RNA.P0-JU6	PDMR-158883~120-T
PDMR-158883	Male	45-49	Unknown	PDMR	158883_120_T	P1	PDMR-158883~120-T~JU6MB3-P1	PDX	Metastasis	Soft_tissue_Bone	SARC	Non-Rhabdo. soft tissue sarcoma	Yes	RNA-Seq	103667691	99.94	103.604	0	121	125	35.9	1925.4	0	0.91	NA	NA	NA	TumorOnly	158883_120_T_JU6MB3_v2_0_1_4_0_RNASEQ	PDMR-158883.RNA.P1-JU6MB3	PDMR-158883~120-T
PDMR-158883	Male	45-49	Unknown	PDMR	158883_120_T	P1	PDMR-158883~120-T~JU8MB7-P1	PDX	Metastasis	Soft_tissue_Bone	SARC	Non-Rhabdo. soft tissue sarcoma	Yes	RNA-Seq	91684043	99.94	91.6336	0	120	125	36	1949.8	0	0.88	NA	NA	NA	TumorOnly	158883_120_T_JU8MB7_v2_0_1_4_0_RNASEQ	PDMR-158883.RNA.P1-JU8MB7	PDMR-158883~120-T
PDMR-158883	Male	45-49	Unknown	PDMR	158883_120_T	P3	PDMR-158883~120-T~JU6MB4NZ2UQ6-P3	PDX	Metastasis	Soft_tissue_Bone	SARC	Non-Rhabdo. soft tissue sarcoma	Yes	RNA-Seq	101403919	99.94	101.347	0	118	125	36.1	2030.7	0	0.92	NA	NA	NA	TumorOnly	158883_120_T_JU6MB4NZ2UQ6_v2_0_1_4_0_RNASEQ	PDMR-158883.RNA.P3-JU6MB4NZ2UQ6	PDMR-158883~120-T
PDMR-158883	Male	45-49	Unknown	PDMR	158883_120_T	P4	PDMR-158883~120-T~JU6MB4NZ2UQ8Y33-P4	PDX	Metastasis	Soft_tissue_Bone	SARC	Non-Rhabdo. soft tissue sarcoma	Yes	RNA-Seq	69188366	99.95	69.1548	0	120	125	35.9	1897	0	0.93	NA	NA	NA	TumorOnly	158883_120_T_JU6MB4NZ2UQ8Y33_v2_0_1_4_0_RNASEQ	PDMR-158883.RNA.P4-JU6MB4NZ2UQ8Y33	PDMR-158883~120-T
PDMR-159449	Male	80-84	Caucasian	PDMR	159449_244_R	P0	PDMR-159449~244-R~KNH-P0	PDX	Primary	Bladder	BLCA	Transitional cell car. - uroth.	No	WES	122186829	99.95	122.125	0	118	125	35.8	178	116.8	0.96	2.11	2.94	msisensor2	TumorOnly	159449_244_R_KNH_v2_0_1_51_0_WES	PDMR-159449.WES.P0-KNH	PDMR-159449~244-R
PDMR-159449	Male	80-84	Caucasian	PDMR	159449_244_R	P1	PDMR-159449~244-R~KNHY54-P1	PDX	Primary	Bladder	BLCA	Transitional cell car. - uroth.	No	WES	131853112	99.94	131.772	0	119	125	35.8	188.1	129.78	1	2.12	3.07	msisensor2	TumorOnly	159449_244_R_KNHY54_v2_0_1_51_0_WES	PDMR-159449.WES.P1-KNHY54	PDMR-159449~244-R
PDMR-159449	Male	80-84	Caucasian	PDMR	159449_244_R	P1	PDMR-159449~244-R~KNHY57-P1	PDX	Primary	Bladder	BLCA	Transitional cell car. - uroth.	No	WES	140816124	99.97	140.778	0	119	125	35.8	187.6	141.55	1	2.12	2.88	msisensor2	TumorOnly	159449_244_R_KNHY57_v2_0_1_51_0_WES	PDMR-159449.WES.P1-KNHY57	PDMR-159449~244-R
PDMR-159449	Male	80-84	Caucasian	PDMR	159449_244_R	P2	PDMR-159449~244-R~KNHY53B09-P2	PDX	Primary	Bladder	BLCA	Transitional cell car. - uroth.	No	WES	149351249	99.96	149.29	0	118	125	35.8	175.4	136.52	1	2.11	3.93	msisensor2	TumorOnly	159449_244_R_KNHY53B09_v2_0_1_51_0_WES	PDMR-159449.WES.P2-KNHY53B09	PDMR-159449~244-R
PDMR-159449	Male	80-84	Caucasian	PDMR	159449_244_R	P2	PDMR-159449~244-R~KNHY53B13-P2	PDX	Primary	Bladder	BLCA	Transitional cell car. - uroth.	No	WES	130516898	99.97	130.472	0	118	125	35.8	177.3	124.43	0.99	2.14	3.6	msisensor2	TumorOnly	159449_244_R_KNHY53B13_v2_0_1_51_0_WES	PDMR-159449.WES.P2-KNHY53B13	PDMR-159449~244-R
PDMR-159449	Male	80-84	Caucasian	PDMR	159449_244_R	P2	PDMR-159449~244-R~KNHY53B17-P2	PDX	Primary	Bladder	BLCA	Transitional cell car. - uroth.	No	WES	124649957	99.95	124.585	0	119	125	35.8	182.5	121.92	1	2.14	3.86	msisensor2	TumorOnly	159449_244_R_KNHY53B17_v2_0_1_51_0_WES	PDMR-159449.WES.P2-KNHY53B17	PDMR-159449~244-R
PDMR-159449	Male	80-84	Caucasian	PDMR	159449_244_R	P0	PDMR-159449~244-R~KNH-P0	PDX	Primary	Bladder	BLCA	Transitional cell car. - uroth.	No	RNA-Seq	89052051	99.97	89.0248	0	118	125	35.5	1444.9	0	0.97	NA	NA	NA	TumorOnly	159449_244_R_KNH_v2_0_1_4_0_RNASEQ	PDMR-159449.RNA.P0-KNH	PDMR-159449~244-R
PDMR-159449	Male	80-84	Caucasian	PDMR	159449_244_R	P1	PDMR-159449~244-R~KNHY54-P1	PDX	Primary	Bladder	BLCA	Transitional cell car. - uroth.	No	RNA-Seq	164219040	99.96	164.161	0	120	125	35.7	1551.8	0	1	NA	NA	NA	TumorOnly	159449_244_R_KNHY54_v2_0_1_4_0_RNASEQ	PDMR-159449.RNA.P1-KNHY54	PDMR-159449~244-R
PDMR-159449	Male	80-84	Caucasian	PDMR	159449_244_R	P1	PDMR-159449~244-R~KNHY57-P1	PDX	Primary	Bladder	BLCA	Transitional cell car. - uroth.	No	RNA-Seq	139490559	99.98	139.457	0	122	125	35.7	1763.9	0	1	NA	NA	NA	TumorOnly	159449_244_R_KNHY57_v2_0_1_4_0_RNASEQ	PDMR-159449.RNA.P1-KNHY57	PDMR-159449~244-R
PDMR-159449	Male	80-84	Caucasian	PDMR	159449_244_R	P2	PDMR-159449~244-R~KNHY53B09-P2	PDX	Primary	Bladder	BLCA	Transitional cell car. - uroth.	No	RNA-Seq	169708926	99.98	169.67	0	120	125	35.4	1793.9	0	1	NA	NA	NA	TumorOnly	159449_244_R_KNHY53B09_v2_0_1_4_0_RNASEQ	PDMR-159449.RNA.P2-KNHY53B09	PDMR-159449~244-R
PDMR-159449	Male	80-84	Caucasian	PDMR	159449_244_R	P2	PDMR-159449~244-R~KNHY53B13-P2	PDX	Primary	Bladder	BLCA	Transitional cell car. - uroth.	No	RNA-Seq	88967873	99.92	88.8992	0	120	125	35.5	1579.6	0	1	NA	NA	NA	TumorOnly	159449_244_R_KNHY53B13_v2_0_1_4_0_RNASEQ	PDMR-159449.RNA.P2-KNHY53B13	PDMR-159449~244-R
PDMR-159449	Male	80-84	Caucasian	PDMR	159449_244_R	P2	PDMR-159449~244-R~KNHY53B17-P2	PDX	Primary	Bladder	BLCA	Transitional cell car. - uroth.	No	RNA-Seq	157102277	99.98	157.066	0	121	125	35.6	1741.6	0	1	NA	NA	NA	TumorOnly	159449_244_R_KNHY53B17_v2_0_1_4_0_RNASEQ	PDMR-159449.RNA.P2-KNHY53B17	PDMR-159449~244-R
PDMR-165739	Male	70-74	Unknown	PDMR	165739_295_R	P0	PDMR-165739~295-R~AM1-P0	PDX	Primary	Pancreas	PAAD	Adenocarcinoma - pancreas	No	WES	95008195	99.94	94.9512	0	117	125	35.9	169.6	89.6	0.35	7.85	0.92	msisensor1	TumorNormal	165739_295_R_AM1_v2_0_1_51_0_WES	PDMR-165739.WES.P0-AM1	PDMR-165739~295-R
PDMR-165739	Male	70-74	Unknown	PDMR	165739_295_R	P1	PDMR-165739~295-R~AM1I30-P1	PDX	Primary	Pancreas	PAAD	Adenocarcinoma - pancreas	No	WES	21945662	99.68	21.8754	0	122	125	33.9	200.1	20.46	0.41	6.86	0.44	msisensor1	TumorNormal	165739_295_R_AM1I30_v1_2_WES	PDMR-165739.WES.P1-AM1I30	PDMR-165739~295-R
PDMR-165739	Male	70-74	Unknown	PDMR	165739_295_R	P0	PDMR-165739~295-R~AM1-P0	PDX	Primary	Pancreas	PAAD	Adenocarcinoma - pancreas	No	RNA-Seq	133900861	99.92	133.799	0	118	125	35.5	1683.4	0	1	NA	NA	NA	TumorNormal	165739_295_R_AM1_v2_0_1_4_0_RNASEQ	PDMR-165739.RNA.P0-AM1	PDMR-165739~295-R
PDMR-165739	Male	70-74	Unknown	PDMR	165739_295_R	P1	PDMR-165739~295-R~AM1I30-P1	PDX	Primary	Pancreas	PAAD	Adenocarcinoma - pancreas	No	RNA-Seq	108860071	99.95	108.807	0	116	125	35.8	1894.3	0	1	NA	NA	NA	TumorNormal	165739_295_R_AM1I30_v1_2_RNASEQ	PDMR-165739.RNA.P1-AM1I30	PDMR-165739~295-R
PDMR-172845	Female	40-44	Unknown	PDMR	172845_121_B	P0	PDMR-172845~121-B~M770-P0	PDX	Unknown	Colon	COAD	Adenocarcinoma - colon	Yes	WES	137784754	99.89	137.637	0	93	96	36.2	191.7	121.72	1	2.53	1.23	msisensor2	TumorOnly	172845_121_B_M770_v1_2_WES	PDMR-172845.WES.P0-M770	PDMR-172845~121-B
PDMR-172845	Female	40-44	Unknown	PDMR	172845_121_T	P0	PDMR-172845~121-T~M776-P0	PDX	Metastasis	Colon	COAD	Adenocarcinoma - colon	Yes	WES	128494097	99.76	128.191	0	94	96	36.6	198.1	109.35	0.65	1.56	1.15	msisensor2	TumorOnly	172845_121_T_M776_v1_2_WES	PDMR-172845.WES.P0-M776	PDMR-172845~121-T
PDMR-172845	Female	40-44	Unknown	PDMR	172845_142_T	P0	PDMR-172845~142-T~M80-P0	PDX	Metastasis	Colon	COAD	Adenocarcinoma - colon	Yes	WES	136180514	99.96	136.126	0	94	96	36.6	190.8	119.58	1	2.57	1.42	msisensor2	TumorOnly	172845_142_T_M80_v1_2_WES	PDMR-172845.WES.P0-M80	PDMR-172845~142-T
PDMR-172845	Female	40-44	Unknown	PDMR	172845_288_R	P0	PDMR-172845~288-R~J35-P0	PDX	Metastasis	Colon	COAD	Adenocarcinoma - colon	Yes	WES	112528807	99.13	111.548	0	122	125	35.6	200.9	100.53	1	2.52	0.88	msisensor2	TumorOnly	172845_288_R_J35_v1_2_WES	PDMR-172845.WES.P0-J35	PDMR-172845~288-R
PDMR-172845	Female	40-44	Unknown	PDMR	172845_121_B	P1	PDMR-172845~121-B~M770J02-P1	PDX	Unknown	Colon	COAD	Adenocarcinoma - colon	Yes	WES	143375886	99.88	143.203	0	94	96	36.6	196.5	127.61	1	2.55	0.93	msisensor2	TumorOnly	172845_121_B_M770J02_v1_2_WES	PDMR-172845.WES.P1-M770J02	PDMR-172845~121-B
PDMR-172845	Female	40-44	Unknown	PDMR	172845_121_T	P1	PDMR-172845~121-T~M776M1151-P1	PDX	Metastasis	Colon	COAD	Adenocarcinoma - colon	Yes	WES	141253294	99.8	140.968	0	93	96	36.3	196.7	122.29	0.97	2.5	0.61	msisensor2	TumorOnly	172845_121_T_M776M1151_v1_2_WES	PDMR-172845.WES.P1-M776M1151	PDMR-172845~121-T
PDMR-172845	Female	40-44	Unknown	PDMR	172845_142_T	P1	PDMR-172845~142-T~M80J08-P1	PDX	Metastasis	Colon	COAD	Adenocarcinoma - colon	Yes	WES	134505661	99.86	134.314	0	94	96	36.6	201.1	120.59	1	2.48	0.83	msisensor2	TumorOnly	172845_142_T_M80J08_v1_2_WES	PDMR-172845.WES.P1-M80J08	PDMR-172845~142-T
PDMR-172845	Female	40-44	Unknown	PDMR	172845_288_R	P1	PDMR-172845~288-R~J38JF0-P1	PDX	Metastasis	Colon	COAD	Adenocarcinoma - colon	Yes	WES	105105138	99.45	104.531	0	122	125	35.4	196.6	95.21	1	2.47	1.5	msisensor2	TumorOnly	172845_288_R_J38JF0_v1_2_WES	PDMR-172845.WES.P1-J38JF0	PDMR-172845~288-R
PDMR-172845	Female	40-44	Unknown	PDMR	172845_288_R	P1	PDMR-172845~288-R~J38JF7-P1	PDX	Metastasis	Colon	COAD	Adenocarcinoma - colon	Yes	WES	138158860	99.85	137.958	0	122	125	35.7	213.8	144.36	0.99	2.45	1.26	msisensor2	TumorOnly	172845_288_R_J38JF7_v1_2_WES	PDMR-172845.WES.P1-J38JF7	PDMR-172845~288-R
PDMR-172845	Female	40-44	Unknown	PDMR	172845_121_B	P2	PDMR-172845~121-B~M770J02J32-P2	PDX	Unknown	Colon	COAD	Adenocarcinoma - colon	Yes	WES	122140205	99.98	122.116	0	121	125	36.1	188.8	111.3	0.98	2.52	1.25	msisensor2	TumorOnly	172845_121_B_M770J02J32_v1_2_WES	PDMR-172845.WES.P2-M770J02J32	PDMR-172845~121-B
PDMR-172845	Female	40-44	Unknown	PDMR	172845_121_B	P2	PDMR-172845~121-B~M770J03J74-P2	PDX	Unknown	Colon	COAD	Adenocarcinoma - colon	Yes	WES	113577785	99.98	113.554	0	119	125	35.7	203.6	98.88	0.65	1.81	1.71	msisensor2	TumorOnly	172845_121_B_M770J03J74_v1_2_WES	PDMR-172845.WES.P2-M770J03J74	PDMR-172845~121-B
PDMR-172845	Female	40-44	Unknown	PDMR	172845_121_B	P2	PDMR-172845~121-B~M770J05J48-P2	PDX	Unknown	Colon	COAD	Adenocarcinoma - colon	Yes	WES	130133969	99.88	129.972	0	122	125	35.6	211.2	120.29	1	2.59	1.29	msisensor2	TumorOnly	172845_121_B_M770J05J48_v1_2_WES	PDMR-172845.WES.P2-M770J05J48	PDMR-172845~121-B
PDMR-172845	Female	40-44	Unknown	PDMR	172845_121_T	P2	PDMR-172845~121-T~M776M1152J66-P2	PDX	Metastasis	Colon	COAD	Adenocarcinoma - colon	Yes	WES	154141067	99.97	154.101	0	118	125	35.7	175.5	142.45	0.98	2.53	1.41	msisensor2	TumorOnly	172845_121_T_M776M1152J66_v1_2_WES	PDMR-172845.WES.P2-M776M1152J66	PDMR-172845~121-T
PDMR-172845	Female	40-44	Unknown	PDMR	172845_121_T	P2	PDMR-172845~121-T~M776M1153J58-P2	PDX	Metastasis	Colon	COAD	Adenocarcinoma - colon	Yes	WES	113884680	99.95	113.827	0	122	125	36.1	193.3	105.15	0.24	6.5	1.23	msisensor2	TumorOnly	172845_121_T_M776M1153J58_v1_2_WES	PDMR-172845.WES.P2-M776M1153J58	PDMR-172845~121-T
PDMR-172845	Female	40-44	Unknown	PDMR	172845_121_T	P2	PDMR-172845~121-T~M776M1154J15-P2	PDX	Metastasis	Colon	COAD	Adenocarcinoma - colon	Yes	WES	145852161	99.76	145.506	0	122	125	35.7	213.9	138.71	0.98	2.55	0.89	msisensor2	TumorOnly	172845_121_T_M776M1154J15_v1_2_WES	PDMR-172845.WES.P2-M776M1154J15	PDMR-172845~121-T
PDMR-172845	Female	40-44	Unknown	PDMR	172845_121_T	P2	PDMR-172845~121-T~M776M1155J93-P2	PDX	Metastasis	Colon	COAD	Adenocarcinoma - colon	Yes	WES	197896713	99.8	197.509	0	122	125	35.5	212.4	190.43	0.99	2.55	0.92	msisensor2	TumorOnly	172845_121_T_M776M1155J93_v1_2_WES	PDMR-172845.WES.P2-M776M1155J93	PDMR-172845~121-T
PDMR-172845	Female	40-44	Unknown	PDMR	172845_142_T	P2	PDMR-172845~142-T~M80J07JA4-P2	PDX	Metastasis	Colon	COAD	Adenocarcinoma - colon	Yes	WES	161563995	99.89	161.383	0	120	125	35.7	185.6	145.58	0.25	7.27	1.66	msisensor2	TumorOnly	172845_142_T_M80J07JA4_v1_2_WES	PDMR-172845.WES.P2-M80J07JA4	PDMR-172845~142-T
PDMR-172845	Female	40-44	Unknown	PDMR	172845_142_T	P2	PDMR-172845~142-T~M80J08J61-P2	PDX	Metastasis	Colon	COAD	Adenocarcinoma - colon	Yes	WES	140604297	99.85	140.393	0	122	125	35.6	212.8	132.77	1	2.47	1.09	msisensor2	TumorOnly	172845_142_T_M80J08J61_v1_2_WES	PDMR-172845.WES.P2-M80J08J61	PDMR-172845~142-T
PDMR-172845	Female	40-44	Unknown	PDMR	172845_142_T	P2	PDMR-172845~142-T~M80J09J83-P2	PDX	Metastasis	Colon	COAD	Adenocarcinoma - colon	Yes	WES	138000038	99.76	137.663	0	122	125	35.5	214.4	135.3	1	2.42	1.03	msisensor2	TumorOnly	172845_142_T_M80J09J83_v1_2_WES	PDMR-172845.WES.P2-M80J09J83	PDMR-172845~142-T
PDMR-172845	Female	40-44	Unknown	PDMR	172845_142_T	P2	PDMR-172845~142-T~M80J09J86-P2	PDX	Metastasis	Colon	COAD	Adenocarcinoma - colon	Yes	WES	119469981	99.92	119.373	0	122	125	35.5	212.2	122.56	0.93	2.42	0.96	msisensor2	TumorOnly	172845_142_T_M80J09J86_v1_2_WES	PDMR-172845.WES.P2-M80J09J86	PDMR-172845~142-T
PDMR-172845	Female	40-44	Unknown	PDMR	172845_121_B	P3	PDMR-172845~121-B~M770J02J24JA5-P3	PDX	Unknown	Colon	COAD	Adenocarcinoma - colon	Yes	WES	156828162	99.86	156.612	0	118	125	35.7	189.9	132.96	1	2.52	1.38	msisensor2	TumorOnly	172845_121_B_M770J02J24JA5_v1_2_WES	PDMR-172845.WES.P3-M770J02J24JA5	PDMR-172845~121-B
PDMR-172845	Female	40-44	Unknown	PDMR	172845_121_T	P0	PDMR-172845~121-T~M776-P0	PDX	Metastasis	Colon	COAD	Adenocarcinoma - colon	Yes	RNA-Seq	119330667	99.86	119.164	0	99	101	36.4	1860.4	0	1	NA	NA	NA	TumorOnly	172845_121_T_M776_v1_2_RNASEQ	PDMR-172845.RNA.P0-M776	PDMR-172845~121-T
PDMR-172845	Female	40-44	Unknown	PDMR	172845_142_T	P0	PDMR-172845~142-T~M80-P0	PDX	Metastasis	Colon	COAD	Adenocarcinoma - colon	Yes	RNA-Seq	47516486	99.88	47.46	0	122	126	36.6	2058.2	0	1	NA	NA	NA	TumorOnly	172845_142_T_M80_v1_2_RNASEQ	PDMR-172845.RNA.P0-M80	PDMR-172845~142-T
PDMR-172845	Female	40-44	Unknown	PDMR	172845_288_R	P0	PDMR-172845~288-R~J35-P0	PDX	Metastasis	Colon	COAD	Adenocarcinoma - colon	Yes	RNA-Seq	67829414	99.95	67.7983	0	121	125	35.7	2134.9	0	1	NA	NA	NA	TumorOnly	172845_288_R_J35_v1_2_RNASEQ	PDMR-172845.RNA.P0-J35	PDMR-172845~288-R
PDMR-172845	Female	40-44	Unknown	PDMR	172845_121_B	P1	PDMR-172845~121-B~M770J02-P1	PDX	Unknown	Colon	COAD	Adenocarcinoma - colon	Yes	RNA-Seq	102939326	99.91	102.845	0	99	101	36.6	1958.2	0	1	NA	NA	NA	TumorOnly	172845_121_B_M770J02_v1_2_RNASEQ	PDMR-172845.RNA.P1-M770J02	PDMR-172845~121-B
PDMR-172845	Female	40-44	Unknown	PDMR	172845_121_T	P1	PDMR-172845~121-T~M776M1151-P1	PDX	Metastasis	Colon	COAD	Adenocarcinoma - colon	Yes	RNA-Seq	118084704	99.75	117.789	0	99	101	36.6	1880.4	0	1	NA	NA	NA	TumorOnly	172845_121_T_M776M1151_v1_2_RNASEQ	PDMR-172845.RNA.P1-M776M1151	PDMR-172845~121-T
PDMR-172845	Female	40-44	Unknown	PDMR	172845_142_T	P1	PDMR-172845~142-T~M80J08-P1	PDX	Metastasis	Colon	COAD	Adenocarcinoma - colon	Yes	RNA-Seq	80021657	99.82	79.8767	0	122	126	36.7	2002	0	1	NA	NA	NA	TumorOnly	172845_142_T_M80J08_v1_2_RNASEQ	PDMR-172845.RNA.P1-M80J08	PDMR-172845~142-T
PDMR-172845	Female	40-44	Unknown	PDMR	172845_288_R	P1	PDMR-172845~288-R~J37JE2-P1	PDX	Metastasis	Colon	COAD	Adenocarcinoma - colon	Yes	RNA-Seq	84822477	99.94	84.7745	0	118	125	35.4	2192.2	0	1	NA	NA	NA	TumorOnly	172845_288_R_J37JE2_v1_2_RNASEQ	PDMR-172845.RNA.P1-J37JE2	PDMR-172845~288-R
PDMR-172845	Female	40-44	Unknown	PDMR	172845_288_R	P1	PDMR-172845~288-R~J38JF0-P1	PDX	Metastasis	Colon	COAD	Adenocarcinoma - colon	Yes	RNA-Seq	73216405	99.93	73.1618	0	121	125	35.7	2116.6	0	1	NA	NA	NA	TumorOnly	172845_288_R_J38JF0_v1_2_RNASEQ	PDMR-172845.RNA.P1-J38JF0	PDMR-172845~288-R
PDMR-172845	Female	40-44	Unknown	PDMR	172845_288_R	P1	PDMR-172845~288-R~J38JF7-P1	PDX	Metastasis	Colon	COAD	Adenocarcinoma - colon	Yes	RNA-Seq	90287660	99.94	90.2354	0	121	125	35.4	2134.5	0	1	NA	NA	NA	TumorOnly	172845_288_R_J38JF7_v1_2_RNASEQ	PDMR-172845.RNA.P1-J38JF7	PDMR-172845~288-R
PDMR-172845	Female	40-44	Unknown	PDMR	172845_288_R	P1	PDMR-172845~288-R~J40JG7-P1	PDX	Metastasis	Colon	COAD	Adenocarcinoma - colon	Yes	RNA-Seq	74576492	99.9	74.5012	0	121	125	35.7	1992.9	0	1	NA	NA	NA	TumorOnly	172845_288_R_J40JG7_v1_2_RNASEQ	PDMR-172845.RNA.P1-J40JG7	PDMR-172845~288-R
PDMR-172845	Female	40-44	Unknown	PDMR	172845_121_B	P2	PDMR-172845~121-B~M770J02J32-P2	PDX	Unknown	Colon	COAD	Adenocarcinoma - colon	Yes	RNA-Seq	73765637	99.87	73.6663	0	120	125	35.1	2108.2	0	1	NA	NA	NA	TumorOnly	172845_121_B_M770J02J32_v1_2_RNASEQ	PDMR-172845.RNA.P2-M770J02J32	PDMR-172845~121-B
PDMR-172845	Female	40-44	Unknown	PDMR	172845_121_B	P2	PDMR-172845~121-B~M770J03J74-P2	PDX	Unknown	Colon	COAD	Adenocarcinoma - colon	Yes	RNA-Seq	63592768	99.89	63.5226	0	120	125	35.8	2067.1	0	1	NA	NA	NA	TumorOnly	172845_121_B_M770J03J74_v1_2_RNASEQ	PDMR-172845.RNA.P2-M770J03J74	PDMR-172845~121-B
PDMR-172845	Female	40-44	Unknown	PDMR	172845_121_B	P2	PDMR-172845~121-B~M770J05J48-P2	PDX	Unknown	Colon	COAD	Adenocarcinoma - colon	Yes	RNA-Seq	37988005	99.85	37.9329	0	118	125	35.9	2027.8	0	1	NA	NA	NA	TumorOnly	172845_121_B_M770J05J48_v1_2_RNASEQ	PDMR-172845.RNA.P2-M770J05J48	PDMR-172845~121-B
PDMR-172845	Female	40-44	Unknown	PDMR	172845_121_T	P2	PDMR-172845~121-T~M776M1152J66-P2	PDX	Metastasis	Colon	COAD	Adenocarcinoma - colon	Yes	RNA-Seq	63123916	99.87	63.0431	0	120	125	34.9	2183.6	0	1	NA	NA	NA	TumorOnly	172845_121_T_M776M1152J66_v1_2_RNASEQ	PDMR-172845.RNA.P2-M776M1152J66	PDMR-172845~121-T
PDMR-172845	Female	40-44	Unknown	PDMR	172845_121_T	P2	PDMR-172845~121-T~M776M1153J58-P2	PDX	Metastasis	Colon	COAD	Adenocarcinoma - colon	Yes	RNA-Seq	67963262	99.88	67.8803	0	119	125	34.9	2026.8	0	1	NA	NA	NA	TumorOnly	172845_121_T_M776M1153J58_v1_2_RNASEQ	PDMR-172845.RNA.P2-M776M1153J58	PDMR-172845~121-T
PDMR-172845	Female	40-44	Unknown	PDMR	172845_121_T	P2	PDMR-172845~121-T~M776M1154J15-P2	PDX	Metastasis	Colon	COAD	Adenocarcinoma - colon	Yes	RNA-Seq	58412407	99.91	58.3578	0	118	125	36.1	2075.6	0	1	NA	NA	NA	TumorOnly	172845_121_T_M776M1154J15_v1_2_RNASEQ	PDMR-172845.RNA.P2-M776M1154J15	PDMR-172845~121-T
PDMR-172845	Female	40-44	Unknown	PDMR	172845_121_T	P2	PDMR-172845~121-T~M776M1155J93-P2	PDX	Metastasis	Colon	COAD	Adenocarcinoma - colon	Yes	RNA-Seq	62491557	99.87	62.4085	0	120	125	35.6	2003.3	0	1	NA	NA	NA	TumorOnly	172845_121_T_M776M1155J93_v1_2_RNASEQ	PDMR-172845.RNA.P2-M776M1155J93	PDMR-172845~121-T
PDMR-172845	Female	40-44	Unknown	PDMR	172845_142_T	P2	PDMR-172845~142-T~M80J07JA4-P2	PDX	Metastasis	Colon	COAD	Adenocarcinoma - colon	Yes	RNA-Seq	112819979	99.76	112.551	0	120	125	35.1	2037.7	0	1	NA	NA	NA	TumorOnly	172845_142_T_M80J07JA4_v1_2_RNASEQ	PDMR-172845.RNA.P2-M80J07JA4	PDMR-172845~142-T
PDMR-172845	Female	40-44	Unknown	PDMR	172845_142_T	P2	PDMR-172845~142-T~M80J08J61-P2	PDX	Metastasis	Colon	COAD	Adenocarcinoma - colon	Yes	RNA-Seq	41702986	99.93	41.6751	0	118	125	36.1	2006.8	0	1	NA	NA	NA	TumorOnly	172845_142_T_M80J08J61_v1_2_RNASEQ	PDMR-172845.RNA.P2-M80J08J61	PDMR-172845~142-T
PDMR-172845	Female	40-44	Unknown	PDMR	172845_142_T	P2	PDMR-172845~142-T~M80J09J83-P2	PDX	Metastasis	Colon	COAD	Adenocarcinoma - colon	Yes	RNA-Seq	71820446	99.69	71.5988	0	121	125	35.5	1953.4	0	1	NA	NA	NA	TumorOnly	172845_142_T_M80J09J83_v1_2_RNASEQ	PDMR-172845.RNA.P2-M80J09J83	PDMR-172845~142-T
PDMR-172845	Female	40-44	Unknown	PDMR	172845_142_T	P2	PDMR-172845~142-T~M80J09J86-P2	PDX	Metastasis	Colon	COAD	Adenocarcinoma - colon	Yes	RNA-Seq	96591076	99.71	96.309	0	120	125	35.5	2122.3	0	1	NA	NA	NA	TumorOnly	172845_142_T_M80J09J86_v1_2_RNASEQ	PDMR-172845.RNA.P2-M80J09J86	PDMR-172845~142-T
PDMR-172845	Female	40-44	Unknown	PDMR	172845_121_B	P3	PDMR-172845~121-B~M770J02J24JA5-P3	PDX	Unknown	Colon	COAD	Adenocarcinoma - colon	Yes	RNA-Seq	67688540	99.88	67.6067	0	119	125	35.1	2135.3	0	1	NA	NA	NA	TumorOnly	172845_121_B_M770J02J24JA5_v1_2_RNASEQ	PDMR-172845.RNA.P3-M770J02J24JA5	PDMR-172845~121-B
PDMR-174316	Male	80-84	Unknown	PDMR	174316_266_R	P0	PDMR-174316~266-R~AD8-P0	PDX	Primary	Skin	CSCC	Squamous cell carcinoma - skin	No	WES	150299282	99.5	149.548	0	123	125	35.6	203.8	137.44	1	3.89	6.38	msisensor1	TumorNormal	174316_266_R_AD8_v1_2_WES	PDMR-174316.WES.P0-AD8	PDMR-174316~266-R
PDMR-174316	Male	80-84	Unknown	PDMR	174316_266_R	P0	PDMR-174316~266-R~AD7-P0	PDX	Primary	Skin	CSCC	Squamous cell carcinoma - skin	No	WES	138930148	96.49	134.054	0	121	125	35.3	197.1	114.42	0.31	7.22	4.36	msisensor1	TumorNormal	174316_266_R_AD7_v1_2_WES	PDMR-174316.WES.P0-AD7	PDMR-174316~266-R
PDMR-174316	Male	80-84	Unknown	PDMR	174316_266_R	P1	PDMR-174316~266-R~AD7I14-P1	PDX	Primary	Skin	CSCC	Squamous cell carcinoma - skin	No	WES	131053584	99.59	130.516	0	122	125	35.5	200.7	117.01	1	3.87	5.26	msisensor1	TumorNormal	174316_266_R_AD7I14_v1_2_WES	PDMR-174316.WES.P1-AD7I14	PDMR-174316~266-R
PDMR-174316	Male	80-84	Unknown	PDMR	174316_266_R	P3	PDMR-174316~266-R~AD8I91NB6E05-P3	PDX	Primary	Skin	CSCC	Squamous cell carcinoma - skin	No	WES	330400864	94.29	311.535	0	122	125	34.4	196.3	243.19	0.8	3.9	17.36	msisensor1	TumorNormal	174316_266_R_AD8I91NB6E05_v1_2_WES	PDMR-174316.WES.P3-AD8I91NB6E05	PDMR-174316~266-R
PDMR-174316	Male	80-84	Unknown	PDMR	174316_266_R	P4	PDMR-174316~266-R~AD7I12II7NB9WC6-P4	PDX	Primary	Skin	CSCC	Squamous cell carcinoma - skin	No	WES	33841743	99.52	33.6793	0	121	125	35.4	198.5	29.72	1	3.9	0.47	msisensor1	TumorNormal	174316_266_R_AD7I12II7NB9WC6_v1_2_WES	PDMR-174316.WES.P4-AD7I12II7NB9WC6	PDMR-174316~266-R
PDMR-174316	Male	80-84	Unknown	PDMR	174316_266_R	P0	PDMR-174316~266-R~AD7-P0	PDX	Primary	Skin	CSCC	Squamous cell carcinoma - skin	No	RNA-Seq	88972887	99.96	88.938	0	122	125	35.3	1923.2	0	0.99	NA	NA	NA	TumorNormal	174316_266_R_AD7_v1_2_RNASEQ	PDMR-174316.RNA.P0-AD7	PDMR-174316~266-R
PDMR-174316	Male	80-84	Unknown	PDMR	174316_266_R	P0	PDMR-174316~266-R~AD8-P0	PDX	Primary	Skin	CSCC	Squamous cell carcinoma - skin	No	RNA-Seq	86006932	99.97	85.9775	0	122	125	35.3	1964.9	0	1	NA	NA	NA	TumorNormal	174316_266_R_AD8_v1_2_RNASEQ	PDMR-174316.RNA.P0-AD8	PDMR-174316~266-R
PDMR-174316	Male	80-84	Unknown	PDMR	174316_266_R	P1	PDMR-174316~266-R~AD7I14-P1	PDX	Primary	Skin	CSCC	Squamous cell carcinoma - skin	No	RNA-Seq	117587131	99.96	117.543	0	119	125	34.7	1813.8	0	0.98	NA	NA	NA	TumorNormal	174316_266_R_AD7I14_v1_2_RNASEQ	PDMR-174316.RNA.P1-AD7I14	PDMR-174316~266-R
PDMR-174316	Male	80-84	Unknown	PDMR	174316_266_R	P3	PDMR-174316~266-R~AD7I12II8NC0-P3	PDX	Primary	Skin	CSCC	Squamous cell carcinoma - skin	No	RNA-Seq	113671085	99.97	113.641	0	117	125	34.7	1908.9	0	0.99	NA	NA	NA	TumorNormal	174316_266_R_AD7I12II8NC0_v1_2_RNASEQ	PDMR-174316.RNA.P3-AD7I12II8NC0	PDMR-174316~266-R
PDMR-174316	Male	80-84	Unknown	PDMR	174316_266_R	P3	PDMR-174316~266-R~AD8I91NB6E05-P3	PDX	Primary	Skin	CSCC	Squamous cell carcinoma - skin	No	RNA-Seq	181530387	99.96	181.465	0	117	125	34.7	1696.3	0	0.99	NA	NA	NA	TumorNormal	174316_266_R_AD8I91NB6E05_v1_2_RNASEQ	PDMR-174316.RNA.P3-AD8I91NB6E05	PDMR-174316~266-R
PDMR-174316	Male	80-84	Unknown	PDMR	174316_266_R	P4	PDMR-174316~266-R~AD7I12II7NB9WC6-P4	PDX	Primary	Skin	CSCC	Squamous cell carcinoma - skin	No	RNA-Seq	162082313	99.96	162.025	0	118	125	34.7	1787.9	0	0.99	NA	NA	NA	TumorNormal	174316_266_R_AD7I12II7NB9WC6_v1_2_RNASEQ	PDMR-174316.RNA.P4-AD7I12II7NB9WC6	PDMR-174316~266-R
PDMR-174941	Male	15-19	Caucasian	PDMR	174941_126_T	P0	PDMR-174941~126-T~DA3-P0	PDX	Primary	Skin	SKCM	Melanoma	Yes	WES	126817887	99.84	126.615	0	123	125	35.8	232.4	132.71	1	1.79	3.87	msisensor1	TumorNormal	174941_126_T_DA3_v1_2_WES	PDMR-174941.WES.P0-DA3	PDMR-174941~126-T
PDMR-174941	Male	15-19	Caucasian	PDMR	174941_126_T	P1	PDMR-174941~126-T~DA3DW6-P1	PDX	Primary	Skin	SKCM	Melanoma	Yes	WES	21493091	99.76	21.4415	0	123	125	35.5	253.4	21.79	1	1.77	0.31	msisensor1	TumorNormal	174941_126_T_DA3DW6_v1_2_WES	PDMR-174941.WES.P1-DA3DW6	PDMR-174941~126-T
PDMR-174941	Male	15-19	Caucasian	PDMR	174941_126_T	P2	PDMR-174941~126-T~DA4DZ7WS8-P2	PDX	Primary	Skin	SKCM	Melanoma	Yes	WES	114509575	99.1	113.479	0	123	125	35.5	258.7	119.46	1	1.75	3.3	msisensor1	TumorNormal	174941_126_T_DA4DZ7WS8_v1_2_WES	PDMR-174941.WES.P2-DA4DZ7WS8	PDMR-174941~126-T
PDMR-174941	Male	15-19	Caucasian	PDMR	174941_126_T	P2	PDMR-174941~126-T~DA3DW5YB6-P2	PDX	Primary	Skin	SKCM	Melanoma	Yes	WES	81033416	99.61	80.7174	0	123	125	35.6	195.2	76.51	1	1.77	1.3	msisensor1	TumorNormal	174941_126_T_DA3DW5YB6_v1_2_WES	PDMR-174941.WES.P2-DA3DW5YB6	PDMR-174941~126-T
PDMR-174941	Male	15-19	Caucasian	PDMR	174941_126_T	P3	PDMR-174941~126-T~DA3DW5YB6Z33-P3	PDX	Primary	Skin	SKCM	Melanoma	Yes	WES	50925415	99.9	50.8745	0	122	125	35.7	205	47.46	1	1.67	0.74	msisensor1	TumorNormal	174941_126_T_DA3DW5YB6Z33_v1_2_WES	PDMR-174941.WES.P3-DA3DW5YB6Z33	PDMR-174941~126-T
PDMR-174941	Male	15-19	Caucasian	PDMR	174941_126_T	P0	PDMR-174941~126-T~DA3-P0	PDX	Primary	Skin	SKCM	Melanoma	Yes	RNA-Seq	90080488	99.98	90.0622	0	122	125	35.5	2336.9	0	1	NA	NA	NA	TumorNormal	174941_126_T_DA3_v1_2_RNASEQ	PDMR-174941.RNA.P0-DA3	PDMR-174941~126-T
PDMR-174941	Male	15-19	Caucasian	PDMR	174941_126_T	P1	PDMR-174941~126-T~DA3DW6-P1	PDX	Primary	Skin	SKCM	Melanoma	Yes	RNA-Seq	40984168	99.98	40.9768	0	121	125	35.5	1643.7	0	0.99	NA	NA	NA	TumorNormal	174941_126_T_DA3DW6_v1_2_RNASEQ	PDMR-174941.RNA.P1-DA3DW6	PDMR-174941~126-T
PDMR-174941	Male	15-19	Caucasian	PDMR	174941_126_T	P1	PDMR-174941~126-T~DA4DZ5-P1	PDX	Primary	Skin	SKCM	Melanoma	Yes	RNA-Seq	133612033	99.97	133.576	0	121	125	35.6	2244.3	0	0.99	NA	NA	NA	TumorNormal	174941_126_T_DA4DZ5_v1_2_RNASEQ	PDMR-174941.RNA.P1-DA4DZ5	PDMR-174941~126-T
PDMR-174941	Male	15-19	Caucasian	PDMR	174941_126_T	P2	PDMR-174941~126-T~DA3DW5YB6-P2	PDX	Primary	Skin	SKCM	Melanoma	Yes	RNA-Seq	104602356	99.98	104.582	0	121	125	35.6	2170.4	0	0.99	NA	NA	NA	TumorNormal	174941_126_T_DA3DW5YB6_v1_2_RNASEQ	PDMR-174941.RNA.P2-DA3DW5YB6	PDMR-174941~126-T
PDMR-174941	Male	15-19	Caucasian	PDMR	174941_126_T	P2	PDMR-174941~126-T~DA4DZ7WS8-P2	PDX	Primary	Skin	SKCM	Melanoma	Yes	RNA-Seq	56715933	99.98	56.7069	0	122	125	35.6	2186.9	0	0.99	NA	NA	NA	TumorNormal	174941_126_T_DA4DZ7WS8_v1_2_RNASEQ	PDMR-174941.RNA.P2-DA4DZ7WS8	PDMR-174941~126-T
PDMR-174941	Male	15-19	Caucasian	PDMR	174941_126_T	P3	PDMR-174941~126-T~DA3DW5YB6Z33-P3	PDX	Primary	Skin	SKCM	Melanoma	Yes	RNA-Seq	152434789	99.99	152.412	0	120	125	35.5	1998.8	0	0.99	NA	NA	NA	TumorNormal	174941_126_T_DA3DW5YB6Z33_v1_2_RNASEQ	PDMR-174941.RNA.P3-DA3DW5YB6Z33	PDMR-174941~126-T
PDMR-175126	Female	65-69	Caucasian	PDMR	175126_011_R	P0	PDMR-175126~011-R~TCA-P0	PDX	Primary	Colon	COAD	Adenocarcinoma - colon	No	WES	158050967	99.94	157.964	0	118	125	35.6	179.8	150.75	1	2.03	85.29	msisensor2	TumorOnly	175126_011_R_TCA_v2_0_1_51_0_WES	PDMR-175126.WES.P0-TCA	PDMR-175126~011-R
PDMR-175126	Female	65-69	Caucasian	PDMR	175126_011_R	P0	PDMR-175126~011-R~TCE-P0	PDX	Primary	Colon	COAD	Adenocarcinoma - colon	No	WES	108640124	99.94	108.577	0	114	125	35.9	171.9	82.83	1	2.08	85.46	msisensor2	TumorOnly	175126_011_R_TCE_v2_0_1_51_0_WES	PDMR-175126.WES.P0-TCE	PDMR-175126~011-R
PDMR-175126	Female	65-69	Caucasian	PDMR	175126_011_R	P1	PDMR-175126~011-R~TCAPT4-P1	PDX	Primary	Colon	COAD	Adenocarcinoma - colon	No	WES	151858684	99.86	151.642	0	117	125	35.6	175.8	137.04	0.49	2.08	86.28	msisensor2	TumorOnly	175126_011_R_TCAPT4_v2_0_1_51_0_WES	PDMR-175126.WES.P1-TCAPT4	PDMR-175126~011-R
PDMR-175126	Female	65-69	Caucasian	PDMR	175126_011_R	P1	PDMR-175126~011-R~TCAPT6-P1	PDX	Primary	Colon	COAD	Adenocarcinoma - colon	No	WES	139902763	99.97	139.856	0	119	125	35.9	181.7	136.3	0.48	2.1	85.71	msisensor2	TumorOnly	175126_011_R_TCAPT6_v2_0_1_51_0_WES	PDMR-175126.WES.P1-TCAPT6	PDMR-175126~011-R
PDMR-175126	Female	65-69	Caucasian	PDMR	175126_011_R	P1	PDMR-175126~011-R~TCEPF2-P1	PDX	Primary	Colon	COAD	Adenocarcinoma - colon	No	WES	149123343	99.97	149.08	0	119	125	35.8	183.1	147.04	1	2.1	85.78	msisensor2	TumorOnly	175126_011_R_TCEPF2_v2_0_1_51_0_WES	PDMR-175126.WES.P1-TCEPF2	PDMR-175126~011-R
PDMR-175126	Female	65-69	Caucasian	PDMR	175126_011_R	P1	PDMR-175126~011-R~TCEPF3-P1	PDX	Primary	Colon	COAD	Adenocarcinoma - colon	No	WES	144230952	99.94	144.146	0	118	125	35.7	178.8	138.65	0.95	2.09	85.83	msisensor2	TumorOnly	175126_011_R_TCEPF3_v2_0_1_51_0_WES	PDMR-175126.WES.P1-TCEPF3	PDMR-175126~011-R
PDMR-175126	Female	65-69	Caucasian	PDMR	175126_011_R	P0	PDMR-175126~011-R~TCE-P0	PDX	Primary	Colon	COAD	Adenocarcinoma - colon	No	RNA-Seq	120640627	98.83	119.226	0	120	125	35.3	2052.4	0	1	NA	NA	NA	TumorOnly	175126_011_R_TCE_v2_0_1_4_0_RNASEQ	PDMR-175126.RNA.P0-TCE	PDMR-175126~011-R
PDMR-175126	Female	65-69	Caucasian	PDMR	175126_011_R	P1	PDMR-175126~011-R~TCAPT4-P1	PDX	Primary	Colon	COAD	Adenocarcinoma - colon	No	RNA-Seq	109639767	99.97	109.607	0	120	125	35.6	2114.2	0	1	NA	NA	NA	TumorOnly	175126_011_R_TCAPT4_v2_0_1_4_0_RNASEQ	PDMR-175126.RNA.P1-TCAPT4	PDMR-175126~011-R
PDMR-175126	Female	65-69	Caucasian	PDMR	175126_011_R	P1	PDMR-175126~011-R~TCAPT6-P1	PDX	Primary	Colon	COAD	Adenocarcinoma - colon	No	RNA-Seq	73133715	99.84	73.0139	0	121	125	35.4	2133.3	0	1	NA	NA	NA	TumorOnly	175126_011_R_TCAPT6_v2_0_1_4_0_RNASEQ	PDMR-175126.RNA.P1-TCAPT6	PDMR-175126~011-R
PDMR-175126	Female	65-69	Caucasian	PDMR	175126_011_R	P1	PDMR-175126~011-R~TCEPF2-P1	PDX	Primary	Colon	COAD	Adenocarcinoma - colon	No	RNA-Seq	126078219	98.38	124.033	0	121	125	35.2	2043.3	0	1	NA	NA	NA	TumorOnly	175126_011_R_TCEPF2_v2_0_1_4_0_RNASEQ	PDMR-175126.RNA.P1-TCEPF2	PDMR-175126~011-R
PDMR-175126	Female	65-69	Caucasian	PDMR	175126_011_R	P1	PDMR-175126~011-R~TCEPF3-P1	PDX	Primary	Colon	COAD	Adenocarcinoma - colon	No	RNA-Seq	101061365	99.72	100.782	0	120	125	35.4	1818.8	0	1	NA	NA	NA	TumorOnly	175126_011_R_TCEPF3_v2_0_1_4_0_RNASEQ	PDMR-175126.RNA.P1-TCEPF3	PDMR-175126~011-R
PDMR-176247	Female	50-54	Caucasian	PDMR	176247_063_R	P0	PDMR-176247~063-R~IK9-P0	PDX	Primary	Colon	COAD	Adenocarcinoma - colon	No	WES	121167143	99.04	120.008	0	122	125	35.5	265.9	121.33	0.95	3.51	0.85	msisensor1	TumorNormal	176247_063_R_IK9_v1_2_WES	PDMR-176247.WES.P0-IK9	PDMR-176247~063-R
PDMR-176247	Female	50-54	Caucasian	PDMR	176247_063_R	P0	PDMR-176247~063-R~IL1-P0	PDX	Primary	Colon	COAD	Adenocarcinoma - colon	No	WES	187663944	99.83	187.349	0	123	125	35.6	204.5	189.65	0.98	3.56	1.27	msisensor1	TumorNormal	176247_063_R_IL1_v1_2_WES	PDMR-176247.WES.P0-IL1	PDMR-176247~063-R
PDMR-176247	Female	50-54	Caucasian	PDMR	176247_063_R	P1	PDMR-176247~063-R~IK9W17-P1	PDX	Primary	Colon	COAD	Adenocarcinoma - colon	No	WES	145664908	99.61	145.1	0	122	125	35.4	245.7	140.47	1	3.51	0.99	msisensor1	TumorNormal	176247_063_R_IK9W17_v1_2_WES	PDMR-176247.WES.P1-IK9W17	PDMR-176247~063-R
PDMR-176247	Female	50-54	Caucasian	PDMR	176247_063_R	P1	PDMR-176247~063-R~IL1M965-P1	PDX	Primary	Colon	COAD	Adenocarcinoma - colon	No	WES	141022945	99.64	140.51	0	123	125	35.4	256.6	140.02	0.98	3.39	1.1	msisensor1	TumorNormal	176247_063_R_IL1M965_v1_2_WES	PDMR-176247.WES.P1-IL1M965	PDMR-176247~063-R
PDMR-176247	Female	50-54	Caucasian	PDMR	176247_063_R	P2	PDMR-176247~063-R~IK9W16M798-P2	PDX	Primary	Colon	COAD	Adenocarcinoma - colon	No	WES	141378696	99.66	140.905	0	123	125	35.5	253.3	142.47	0.97	3.5	1.12	msisensor1	TumorNormal	176247_063_R_IK9W16M798_v1_2_WES	PDMR-176247.WES.P2-IK9W16M798	PDMR-176247~063-R
PDMR-176247	Female	50-54	Caucasian	PDMR	176247_063_R	P2	PDMR-176247~063-R~IL1M965J04-P2	PDX	Primary	Colon	COAD	Adenocarcinoma - colon	No	WES	154068267	99.67	153.555	0	123	125	35.4	261	148.32	1	3.31	1.33	msisensor1	TumorNormal	176247_063_R_IL1M965J04_v1_2_WES	PDMR-176247.WES.P2-IL1M965J04	PDMR-176247~063-R
PDMR-176247	Female	50-54	Caucasian	PDMR	176247_063_R	P0	PDMR-176247~063-R~IK9-P0	PDX	Primary	Colon	COAD	Adenocarcinoma - colon	No	RNA-Seq	120682306	99.89	120.545	0	122	125	35.5	1955.8	0	0.99	NA	NA	NA	TumorNormal	176247_063_R_IK9_v1_2_RNASEQ	PDMR-176247.RNA.P0-IK9	PDMR-176247~063-R
PDMR-176247	Female	50-54	Caucasian	PDMR	176247_063_R	P0	PDMR-176247~063-R~IL1-P0	PDX	Primary	Colon	COAD	Adenocarcinoma - colon	No	RNA-Seq	97858761	99.93	97.7938	0	120	125	35.9	2012.8	0	1	NA	NA	NA	TumorNormal	176247_063_R_IL1_v1_2_RNASEQ	PDMR-176247.RNA.P0-IL1	PDMR-176247~063-R
PDMR-176247	Female	50-54	Caucasian	PDMR	176247_063_R	P1	PDMR-176247~063-R~IK9W17-P1	PDX	Primary	Colon	COAD	Adenocarcinoma - colon	No	RNA-Seq	191038054	99.92	190.882	0	121	125	35.4	1985.6	0	1	NA	NA	NA	TumorNormal	176247_063_R_IK9W17_v1_2_RNASEQ	PDMR-176247.RNA.P1-IK9W17	PDMR-176247~063-R
PDMR-176247	Female	50-54	Caucasian	PDMR	176247_063_R	P1	PDMR-176247~063-R~IL1M965-P1	PDX	Primary	Colon	COAD	Adenocarcinoma - colon	No	RNA-Seq	130861849	99.94	130.778	0	121	125	35.4	2029.1	0	1	NA	NA	NA	TumorNormal	176247_063_R_IL1M965_v1_2_RNASEQ	PDMR-176247.RNA.P1-IL1M965	PDMR-176247~063-R
PDMR-176247	Female	50-54	Caucasian	PDMR	176247_063_R	P2	PDMR-176247~063-R~IK9W16M798-P2	PDX	Primary	Colon	COAD	Adenocarcinoma - colon	No	RNA-Seq	161828310	99.95	161.743	0	122	125	35.3	2322.5	0	1	NA	NA	NA	TumorNormal	176247_063_R_IK9W16M798_v1_2_RNASEQ	PDMR-176247.RNA.P2-IK9W16M798	PDMR-176247~063-R
PDMR-176247	Female	50-54	Caucasian	PDMR	176247_063_R	P2	PDMR-176247~063-R~IL1M965J04-P2	PDX	Primary	Colon	COAD	Adenocarcinoma - colon	No	RNA-Seq	62567826	99.98	62.5574	0	119	125	35.6	1607.8	0	1	NA	NA	NA	TumorNormal	176247_063_R_IL1M965J04_v1_2_RNASEQ	PDMR-176247.RNA.P2-IL1M965J04	PDMR-176247~063-R
PDMR-179942	Female	55-59	Caucasian	PDMR	179942_160_R	P0	PDMR-179942~160-R~F5G-P0	PDX	Primary	Soft_tissue_Bone	SARC	Leiomyosarcoma - uterus	Yes	WES	156599984	99.95	156.515	0	119	125	35.7	185.9	148.05	1	1.84	4.36	msisensor2	TumorOnly	179942_160_R_F5G_v2_0_1_51_0_WES	PDMR-179942.WES.P0-F5G	PDMR-179942~160-R
PDMR-179942	Female	55-59	Caucasian	PDMR	179942_160_R	P0	PDMR-179942~160-R~F5H-P0	PDX	Primary	Soft_tissue_Bone	SARC	Leiomyosarcoma - uterus	Yes	WES	143231254	99.91	143.108	0	117	125	35.8	173.1	136.31	1	1.8	5.63	msisensor2	TumorOnly	179942_160_R_F5H_v2_0_1_51_0_WES	PDMR-179942.WES.P0-F5H	PDMR-179942~160-R
PDMR-179942	Female	55-59	Caucasian	PDMR	179942_160_R	P1	PDMR-179942~160-R~F5GN20-P1	PDX	Primary	Soft_tissue_Bone	SARC	Leiomyosarcoma - uterus	Yes	WES	140221346	99.98	140.192	0	119	125	35.8	182	133.59	1	1.83	5.92	msisensor2	TumorOnly	179942_160_R_F5GN20_v2_0_1_51_0_WES	PDMR-179942.WES.P1-F5GN20	PDMR-179942~160-R
PDMR-179942	Female	55-59	Caucasian	PDMR	179942_160_R	P1	PDMR-179942~160-R~F5GN22-P1	PDX	Primary	Soft_tissue_Bone	SARC	Leiomyosarcoma - uterus	Yes	WES	148374498	99.97	148.334	0	119	125	35.7	182.5	140.12	1	1.9	5.02	msisensor2	TumorOnly	179942_160_R_F5GN22_v2_0_1_51_0_WES	PDMR-179942.WES.P1-F5GN22	PDMR-179942~160-R
PDMR-179942	Female	55-59	Caucasian	PDMR	179942_160_R	P1	PDMR-179942~160-R~F5HP51-P1	PDX	Primary	Soft_tissue_Bone	SARC	Leiomyosarcoma - uterus	Yes	WES	155440461	99.97	155.386	0	117	125	35.8	176.4	140.44	1	1.78	5.27	msisensor2	TumorOnly	179942_160_R_F5HP51_v2_0_1_51_0_WES	PDMR-179942.WES.P1-F5HP51	PDMR-179942~160-R
PDMR-179942	Female	55-59	Caucasian	PDMR	179942_160_R	P1	PDMR-179942~160-R~F5HP54-P1	PDX	Primary	Soft_tissue_Bone	SARC	Leiomyosarcoma - uterus	Yes	WES	152263920	99.97	152.223	0	118	125	35.8	175.6	142.96	1	3.2	5.28	msisensor2	TumorOnly	179942_160_R_F5HP54_v2_0_1_51_0_WES	PDMR-179942.WES.P1-F5HP54	PDMR-179942~160-R
PDMR-179942	Female	55-59	Caucasian	PDMR	179942_160_R	P1	PDMR-179942~160-R~F5GN20-P1	PDX	Primary	Soft_tissue_Bone	SARC	Leiomyosarcoma - uterus	Yes	RNA-Seq	124623345	99.88	124.468	0	120	125	35.6	1952.7	0	0.97	NA	NA	NA	TumorOnly	179942_160_R_F5GN20_v2_0_1_4_0_RNASEQ	PDMR-179942.RNA.P1-F5GN20	PDMR-179942~160-R
PDMR-179942	Female	55-59	Caucasian	PDMR	179942_160_R	P1	PDMR-179942~160-R~F5GN22-P1	PDX	Primary	Soft_tissue_Bone	SARC	Leiomyosarcoma - uterus	Yes	RNA-Seq	133523052	99.91	133.4	0	121	125	35.6	2126.5	0	0.98	NA	NA	NA	TumorOnly	179942_160_R_F5GN22_v2_0_1_4_0_RNASEQ	PDMR-179942.RNA.P1-F5GN22	PDMR-179942~160-R
PDMR-179942	Female	55-59	Caucasian	PDMR	179942_160_R	P1	PDMR-179942~160-R~F5HP51-P1	PDX	Primary	Soft_tissue_Bone	SARC	Leiomyosarcoma - uterus	Yes	RNA-Seq	107056345	99.96	107.014	0	119	125	35.7	1498.1	0	0.98	NA	NA	NA	TumorOnly	179942_160_R_F5HP51_v2_0_1_4_0_RNASEQ	PDMR-179942.RNA.P1-F5HP51	PDMR-179942~160-R
PDMR-182917	Female	50-54	Caucasian	PDMR	182917_245_R	P0	PDMR-182917~245-R~JWP-P0	PDX	Unknown	Skin	SKCM	Melanoma	No	WES	146653374	99.86	146.454	0	117	125	35.5	174	133.92	1	3.67	5.06	msisensor2	TumorOnly	182917_245_R_JWP_v2_0_1_51_0_WES	PDMR-182917.WES.P0-JWP	PDMR-182917~245-R
PDMR-182917	Female	50-54	Caucasian	PDMR	182917_245_R	P1	PDMR-182917~245-R~JWPE88-P1	PDX	Unknown	Skin	SKCM	Melanoma	No	WES	162591337	99.96	162.522	0	119	125	35.7	180.2	151.57	0.99	1.79	4.22	msisensor2	TumorOnly	182917_245_R_JWPE88_v2_0_1_51_0_WES	PDMR-182917.WES.P1-JWPE88	PDMR-182917~245-R
PDMR-182917	Female	50-54	Caucasian	PDMR	182917_245_R	P1	PDMR-182917~245-R~JXKE22-P1	PDX	Unknown	Skin	SKCM	Melanoma	No	WES	113464768	99.95	113.403	0	113	125	35.8	172.7	61.63	0.98	3.44	5.32	msisensor2	TumorOnly	182917_245_R_JXKE22_v2_0_1_51_0_WES	PDMR-182917.WES.P1-JXKE22	PDMR-182917~245-R
PDMR-182917	Female	50-54	Caucasian	PDMR	182917_245_R	P1	PDMR-182917~245-R~JXKE24-P1	PDX	Unknown	Skin	SKCM	Melanoma	No	WES	115463923	99.92	115.371	0	121	125	35.9	194.2	92.25	1	5.04	6.13	msisensor2	TumorOnly	182917_245_R_JXKE24_v2_0_1_51_0_WES	PDMR-182917.WES.P1-JXKE24	PDMR-182917~245-R
PDMR-182917	Female	50-54	Caucasian	PDMR	182917_245_R	P2	PDMR-182917~245-R~JXKE25NE6-P2	PDX	Unknown	Skin	SKCM	Melanoma	No	WES	120555849	99.93	120.473	0	113	125	35.8	163.6	97.73	1	3.52	5.04	msisensor2	TumorOnly	182917_245_R_JXKE25NE6_v2_0_1_51_0_WES	PDMR-182917.WES.P2-JXKE25NE6	PDMR-182917~245-R
PDMR-182917	Female	50-54	Caucasian	PDMR	182917_245_R	P2	PDMR-182917~245-R~JXKE25NE7-P2	PDX	Unknown	Skin	SKCM	Melanoma	No	WES	145443669	99.93	145.339	0	115	125	35.6	169.1	127.03	1	1.76	3.27	msisensor2	TumorOnly	182917_245_R_JXKE25NE7_v2_0_1_51_0_WES	PDMR-182917.WES.P2-JXKE25NE7	PDMR-182917~245-R
PDMR-182917	Female	50-54	Caucasian	PDMR	182917_245_R	P0	PDMR-182917~245-R~JWP-P0	PDX	Unknown	Skin	SKCM	Melanoma	No	RNA-Seq	107888168	99.99	107.877	0	118	125	35.6	2083.5	0	0.99	NA	NA	NA	TumorOnly	182917_245_R_JWP_v2_0_1_4_0_RNASEQ	PDMR-182917.RNA.P0-JWP	PDMR-182917~245-R
PDMR-182917	Female	50-54	Caucasian	PDMR	182917_245_R	P1	PDMR-182917~245-R~JXKE22-P1	PDX	Unknown	Skin	SKCM	Melanoma	No	RNA-Seq	191294776	99.96	191.223	0	120	125	35.8	2117.1	0	0.98	NA	NA	NA	TumorOnly	182917_245_R_JXKE22_v2_0_1_4_0_RNASEQ	PDMR-182917.RNA.P1-JXKE22	PDMR-182917~245-R
PDMR-182917	Female	50-54	Caucasian	PDMR	182917_245_R	P1	PDMR-182917~245-R~JXKE24-P1	PDX	Unknown	Skin	SKCM	Melanoma	No	RNA-Seq	125749409	99.99	125.733	0	119	125	35.6	2095.9	0	0.99	NA	NA	NA	TumorOnly	182917_245_R_JXKE24_v2_0_1_4_0_RNASEQ	PDMR-182917.RNA.P1-JXKE24	PDMR-182917~245-R
PDMR-182917	Female	50-54	Caucasian	PDMR	182917_245_R	P2	PDMR-182917~245-R~JXKE25NE7-P2	PDX	Unknown	Skin	SKCM	Melanoma	No	RNA-Seq	122412114	99.99	122.394	0	118	125	35.6	2078.6	0	0.99	NA	NA	NA	TumorOnly	182917_245_R_JXKE25NE7_v2_0_1_4_0_RNASEQ	PDMR-182917.RNA.P2-JXKE25NE7	PDMR-182917~245-R
PDMR-185487	Male	55-59	Unknown	PDMR	185487_224_T	P1	PDMR-185487~224-T~KB5LE7-P1	PDX	Metastasis	Colon	COAD	Adenocarcinoma - colon	Yes	WES	110490339	99.86	110.336	0	122	125	35.4	193.6	110.29	1	3.42	4.24	msisensor1	TumorNormal	185487_224_T_KB5LE7_v1_2_WES	PDMR-185487.WES.P1-KB5LE7	PDMR-185487~224-T
PDMR-185487	Male	55-59	Unknown	PDMR	185487_224_T	P2	PDMR-185487~224-T~KB5LE7_RG-M488-P2	PDX	Metastasis	Colon	COAD	Adenocarcinoma - colon	Yes	WES	26890133	99.83	26.8444	0	123	125	35.5	197.2	27.25	1	3.3	0.48	msisensor1	TumorNormal	185487_224_T_KB5LE7_RG_M488_v1_2_WES	PDMR-185487.WES.P2-KB5LE7	PDMR-185487~224-T
PDMR-185487	Male	55-59	Unknown	PDMR	185487_224_T	P3	PDMR-185487~224-T~KB5LE3MF2N28-P3	PDX	Metastasis	Colon	COAD	Adenocarcinoma - colon	Yes	WES	89690625	99.71	89.4305	0	122	125	35.6	196.7	80.26	1	3.56	1.6	msisensor1	TumorNormal	185487_224_T_KB5LE3MF2N28_v1_2_WES	PDMR-185487.WES.P3-KB5LE3MF2N28	PDMR-185487~224-T
PDMR-185487	Male	55-59	Unknown	PDMR	185487_224_T	P1	PDMR-185487~224-T~KB5LE2-P1	PDX	Metastasis	Colon	COAD	Adenocarcinoma - colon	Yes	RNA-Seq	127957785	99.95	127.894	0	119	125	35.7	1977.7	0	1	NA	NA	NA	TumorNormal	185487_224_T_KB5LE2_v1_2_RNASEQ	PDMR-185487.RNA.P1-KB5LE2	PDMR-185487~224-T
PDMR-185487	Male	55-59	Unknown	PDMR	185487_224_T	P1	PDMR-185487~224-T~KB5LE7-P1	PDX	Metastasis	Colon	COAD	Adenocarcinoma - colon	Yes	RNA-Seq	66945113	99.97	66.9264	0	120	125	35.5	1774.2	0	1	NA	NA	NA	TumorNormal	185487_224_T_KB5LE7_v1_2_RNASEQ	PDMR-185487.RNA.P1-KB5LE7	PDMR-185487~224-T
PDMR-185487	Male	55-59	Unknown	PDMR	185487_224_T	P2	PDMR-185487~224-T~KB5LE7_RG-M488-P2	PDX	Metastasis	Colon	COAD	Adenocarcinoma - colon	Yes	RNA-Seq	94651241	99.97	94.6235	0	118	125	35.5	1926.5	0	1	NA	NA	NA	TumorNormal	185487_224_T_KB5LE7_RG_M488_v1_2_RNASEQ	PDMR-185487.RNA.P2-KB5LE7	PDMR-185487~224-T
PDMR-186277	Female	15-19	Caucasian	PDMR	186277_243_T	P0	PDMR-186277~243-T~JWE-P0	PDX	Metastasis	Colon	COAD	Adenocarcinoma - colon	Yes	WES	152647918	99.84	152.409	0	123	125	35.6	198.7	147.35	1	2.06	88.42	msisensor2	TumorOnly	186277_243_T_JWE_v1_2_WES	PDMR-186277.WES.P0-JWE	PDMR-186277~243-T
PDMR-186277	Female	15-19	Caucasian	PDMR	186277_243_T	P1	PDMR-186277~243-T~JWEHT5-P1	PDX	Metastasis	Colon	COAD	Adenocarcinoma - colon	Yes	WES	136434167	99.94	136.346	0	123	125	35.6	197.5	136.96	0.97	2.02	89.41	msisensor2	TumorOnly	186277_243_T_JWEHT5_v1_2_WES	PDMR-186277.WES.P1-JWEHT5	PDMR-186277~243-T
PDMR-186277	Female	15-19	Caucasian	PDMR	186277_243_T	P1	PDMR-186277~243-T~JWEHT6-P1	PDX	Metastasis	Colon	COAD	Adenocarcinoma - colon	Yes	WES	147894251	99.79	147.585	0	123	125	35.1	202.9	145.4	0.49	2.06	89.56	msisensor2	TumorOnly	186277_243_T_JWEHT6_v1_2_WES	PDMR-186277.WES.P1-JWEHT6	PDMR-186277~243-T
PDMR-186277	Female	15-19	Caucasian	PDMR	186277_243_T	P2	PDMR-186277~243-T~JWEHT2K41-P2	PDX	Metastasis	Colon	COAD	Adenocarcinoma - colon	Yes	WES	145220968	99.82	144.959	0	123	125	35.3	199.1	144.5	0.99	2.04	88.75	msisensor2	TumorOnly	186277_243_T_JWEHT2K41_v1_2_WES	PDMR-186277.WES.P2-JWEHT2K41	PDMR-186277~243-T
PDMR-186277	Female	15-19	Caucasian	PDMR	186277_243_T	P0	PDMR-186277~243-T~JWE-P0	PDX	Metastasis	Colon	COAD	Adenocarcinoma - colon	Yes	RNA-Seq	98031079	99.81	97.8411	0	120	125	35.9	1924.4	0	1	NA	NA	NA	TumorOnly	186277_243_T_JWE_v1_2_RNASEQ	PDMR-186277.RNA.P0-JWE	PDMR-186277~243-T
PDMR-186277	Female	15-19	Caucasian	PDMR	186277_243_T	P1	PDMR-186277~243-T~JWEHT5-P1	PDX	Metastasis	Colon	COAD	Adenocarcinoma - colon	Yes	RNA-Seq	89974866	99.8	89.7974	0	120	125	35.8	1955.2	0	1	NA	NA	NA	TumorOnly	186277_243_T_JWEHT5_v1_2_RNASEQ	PDMR-186277.RNA.P1-JWEHT5	PDMR-186277~243-T
PDMR-186277	Female	15-19	Caucasian	PDMR	186277_243_T	P1	PDMR-186277~243-T~JWEHT6-P1	PDX	Metastasis	Colon	COAD	Adenocarcinoma - colon	Yes	RNA-Seq	113937041	99.45	113.314	0	118	125	35.8	1953.8	0	1	NA	NA	NA	TumorOnly	186277_243_T_JWEHT6_v1_2_RNASEQ	PDMR-186277.RNA.P1-JWEHT6	PDMR-186277~243-T
PDMR-186277	Female	15-19	Caucasian	PDMR	186277_243_T	P2	PDMR-186277~243-T~JWEHT2K41-P2	PDX	Metastasis	Colon	COAD	Adenocarcinoma - colon	Yes	RNA-Seq	90280526	99.78	90.0777	0	120	125	35.8	2035.4	0	1	NA	NA	NA	TumorOnly	186277_243_T_JWEHT2K41_v1_2_RNASEQ	PDMR-186277.RNA.P2-JWEHT2K41	PDMR-186277~243-T
PDMR-186413	Male	60-64	Unknown	PDMR	186413_043_R	P0	PDMR-186413~043-R~UQ7-P0	PDX	Metastasis	Colon	COAD	Adenocarcinoma - colon	Yes	WES	183014469	99.73	182.52	0	122	125	35.1	195.7	153.67	0.95	2.46	12.76	msisensor1	TumorNormal	186413_043_R_UQ7_v1_2_WES	PDMR-186413.WES.P0-UQ7	PDMR-186413~043-R
PDMR-186413	Male	60-64	Unknown	PDMR	186413_043_R	P2	PDMR-186413~043-R~UQ7VT8W69-P2	PDX	Metastasis	Colon	COAD	Adenocarcinoma - colon	Yes	WES	96249499	99.89	96.1436	0	122	125	35.6	195.2	97.2	1	2.39	2.53	msisensor1	TumorNormal	186413_043_R_UQ7VT8W69_v1_2_WES	PDMR-186413.WES.P2-UQ7VT8W69	PDMR-186413~043-R
PDMR-186413	Male	60-64	Unknown	PDMR	186413_043_R	P2	PDMR-186413~043-R~UQ8Q44QR5-P2	PDX	Metastasis	Colon	COAD	Adenocarcinoma - colon	Yes	WES	123737380	99.85	123.552	0	122	125	35.8	197	38.71	1	2.22	5.13	msisensor1	TumorNormal	186413_043_R_UQ8Q44QR5_v1_2_WES	PDMR-186413.WES.P2-UQ8Q44QR5	PDMR-186413~043-R
PDMR-186413	Male	60-64	Unknown	PDMR	186413_043_R	P0	PDMR-186413~043-R~UQ7-P0	PDX	Metastasis	Colon	COAD	Adenocarcinoma - colon	Yes	RNA-Seq	99770271	99.97	99.7436	0	115	125	35.7	1746.9	0	0.99	NA	NA	NA	TumorNormal	186413_043_R_UQ7_v1_2_RNASEQ	PDMR-186413.RNA.P0-UQ7	PDMR-186413~043-R
PDMR-186413	Male	60-64	Unknown	PDMR	186413_043_R	P1	PDMR-186413~043-R~UQ6QC6-P1	PDX	Metastasis	Colon	COAD	Adenocarcinoma - colon	Yes	RNA-Seq	201305338	99.89	201.086	0	120	125	35.4	2052.5	0	1	NA	NA	NA	TumorNormal	186413_043_R_UQ6QC6_v1_2_RNASEQ	PDMR-186413.RNA.P1-UQ6QC6	PDMR-186413~043-R
PDMR-186413	Male	60-64	Unknown	PDMR	186413_043_R	P1	PDMR-186413~043-R~UQ7VU0-P1	PDX	Metastasis	Colon	COAD	Adenocarcinoma - colon	Yes	RNA-Seq	100256242	99.93	100.19	0	116	125	35.6	1875.4	0	1	NA	NA	NA	TumorNormal	186413_043_R_UQ7VU0_v1_2_RNASEQ	PDMR-186413.RNA.P1-UQ7VU0	PDMR-186413~043-R
PDMR-186413	Male	60-64	Unknown	PDMR	186413_043_R	P1	PDMR-186413~043-R~UQ8Q43-P1	PDX	Metastasis	Colon	COAD	Adenocarcinoma - colon	Yes	RNA-Seq	130211108	99.97	130.168	0	119	125	35.6	1686.7	0	1	NA	NA	NA	TumorNormal	186413_043_R_UQ8Q43_v1_2_RNASEQ	PDMR-186413.RNA.P1-UQ8Q43	PDMR-186413~043-R
PDMR-186413	Male	60-64	Unknown	PDMR	186413_043_R	P2	PDMR-186413~043-R~UQ7VT8W69-P2	PDX	Metastasis	Colon	COAD	Adenocarcinoma - colon	Yes	RNA-Seq	147575332	99.93	147.47	0	119	125	34.8	1682.8	0	1	NA	NA	NA	TumorNormal	186413_043_R_UQ7VT8W69_v1_2_RNASEQ	PDMR-186413.RNA.P2-UQ7VT8W69	PDMR-186413~043-R
PDMR-186413	Male	60-64	Unknown	PDMR	186413_043_R	P2	PDMR-186413~043-R~UQ8Q44QR5-P2	PDX	Metastasis	Colon	COAD	Adenocarcinoma - colon	Yes	RNA-Seq	186872057	99.96	186.802	0	117	125	35.3	1767.2	0	1	NA	NA	NA	TumorNormal	186413_043_R_UQ8Q44QR5_v1_2_RNASEQ	PDMR-186413.RNA.P2-UQ8Q44QR5	PDMR-186413~043-R
PDMR-188146	Female	60-64	Unknown	PDMR	188146_221_R	P0	PDMR-188146~221-R~KGV-P0	PDX	Primary	Colon	COAD	Adenocarcinoma - colon	No	WES	179117993	99.99	179.093	0	116	125	35.7	180.5	161.12	1	2.06	80.71	msisensor2	TumorOnly	188146_221_R_KGV_v2_0_1_51_0_WES	PDMR-188146.WES.P0-KGV	PDMR-188146~221-R
PDMR-188146	Female	60-64	Unknown	PDMR	188146_221_R	P1	PDMR-188146~221-R~KGTPK8-P1	PDX	Primary	Colon	COAD	Adenocarcinoma - colon	No	WES	167327780	99.98	167.301	0	117	125	35.7	180.9	156.98	0.99	2.06	80.9	msisensor2	TumorOnly	188146_221_R_KGTPK8_v2_0_1_51_0_WES	PDMR-188146.WES.P1-KGTPK8	PDMR-188146~221-R
PDMR-188146	Female	60-64	Unknown	PDMR	188146_221_R	P1	PDMR-188146~221-R~KGTPL0-P1	PDX	Primary	Colon	COAD	Adenocarcinoma - colon	No	WES	143044176	99.97	143.008	0	117	125	35.7	181.6	134.45	1	2.06	81.39	msisensor2	TumorOnly	188146_221_R_KGTPL0_v2_0_1_51_0_WES	PDMR-188146.WES.P1-KGTPL0	PDMR-188146~221-R
PDMR-188146	Female	60-64	Unknown	PDMR	188146_221_R	P1	PDMR-188146~221-R~KGVPL8-P1	PDX	Primary	Colon	COAD	Adenocarcinoma - colon	No	WES	180579812	99.99	180.556	0	117	125	35.5	180.3	163.32	1	2.06	81.58	msisensor2	TumorOnly	188146_221_R_KGVPL8_v2_0_1_51_0_WES	PDMR-188146.WES.P1-KGVPL8	PDMR-188146~221-R
PDMR-188146	Female	60-64	Unknown	PDMR	188146_221_R	P2	PDMR-188146~221-R~KGVPN2_RG-NC5-P2	PDX	Primary	Colon	COAD	Adenocarcinoma - colon	No	WES	157998553	99.98	157.974	0	117	125	35.7	181.8	148.16	1	2.06	81.78	msisensor2	TumorOnly	188146_221_R_KGVPN2_RG_NC5_v2_0_1_51_0_WES	PDMR-188146.WES.P2-KGVPN2	PDMR-188146~221-R
PDMR-188146	Female	60-64	Unknown	PDMR	188146_221_R	P2	PDMR-188146~221-R~KGVPN5-P2	PDX	Primary	Colon	COAD	Adenocarcinoma - colon	No	WES	165104760	99.98	165.065	0	116	125	35.7	178	152.93	0.99	2.06	82.84	msisensor2	TumorOnly	188146_221_R_KGVPN5_v2_0_1_51_0_WES	PDMR-188146.WES.P2-KGVPN5	PDMR-188146~221-R
PDMR-188146	Female	60-64	Unknown	PDMR	188146_221_R	P0	PDMR-188146~221-R~KGV-P0	PDX	Primary	Colon	COAD	Adenocarcinoma - colon	No	RNA-Seq	90968394	99.95	90.9264	0	119	125	35.6	1940.8	0	1	NA	NA	NA	TumorOnly	188146_221_R_KGV_v2_0_1_4_0_RNASEQ	PDMR-188146.RNA.P0-KGV	PDMR-188146~221-R
PDMR-188146	Female	60-64	Unknown	PDMR	188146_221_R	P1	PDMR-188146~221-R~KGTPK8-P1	PDX	Primary	Colon	COAD	Adenocarcinoma - colon	No	RNA-Seq	127453482	99.87	127.294	0	121	125	35.4	2327.2	0	1	NA	NA	NA	TumorOnly	188146_221_R_KGTPK8_v2_0_1_4_0_RNASEQ	PDMR-188146.RNA.P1-KGTPK8	PDMR-188146~221-R
PDMR-188146	Female	60-64	Unknown	PDMR	188146_221_R	P1	PDMR-188146~221-R~KGTPL0-P1	PDX	Primary	Colon	COAD	Adenocarcinoma - colon	No	RNA-Seq	133059314	99.76	132.742	0	118	125	35.4	1796.1	0	1	NA	NA	NA	TumorOnly	188146_221_R_KGTPL0_v2_0_1_4_0_RNASEQ	PDMR-188146.RNA.P1-KGTPL0	PDMR-188146~221-R
PDMR-188146	Female	60-64	Unknown	PDMR	188146_221_R	P1	PDMR-188146~221-R~KGVPL8-P1	PDX	Primary	Colon	COAD	Adenocarcinoma - colon	No	RNA-Seq	66795519	99.96	66.7713	0	119	125	35.5	1764.8	0	1	NA	NA	NA	TumorOnly	188146_221_R_KGVPL8_v2_0_1_4_0_RNASEQ	PDMR-188146.RNA.P1-KGVPL8	PDMR-188146~221-R
PDMR-188146	Female	60-64	Unknown	PDMR	188146_221_R	P2	PDMR-188146~221-R~KGVPN2_RG-NC5-P2	PDX	Primary	Colon	COAD	Adenocarcinoma - colon	No	RNA-Seq	110188195	99.96	110.148	0	119	125	35.6	2032.3	0	1	NA	NA	NA	TumorOnly	188146_221_R_KGVPN2_RG_NC5_v2_0_1_4_0_RNASEQ	PDMR-188146.RNA.P2-KGVPN2	PDMR-188146~221-R
PDMR-188146	Female	60-64	Unknown	PDMR	188146_221_R	P2	PDMR-188146~221-R~KGVPN5-P2	PDX	Primary	Colon	COAD	Adenocarcinoma - colon	No	RNA-Seq	139958841	99.94	139.874	0	119	125	35.5	1971.2	0	1	NA	NA	NA	TumorOnly	188146_221_R_KGVPN5_v2_0_1_4_0_RNASEQ	PDMR-188146.RNA.P2-KGVPN5	PDMR-188146~221-R
PDMR-192522	Female	35-39	Caucasian	PDMR	192522_019_R	P0	PDMR-192522~019-R~TCW-P0	PDX	Metastasis	Colon	COAD	Adenocarcinoma - colon	Yes	WES	169926455	99.98	169.89	0	116	125	35.8	177.9	149.41	1	3.56	3.3	msisensor2	TumorOnly	192522_019_R_TCW_v2_0_1_51_0_WES	PDMR-192522.WES.P0-TCW	PDMR-192522~019-R
PDMR-192522	Female	35-39	Caucasian	PDMR	192522_019_R	P0	PDMR-192522~019-R~TCY-P0	PDX	Metastasis	Colon	COAD	Adenocarcinoma - colon	Yes	WES	148637365	99.98	148.606	0	118	125	35.7	184.5	140.95	1	3.32	2.97	msisensor2	TumorOnly	192522_019_R_TCY_v2_0_1_51_0_WES	PDMR-192522.WES.P0-TCY	PDMR-192522~019-R
PDMR-192522	Female	35-39	Caucasian	PDMR	192522_019_R	P1	PDMR-192522~019-R~TCWUJ6-P1	PDX	Metastasis	Colon	COAD	Adenocarcinoma - colon	Yes	WES	163944921	99.97	163.903	0	117	125	35.8	176.9	152.49	1	3.48	3.01	msisensor2	TumorOnly	192522_019_R_TCWUJ6_v2_0_1_51_0_WES	PDMR-192522.WES.P1-TCWUJ6	PDMR-192522~019-R
PDMR-192522	Female	35-39	Caucasian	PDMR	192522_019_R	P1	PDMR-192522~019-R~TCYTF7-P1	PDX	Metastasis	Colon	COAD	Adenocarcinoma - colon	Yes	WES	153026793	99.97	152.985	0	117	125	35.7	178.5	143.46	0.31	7.24	4.43	msisensor2	TumorOnly	192522_019_R_TCYTF7_v2_0_1_51_0_WES	PDMR-192522.WES.P1-TCYTF7	PDMR-192522~019-R
PDMR-192522	Female	35-39	Caucasian	PDMR	192522_019_R	P2	PDMR-192522~019-R~TCWUJ0XG2-P2	PDX	Metastasis	Colon	COAD	Adenocarcinoma - colon	Yes	WES	144610362	99.98	144.581	0	116	125	35.7	174.1	136.12	1	3.56	3.97	msisensor2	TumorOnly	192522_019_R_TCWUJ0XG2_v2_0_1_51_0_WES	PDMR-192522.WES.P2-TCWUJ0XG2	PDMR-192522~019-R
PDMR-192522	Female	35-39	Caucasian	PDMR	192522_019_R	P2	PDMR-192522~019-R~TCYTG1WC7-P2	PDX	Metastasis	Colon	COAD	Adenocarcinoma - colon	Yes	WES	160826024	99.98	160.791	0	117	125	35.7	181.6	151.92	1	3.89	3.59	msisensor2	TumorOnly	192522_019_R_TCYTG1WC7_v2_0_1_51_0_WES	PDMR-192522.WES.P2-TCYTG1WC7	PDMR-192522~019-R
PDMR-192522	Female	35-39	Caucasian	PDMR	192522_019_R	P0	PDMR-192522~019-R~TCW-P0	PDX	Metastasis	Colon	COAD	Adenocarcinoma - colon	Yes	RNA-Seq	117739329	99.92	117.641	0	118	125	35.5	1956.1	0	1	NA	NA	NA	TumorOnly	192522_019_R_TCW_v2_0_1_4_0_RNASEQ	PDMR-192522.RNA.P0-TCW	PDMR-192522~019-R
PDMR-192522	Female	35-39	Caucasian	PDMR	192522_019_R	P0	PDMR-192522~019-R~TCY-P0	PDX	Metastasis	Colon	COAD	Adenocarcinoma - colon	Yes	RNA-Seq	129774457	99.94	129.697	0	118	125	35.6	1881.1	0	1	NA	NA	NA	TumorOnly	192522_019_R_TCY_v2_0_1_4_0_RNASEQ	PDMR-192522.RNA.P0-TCY	PDMR-192522~019-R
PDMR-192522	Female	35-39	Caucasian	PDMR	192522_019_R	P1	PDMR-192522~019-R~TCWUJ6-P1	PDX	Metastasis	Colon	COAD	Adenocarcinoma - colon	Yes	RNA-Seq	89192007	99.92	89.1208	0	122	125	35.5	2230.6	0	1	NA	NA	NA	TumorOnly	192522_019_R_TCWUJ6_v2_0_1_4_0_RNASEQ	PDMR-192522.RNA.P1-TCWUJ6	PDMR-192522~019-R
PDMR-192522	Female	35-39	Caucasian	PDMR	192522_019_R	P1	PDMR-192522~019-R~TCYTF7-P1	PDX	Metastasis	Colon	COAD	Adenocarcinoma - colon	Yes	RNA-Seq	121057910	99.95	120.993	0	120	125	35.6	2023.8	0	1	NA	NA	NA	TumorOnly	192522_019_R_TCYTF7_v2_0_1_4_0_RNASEQ	PDMR-192522.RNA.P1-TCYTF7	PDMR-192522~019-R
PDMR-192522	Female	35-39	Caucasian	PDMR	192522_019_R	P2	PDMR-192522~019-R~TCWUJ0XG2-P2	PDX	Metastasis	Colon	COAD	Adenocarcinoma - colon	Yes	RNA-Seq	118153810	99.91	118.044	0	120	125	35.5	1994.5	0	1	NA	NA	NA	TumorOnly	192522_019_R_TCWUJ0XG2_v2_0_1_4_0_RNASEQ	PDMR-192522.RNA.P2-TCWUJ0XG2	PDMR-192522~019-R
PDMR-192522	Female	35-39	Caucasian	PDMR	192522_019_R	P2	PDMR-192522~019-R~TCYTG1WC7-P2	PDX	Metastasis	Colon	COAD	Adenocarcinoma - colon	Yes	RNA-Seq	151215986	99.96	151.161	0	119	125	35.6	1995.7	0	1	NA	NA	NA	TumorOnly	192522_019_R_TCYTG1WC7_v2_0_1_4_0_RNASEQ	PDMR-192522.RNA.P2-TCYTG1WC7	PDMR-192522~019-R
PDMR-193399	Female	65-69	Caucasian	PDMR	193399_133_R	P0	PDMR-193399~133-R~JW4-P0	PDX	Primary	Pancreas	PAAD	Adenocarcinoma - pancreas	No	WES	116020239	99.63	115.591	0	122	125	35.5	204.7	74.17	0.95	3.19	2.44	msisensor1	TumorNormal	193399_133_R_JW4_v1_2_WES	PDMR-193399.WES.P0-JW4	PDMR-193399~133-R
PDMR-193399	Female	65-69	Caucasian	PDMR	193399_133_R	P0	PDMR-193399~133-R~JW3-P0	PDX	Primary	Pancreas	PAAD	Adenocarcinoma - pancreas	No	WES	125242861	99.81	125.005	0	121	125	35.4	186.1	122.08	1	3.17	2.91	msisensor1	TumorNormal	193399_133_R_JW3_v1_2_WES	PDMR-193399.WES.P0-JW3	PDMR-193399~133-R
PDMR-193399	Female	65-69	Caucasian	PDMR	193399_133_R	P1	PDMR-193399~133-R~JW1KQ4-P1	PDX	Primary	Pancreas	PAAD	Adenocarcinoma - pancreas	No	WES	30794600	99.01	30.4897	0	122	125	35.9	199.7	29.72	1	3.18	0.21	msisensor1	TumorNormal	193399_133_R_JW1KQ4_v1_2_WES	PDMR-193399.WES.P1-JW1KQ4	PDMR-193399~133-R
PDMR-193399	Female	65-69	Caucasian	PDMR	193399_133_R	P1	PDMR-193399~133-R~JW0KK7-P1	PDX	Primary	Pancreas	PAAD	Adenocarcinoma - pancreas	No	WES	42909654	99.06	42.5063	0	122	125	35.9	200.1	36.69	1	3.14	0.42	msisensor1	TumorNormal	193399_133_R_JW0KK7_v1_2_WES	PDMR-193399.WES.P1-JW0KK7	PDMR-193399~133-R
PDMR-193399	Female	65-69	Caucasian	PDMR	193399_133_R	P2	PDMR-193399~133-R~JW1_RG-M308-P2	PDX	Primary	Pancreas	PAAD	Adenocarcinoma - pancreas	No	WES	137781678	99.57	137.183	0	122	125	35.6	197.9	141.3	0.4	6.02	6.77	msisensor1	TumorNormal	193399_133_R_JW1_RG_M308_v1_2_WES	PDMR-193399.WES.P2-JW1	PDMR-193399~133-R
PDMR-193399	Female	65-69	Caucasian	PDMR	193399_133_R	P0	PDMR-193399~133-R~JW3-P0	PDX	Primary	Pancreas	PAAD	Adenocarcinoma - pancreas	No	RNA-Seq	80232814	99.4	79.7525	0	113	125	35.6	1639.8	0	1	NA	NA	NA	TumorNormal	193399_133_R_JW3_v1_2_RNASEQ	PDMR-193399.RNA.P0-JW3	PDMR-193399~133-R
PDMR-193399	Female	65-69	Caucasian	PDMR	193399_133_R	P0	PDMR-193399~133-R~JW4-P0	PDX	Primary	Pancreas	PAAD	Adenocarcinoma - pancreas	No	RNA-Seq	82799027	99.85	82.6767	0	122	125	35.2	2344.7	0	1	NA	NA	NA	TumorNormal	193399_133_R_JW4_v1_2_RNASEQ	PDMR-193399.RNA.P0-JW4	PDMR-193399~133-R
PDMR-193399	Female	65-69	Caucasian	PDMR	193399_133_R	P1	PDMR-193399~133-R~JW0KK4-P1	PDX	Primary	Pancreas	PAAD	Adenocarcinoma - pancreas	No	RNA-Seq	82775381	99.77	82.5826	0	120	125	35.9	2372.9	0	1	NA	NA	NA	TumorNormal	193399_133_R_JW0KK4_v1_2_RNASEQ	PDMR-193399.RNA.P1-JW0KK4	PDMR-193399~133-R
PDMR-193399	Female	65-69	Caucasian	PDMR	193399_133_R	P1	PDMR-193399~133-R~JW0KK7-P1	PDX	Primary	Pancreas	PAAD	Adenocarcinoma - pancreas	No	RNA-Seq	64287239	99.69	64.0861	0	121	125	35.2	2098.2	0	1	NA	NA	NA	TumorNormal	193399_133_R_JW0KK7_v1_2_RNASEQ	PDMR-193399.RNA.P1-JW0KK7	PDMR-193399~133-R
PDMR-193399	Female	65-69	Caucasian	PDMR	193399_133_R	P1	PDMR-193399~133-R~JW1KQ4-P1	PDX	Primary	Pancreas	PAAD	Adenocarcinoma - pancreas	No	RNA-Seq	75759278	99.38	75.2927	0	119	125	35.9	2194.5	0	0.99	NA	NA	NA	TumorNormal	193399_133_R_JW1KQ4_v1_2_RNASEQ	PDMR-193399.RNA.P1-JW1KQ4	PDMR-193399~133-R
PDMR-193399	Female	65-69	Caucasian	PDMR	193399_133_R	P1	PDMR-193399~133-R~JW1_RG-M307-P1	PDX	Primary	Pancreas	PAAD	Adenocarcinoma - pancreas	No	RNA-Seq	52732093	99.72	52.5837	0	118	125	35.7	1629.6	0	1	NA	NA	NA	TumorNormal	193399_133_R_JW1_RG_M307_v1_2_RNASEQ	PDMR-193399.RNA.P1-JW1	PDMR-193399~133-R
PDMR-193399	Female	65-69	Caucasian	PDMR	193399_133_R	P2	PDMR-193399~133-R~JW1_RG-M308-P2	PDX	Primary	Pancreas	PAAD	Adenocarcinoma - pancreas	No	RNA-Seq	35851104	99.83	35.7894	0	119	125	35.6	1886.3	0	1	NA	NA	NA	TumorNormal	193399_133_R_JW1_RG_M308_v1_2_RNASEQ	PDMR-193399.RNA.P2-JW1	PDMR-193399~133-R
PDMR-193523	Female	25-29	Unknown	PDMR	193523_008_R	P0	PDMR-193523~008-R~YN8-P0	PDX	Metastasis	Other(GYN)	SARC	Female reprod. system cancer, NOS	Yes	WES	124156142	99.48	123.511	0	123	125	35.5	259.9	125.42	0.96	2.83	6.45	msisensor1	TumorNormal	193523_008_R_YN8_v1_2_WES	PDMR-193523.WES.P0-YN8	PDMR-193523~008-R
PDMR-193523	Female	25-29	Unknown	PDMR	193523_008_R	P0	PDMR-193523~008-R~YN9-P0	PDX	Metastasis	Other(GYN)	SARC	Female reprod. system cancer, NOS	Yes	WES	138195650	99.69	137.767	0	123	125	35.5	258	142.38	1	2.78	7.8	msisensor1	TumorNormal	193523_008_R_YN9_v1_2_WES	PDMR-193523.WES.P0-YN9	PDMR-193523~008-R
PDMR-193523	Female	25-29	Unknown	PDMR	193523_008_R	P1	PDMR-193523~008-R~YN9AA2-P1	PDX	Metastasis	Other(GYN)	SARC	Female reprod. system cancer, NOS	Yes	WES	55972097	99.82	55.8713	0	123	125	35.4	259.3	56.9	0.97	2.76	4.1	msisensor1	TumorNormal	193523_008_R_YN9AA2_v1_2_WES	PDMR-193523.WES.P1-YN9AA2	PDMR-193523~008-R
PDMR-193523	Female	25-29	Unknown	PDMR	193523_008_R	P1	PDMR-193523~008-R~YN8W33-P1	PDX	Metastasis	Other(GYN)	SARC	Female reprod. system cancer, NOS	Yes	WES	156382328	99.83	156.116	0	123	125	35.4	263.1	155.04	1	2.73	11.17	msisensor1	TumorNormal	193523_008_R_YN8W33_v1_2_WES	PDMR-193523.WES.P1-YN8W33	PDMR-193523~008-R
PDMR-193523	Female	25-29	Unknown	PDMR	193523_008_R	P2	PDMR-193523~008-R~YN8W32WX3-P2	PDX	Metastasis	Other(GYN)	SARC	Female reprod. system cancer, NOS	Yes	WES	139010382	99.81	138.746	0	123	125	35.5	257.4	142.13	0.99	2.74	9.17	msisensor1	TumorNormal	193523_008_R_YN8W32WX3_v1_2_WES	PDMR-193523.WES.P2-YN8W32WX3	PDMR-193523~008-R
PDMR-193523	Female	25-29	Unknown	PDMR	193523_008_R	P0	PDMR-193523~008-R~YN8-P0	PDX	Metastasis	Other(GYN)	SARC	Female reprod. system cancer, NOS	Yes	RNA-Seq	71148824	99.99	71.1386	0	121	125	35.5	1748.5	0	0.95	NA	NA	NA	TumorNormal	193523_008_R_YN8_v1_2_RNASEQ	PDMR-193523.RNA.P0-YN8	PDMR-193523~008-R
PDMR-193523	Female	25-29	Unknown	PDMR	193523_008_R	P0	PDMR-193523~008-R~YN9-P0	PDX	Metastasis	Other(GYN)	SARC	Female reprod. system cancer, NOS	Yes	RNA-Seq	160521711	99.96	160.453	0	121	125	35.4	2100.6	0	0.97	NA	NA	NA	TumorNormal	193523_008_R_YN9_v1_2_RNASEQ	PDMR-193523.RNA.P0-YN9	PDMR-193523~008-R
PDMR-193523	Female	25-29	Unknown	PDMR	193523_008_R	P1	PDMR-193523~008-R~YN8W31-P1	PDX	Metastasis	Other(GYN)	SARC	Female reprod. system cancer, NOS	Yes	RNA-Seq	91830764	99.99	91.8189	0	121	125	35.4	1914.7	0	0.97	NA	NA	NA	TumorNormal	193523_008_R_YN8W31_v1_2_RNASEQ	PDMR-193523.RNA.P1-YN8W31	PDMR-193523~008-R
PDMR-193523	Female	25-29	Unknown	PDMR	193523_008_R	P1	PDMR-193523~008-R~YN8W33-P1	PDX	Metastasis	Other(GYN)	SARC	Female reprod. system cancer, NOS	Yes	RNA-Seq	128107748	99.94	128.027	0	121	125	35.4	1996.4	0	0.98	NA	NA	NA	TumorNormal	193523_008_R_YN8W33_v1_2_RNASEQ	PDMR-193523.RNA.P1-YN8W33	PDMR-193523~008-R
PDMR-193523	Female	25-29	Unknown	PDMR	193523_008_R	P1	PDMR-193523~008-R~YN9AA2-P1	PDX	Metastasis	Other(GYN)	SARC	Female reprod. system cancer, NOS	Yes	RNA-Seq	175141657	99.99	175.117	0	121	125	35.5	1905.9	0	0.98	NA	NA	NA	TumorNormal	193523_008_R_YN9AA2_v1_2_RNASEQ	PDMR-193523.RNA.P1-YN9AA2	PDMR-193523~008-R
PDMR-193523	Female	25-29	Unknown	PDMR	193523_008_R	P2	PDMR-193523~008-R~YN8W32WX3-P2	PDX	Metastasis	Other(GYN)	SARC	Female reprod. system cancer, NOS	Yes	RNA-Seq	97950903	99.98	97.933	0	122	125	35.4	2024.9	0	0.98	NA	NA	NA	TumorNormal	193523_008_R_YN8W32WX3_v1_2_RNASEQ	PDMR-193523.RNA.P2-YN8W32WX3	PDMR-193523~008-R
PDMR-197587	Male	35-39	African American	PDMR	197587_005_T	P0	PDMR-197587~005-T~AUA-P0	PDX	Unknown	Soft_tissue_Bone	SARC	Synovial sarcoma	Yes	WES	160401719	99.99	160.378	0	117	125	35.8	180.6	150.6	1	2.23	0.26	msisensor1	TumorNormal	197587_005_T_AUA_v2_0_1_51_0_WES	PDMR-197587.WES.P0-AUA	PDMR-197587~005-T
PDMR-197587	Male	35-39	African American	PDMR	197587_005_T	P1	PDMR-197587~005-T~AUAA64-P1	PDX	Unknown	Soft_tissue_Bone	SARC	Synovial sarcoma	Yes	WES	167001746	99.99	166.983	0	117	125	35.7	179.8	154.38	1	2.23	0.33	msisensor1	TumorNormal	197587_005_T_AUAA64_v2_0_1_51_0_WES	PDMR-197587.WES.P1-AUAA64	PDMR-197587~005-T
PDMR-197587	Male	35-39	African American	PDMR	197587_005_T	P2	PDMR-197587~005-T~AUAA55F24-P2	PDX	Unknown	Soft_tissue_Bone	SARC	Synovial sarcoma	Yes	WES	163832651	99.98	163.808	0	117	125	35.8	178.9	152.48	0.66	1.23	0.31	msisensor1	TumorNormal	197587_005_T_AUAA55F24_v2_0_1_51_0_WES	PDMR-197587.WES.P2-AUAA55F24	PDMR-197587~005-T
PDMR-197587	Male	35-39	African American	PDMR	197587_005_T	P2	PDMR-197587~005-T~AUAA55F26-P2	PDX	Unknown	Soft_tissue_Bone	SARC	Synovial sarcoma	Yes	WES	184985011	99.98	184.957	0	116	125	35.5	175.8	163.96	1	2.23	0.41	msisensor1	TumorNormal	197587_005_T_AUAA55F26_v2_0_1_51_0_WES	PDMR-197587.WES.P2-AUAA55F26	PDMR-197587~005-T
PDMR-197587	Male	35-39	African American	PDMR	197587_005_T	P2	PDMR-197587~005-T~AUAA64M149-P2	PDX	Unknown	Soft_tissue_Bone	SARC	Synovial sarcoma	Yes	WES	169346079	99.98	169.316	0	117	125	35.7	179.4	155.44	0.66	1.23	0.22	msisensor1	TumorNormal	197587_005_T_AUAA64M149_v2_0_1_51_0_WES	PDMR-197587.WES.P2-AUAA64M149	PDMR-197587~005-T
PDMR-197587	Male	35-39	African American	PDMR	197587_005_T	P3	PDMR-197587~005-T~AUAA55F27J25-P3	PDX	Unknown	Soft_tissue_Bone	SARC	Synovial sarcoma	Yes	WES	218805957	99.99	218.781	0	116	125	35.5	173.4	196.34	1	2.23	0.46	msisensor1	TumorNormal	197587_005_T_AUAA55F27J25_v2_0_1_51_0_WES	PDMR-197587.WES.P3-AUAA55F27J25	PDMR-197587~005-T
PDMR-197587	Male	35-39	African American	PDMR	197587_005_T	P0	PDMR-197587~005-T~AUA-P0	PDX	Unknown	Soft_tissue_Bone	SARC	Synovial sarcoma	Yes	RNA-Seq	94813458	99.98	94.7972	0	121	125	35.6	1849	0	0.99	NA	NA	NA	TumorNormal	197587_005_T_AUA_v2_0_1_4_0_RNASEQ	PDMR-197587.RNA.P0-AUA	PDMR-197587~005-T
PDMR-197587	Male	35-39	African American	PDMR	197587_005_T	P1	PDMR-197587~005-T~AUAA64-P1	PDX	Unknown	Soft_tissue_Bone	SARC	Synovial sarcoma	Yes	RNA-Seq	68295401	99.99	68.2853	0	121	125	35.5	1632.7	0	0.99	NA	NA	NA	TumorNormal	197587_005_T_AUAA64_v2_0_1_4_0_RNASEQ	PDMR-197587.RNA.P1-AUAA64	PDMR-197587~005-T
PDMR-197587	Male	35-39	African American	PDMR	197587_005_T	P2	PDMR-197587~005-T~AUAA55F26-P2	PDX	Unknown	Soft_tissue_Bone	SARC	Synovial sarcoma	Yes	RNA-Seq	91581273	99.99	91.5679	0	119	125	35.6	1918.6	0	1	NA	NA	NA	TumorNormal	197587_005_T_AUAA55F26_v2_0_1_4_0_RNASEQ	PDMR-197587.RNA.P2-AUAA55F26	PDMR-197587~005-T
PDMR-197587	Male	35-39	African American	PDMR	197587_005_T	P2	PDMR-197587~005-T~AUAA64M149-P2	PDX	Unknown	Soft_tissue_Bone	SARC	Synovial sarcoma	Yes	RNA-Seq	89195497	99.97	89.1673	0	120	125	35.7	1995.4	0	0.99	NA	NA	NA	TumorNormal	197587_005_T_AUAA64M149_v2_0_1_4_0_RNASEQ	PDMR-197587.RNA.P2-AUAA64M149	PDMR-197587~005-T
PDMR-197587	Male	35-39	African American	PDMR	197587_005_T	P3	PDMR-197587~005-T~AUAA55F27J25-P3	PDX	Unknown	Soft_tissue_Bone	SARC	Synovial sarcoma	Yes	RNA-Seq	118075896	99.97	118.041	0	122	125	35.7	2460.3	0	1	NA	NA	NA	TumorNormal	197587_005_T_AUAA55F27J25_v2_0_1_4_0_RNASEQ	PDMR-197587.RNA.P3-AUAA55F27J25	PDMR-197587~005-T
PDMR-197837	Female	55-59	Unknown	PDMR	197837_219_T	P0	PDMR-197837~219-T~E00-P0	PDX	Metastasis	Stomach	STAD	Gastric cancer, NOS	Yes	WES	139162059	99.99	139.141	0	122	125	35.5	218.9	143.51	1	2.76	2.12	msisensor2	TumorOnly	197837_219_T_E00_v1_2_WES	PDMR-197837.WES.P0-E00	PDMR-197837~219-T
PDMR-197837	Female	55-59	Unknown	PDMR	197837_219_T	P2	PDMR-197837~219-T~E00E82EP9-P2	PDX	Metastasis	Stomach	STAD	Gastric cancer, NOS	Yes	WES	103450076	99.98	103.428	0	116	125	36	175.2	98.74	1	2.8	4.42	msisensor2	TumorOnly	197837_219_T_E00E82EP9_v2_0_1_51_0_WES	PDMR-197837.WES.P2-E00E82EP9-v2	PDMR-197837~219-T
PDMR-197837	Female	55-59	Unknown	PDMR	197837_219_T	P3	PDMR-197837~219-T~E00E82EP5F24-P3	PDX	Metastasis	Stomach	STAD	Gastric cancer, NOS	Yes	WES	141224410	99.96	141.169	0	122	125	35.5	213.2	140.42	1	2.86	1.69	msisensor2	TumorOnly	197837_219_T_E00E82EP5F24_v1_2_WES	PDMR-197837.WES.P3-E00E82EP5F24	PDMR-197837~219-T
PDMR-197837	Female	55-59	Unknown	PDMR	197837_219_T	P4	PDMR-197837~219-T~E00E84EN5M814FH9-P4	PDX	Metastasis	Stomach	STAD	Gastric cancer, NOS	Yes	WES	117639623	99.97	117.599	0	121	125	36.1	191.8	103.37	1	2.73	2.39	msisensor2	TumorOnly	197837_219_T_E00E84EN5M814FH9_v1_2_WES	PDMR-197837.WES.P4-E00E84EN5M814FH9	PDMR-197837~219-T
PDMR-197837	Female	55-59	Unknown	PDMR	197837_219_T	P0	PDMR-197837~219-T~E00-P0	PDX	Metastasis	Stomach	STAD	Gastric cancer, NOS	Yes	RNA-Seq	90944986	99.96	90.907	0	121	125	35.5	2190.3	0	1	NA	NA	NA	TumorOnly	197837_219_T_E00_v1_2_RNASEQ	PDMR-197837.RNA.P0-E00	PDMR-197837~219-T
PDMR-197837	Female	55-59	Unknown	PDMR	197837_219_T	P2	PDMR-197837~219-T~E00E81FC2-P2	PDX	Metastasis	Stomach	STAD	Gastric cancer, NOS	Yes	RNA-Seq	143813645	99.88	143.644	0	119	125	35.8	2082	0	1	NA	NA	NA	TumorOnly	197837_219_T_E00E81FC2_v1_2_RNASEQ	PDMR-197837.RNA.P2-E00E81FC2	PDMR-197837~219-T
PDMR-197837	Female	55-59	Unknown	PDMR	197837_219_T	P2	PDMR-197837~219-T~E00E82EP9-P2	PDX	Metastasis	Stomach	STAD	Gastric cancer, NOS	Yes	RNA-Seq	82805115	99.93	82.7501	0	121	125	35.5	2139.6	0	1	NA	NA	NA	TumorOnly	197837_219_T_E00E82EP9_v1_2_RNASEQ	PDMR-197837.RNA.P2-E00E82EP9	PDMR-197837~219-T
PDMR-197837	Female	55-59	Unknown	PDMR	197837_219_T	P2	PDMR-197837~219-T~E00E84EP2-P2	PDX	Metastasis	Stomach	STAD	Gastric cancer, NOS	Yes	RNA-Seq	55148806	99.97	55.1296	0	120	125	35.5	1837.6	0	1	NA	NA	NA	TumorOnly	197837_219_T_E00E84EP2_v1_2_RNASEQ	PDMR-197837.RNA.P2-E00E84EP2	PDMR-197837~219-T
PDMR-197837	Female	55-59	Unknown	PDMR	197837_219_T	P3	PDMR-197837~219-T~E00E82EP5F24-P3	PDX	Metastasis	Stomach	STAD	Gastric cancer, NOS	Yes	RNA-Seq	114030894	99.92	113.942	0	121	125	35.4	1946.6	0	1	NA	NA	NA	TumorOnly	197837_219_T_E00E82EP5F24_v1_2_RNASEQ	PDMR-197837.RNA.P3-E00E82EP5F24	PDMR-197837~219-T
PDMR-197837	Female	55-59	Unknown	PDMR	197837_219_T	P4	PDMR-197837~219-T~E00E84EN5M814FH9-P4	PDX	Metastasis	Stomach	STAD	Gastric cancer, NOS	Yes	RNA-Seq	82866650	99.83	82.7262	0	120	125	35.5	1922.3	0	1	NA	NA	NA	TumorOnly	197837_219_T_E00E84EN5M814FH9_v1_2_RNASEQ	PDMR-197837.RNA.P4-E00E84EN5M814FH9	PDMR-197837~219-T
PDMR-199195	Male	50-54	Unknown	PDMR	199195_117_R	P0	PDMR-199195~117-R~VP2-P0	PDX	Metastasis	Colon	COAD	Adenocarcinoma - colon	Unknown	WES	150219236	99.91	150.077	0	123	125	35.5	207.3	151.19	1	2.67	1.14	msisensor2	TumorOnly	199195_117_R_VP2_v1_2_WES	PDMR-199195.WES.P0-VP2	PDMR-199195~117-R
PDMR-199195	Male	50-54	Unknown	PDMR	199195_117_R	P0	PDMR-199195~117-R~VP7-P0	PDX	Metastasis	Colon	COAD	Adenocarcinoma - colon	Unknown	WES	103646137	99.97	103.614	0	116	125	36.1	177.2	98.93	0.98	2.72	3.11	msisensor2	TumorOnly	199195_117_R_VP7_v2_0_1_51_0_WES	PDMR-199195.WES.P0-VP7	PDMR-199195~117-R
PDMR-199195	Male	50-54	Unknown	PDMR	199195_117_R	P2	PDMR-199195~117-R~VP2E12M236-P2	PDX	Metastasis	Colon	COAD	Adenocarcinoma - colon	Unknown	WES	179273889	99.87	179.048	0	123	125	35.2	207.9	178.35	1	2.55	0.87	msisensor2	TumorOnly	199195_117_R_VP2E12M236_v1_2_WES	PDMR-199195.WES.P2-VP2E12M236	PDMR-199195~117-R
PDMR-199195	Male	50-54	Unknown	PDMR	199195_117_R	P3	PDMR-199195~117-R~VP2E12M238M193-P3	PDX	Metastasis	Colon	COAD	Adenocarcinoma - colon	Unknown	WES	152224941	99.93	152.119	0	123	125	35.7	199.6	145.27	0.99	2.55	0.92	msisensor2	TumorOnly	199195_117_R_VP2E12M238M193_v1_2_WES	PDMR-199195.WES.P3-VP2E12M238M193	PDMR-199195~117-R
PDMR-199195	Male	50-54	Unknown	PDMR	199195_117_R	P0	PDMR-199195~117-R~VP2-P0	PDX	Metastasis	Colon	COAD	Adenocarcinoma - colon	Unknown	RNA-Seq	78763371	99.97	78.7418	0	120	125	35.7	1779.7	0	0.99	NA	NA	NA	TumorOnly	199195_117_R_VP2_v1_2_RNASEQ	PDMR-199195.RNA.P0-VP2	PDMR-199195~117-R
PDMR-199195	Male	50-54	Unknown	PDMR	199195_117_R	P0	PDMR-199195~117-R~VP7-P0	PDX	Metastasis	Colon	COAD	Adenocarcinoma - colon	Unknown	RNA-Seq	174777529	99.87	174.559	0	120	125	35.5	1596.7	0	0.99	NA	NA	NA	TumorOnly	199195_117_R_VP7_v1_2_RNASEQ	PDMR-199195.RNA.P0-VP7	PDMR-199195~117-R
PDMR-199195	Male	50-54	Unknown	PDMR	199195_117_R	P1	PDMR-199195~117-R~VP6E19-P1	PDX	Metastasis	Colon	COAD	Adenocarcinoma - colon	Unknown	RNA-Seq	157955396	99.95	157.881	0	120	125	35.6	1952	0	1	NA	NA	NA	TumorOnly	199195_117_R_VP6E19_v1_2_RNASEQ	PDMR-199195.RNA.P1-VP6E19	PDMR-199195~117-R
PDMR-199195	Male	50-54	Unknown	PDMR	199195_117_R	P2	PDMR-199195~117-R~VP2E14_RG-M037-P2	PDX	Metastasis	Colon	COAD	Adenocarcinoma - colon	Unknown	RNA-Seq	115729426	99.93	115.654	0	120	125	35.6	1859.5	0	1	NA	NA	NA	TumorOnly	199195_117_R_VP2E14_RG_M037_v1_2_RNASEQ	PDMR-199195.RNA.P2-VP2E14	PDMR-199195~117-R
PDMR-216738	Female	65-69	Caucasian	PDMR	216738_123_R	P1	PDMR-216738~123-R~FEVF40-P1	PDX	Primary	Kidney	KIRC	Renal cell carcinoma, NOS	No	WES	121360365	99.95	121.298	0	119	125	35.7	191.6	121.46	1	1.9	4.05	msisensor2	TumorOnly	216738_123_R_FEVF40_v2_0_1_51_0_WES	PDMR-216738.WES.P1-FEVF40	PDMR-216738~123-R
PDMR-216738	Female	65-69	Caucasian	PDMR	216738_123_R	P1	PDMR-216738~123-R~FEV-P1	PDX	Primary	Kidney	KIRC	Renal cell carcinoma, NOS	No	WES	118988376	99.94	118.92	0	119	125	35.8	189.6	119.65	1	1.92	3.42	msisensor2	TumorOnly	216738_123_R_FEV_v2_0_1_51_0_WES	PDMR-216738.WES.P1-FEV	PDMR-216738~123-R
PDMR-216738	Female	65-69	Caucasian	PDMR	216738_123_R	P1	PDMR-216738~123-R~FGVDT7-P1	PDX	Primary	Kidney	KIRC	Renal cell carcinoma, NOS	No	WES	123235930	99.95	123.172	0	118	125	35.8	181.7	119.1	1	1.9	3.75	msisensor2	TumorOnly	216738_123_R_FGVDT7_v2_0_1_51_0_WES	PDMR-216738.WES.P1-FGVDT7	PDMR-216738~123-R
PDMR-216738	Female	65-69	Caucasian	PDMR	216738_123_R	P2	PDMR-216738~123-R~FEVF40GT4-P2	PDX	Primary	Kidney	KIRC	Renal cell carcinoma, NOS	No	WES	108773708	99.94	108.704	0	117	125	35.8	172.4	100.2	0.99	1.91	5.18	msisensor2	TumorOnly	216738_123_R_FEVF40GT4_v2_0_1_51_0_WES	PDMR-216738.WES.P2-FEVF40GT4	PDMR-216738~123-R
PDMR-216738	Female	65-69	Caucasian	PDMR	216738_123_R	P2	PDMR-216738~123-R~FEVF41H96-P2	PDX	Primary	Kidney	KIRC	Renal cell carcinoma, NOS	No	WES	128422046	99.95	128.357	0	119	125	35.8	184.2	124.92	1	1.91	3.23	msisensor2	TumorOnly	216738_123_R_FEVF41H96_v2_0_1_51_0_WES	PDMR-216738.WES.P2-FEVF41H96	PDMR-216738~123-R
PDMR-216738	Female	65-69	Caucasian	PDMR	216738_123_R	P3	PDMR-216738~123-R~FGVDU5FW3_RG-HC7-P3	PDX	Primary	Kidney	KIRC	Renal cell carcinoma, NOS	No	WES	135072511	99.96	135.013	0	118	125	35.8	177.1	126.03	1	1.91	3.56	msisensor2	TumorOnly	216738_123_R_FGVDU5FW3_RG_HC7_v2_0_1_51_0_WES	PDMR-216738.WES.P3-FGVDU5FW3	PDMR-216738~123-R
PDMR-216738	Female	65-69	Caucasian	PDMR	216738_123_R	P1	PDMR-216738~123-R~FEVF40-P1	PDX	Primary	Kidney	KIRC	Renal cell carcinoma, NOS	No	RNA-Seq	125389934	99.97	125.349	0	119	125	35.7	1939.7	0	0.95	NA	NA	NA	TumorOnly	216738_123_R_FEVF40_v2_0_1_4_0_RNASEQ	PDMR-216738.RNA.P1-FEVF40	PDMR-216738~123-R
PDMR-216738	Female	65-69	Caucasian	PDMR	216738_123_R	P2	PDMR-216738~123-R~FEVF40GT4-P2	PDX	Primary	Kidney	KIRC	Renal cell carcinoma, NOS	No	RNA-Seq	105087994	99.98	105.064	0	120	125	35.6	2047.2	0	0.96	NA	NA	NA	TumorOnly	216738_123_R_FEVF40GT4_v2_0_1_4_0_RNASEQ	PDMR-216738.RNA.P2-FEVF40GT4	PDMR-216738~123-R
PDMR-216738	Female	65-69	Caucasian	PDMR	216738_123_R	P2	PDMR-216738~123-R~FEVF41H96-P2	PDX	Primary	Kidney	KIRC	Renal cell carcinoma, NOS	No	RNA-Seq	148886400	99.97	148.842	0	120	125	35.5	2108.6	0	0.96	NA	NA	NA	TumorOnly	216738_123_R_FEVF41H96_v2_0_1_4_0_RNASEQ	PDMR-216738.RNA.P2-FEVF41H96	PDMR-216738~123-R
PDMR-218243	Male	30-34	Caucasian	PDMR	218243_119_R	P0	PDMR-218243~119-R~AL-N97-P0	PDX	Primary	Soft_tissue_Bone	SARC	Fibrosarcoma - not infantile	Yes	WES	160834901	99.28	159.677	0	122	125	35.6	195.4	159.15	0.28	6.45	6.78	msisensor1	TumorNormal	218243_119_R_AL_N97_v1_2_WES	PDMR-218243.WES.P0-N97	PDMR-218243~119-R
PDMR-218243	Male	30-34	Caucasian	PDMR	218243_119_R	P1	PDMR-218243~119-R~AL-N97J26-P1	PDX	Primary	Soft_tissue_Bone	SARC	Fibrosarcoma - not infantile	Yes	WES	69055610	99.93	69.0073	0	123	125	35.7	192.6	67.38	0.29	4.34	0.13	msisensor1	TumorNormal	218243_119_R_AL_N97J26_v1_2_WES	PDMR-218243.WES.P1-N97J26	PDMR-218243~119-R
PDMR-218243	Male	30-34	Caucasian	PDMR	218243_119_R	P2	PDMR-218243~119-R~AL-N97J27JX9-P2	PDX	Primary	Soft_tissue_Bone	SARC	Fibrosarcoma - not infantile	Yes	WES	137112870	99.76	136.784	0	122	125	35.5	191.6	134.99	0.27	5.46	4.15	msisensor1	TumorNormal	218243_119_R_AL_N97J27JX9_v1_2_WES	PDMR-218243.WES.P2-N97J27JX9	PDMR-218243~119-R
PDMR-218243	Male	30-34	Caucasian	PDMR	218243_119_R	P2	PDMR-218243~119-R~AL-N97J26JK3-P2	PDX	Primary	Soft_tissue_Bone	SARC	Fibrosarcoma - not infantile	Yes	WES	24222646	99.9	24.1984	0	123	125	35.6	198.4	24.67	0.3	6.45	0.02	msisensor1	TumorNormal	218243_119_R_AL_N97J26JK3_v1_2_WES	PDMR-218243.WES.P2-N97J26JK3	PDMR-218243~119-R
PDMR-218243	Male	30-34	Caucasian	PDMR	218243_119_R	P0	PDMR-218243~119-R~AL-N97-P0	PDX	Primary	Soft_tissue_Bone	SARC	Fibrosarcoma - not infantile	Yes	RNA-Seq	79779515	99.96	79.7473	0	120	125	35.5	1881.4	0	0.89	NA	NA	NA	TumorNormal	218243_119_R_AL_N97_v1_2_RNASEQ	PDMR-218243.RNA.P0-N97	PDMR-218243~119-R
PDMR-218243	Male	30-34	Caucasian	PDMR	218243_119_R	P1	PDMR-218243~119-R~AL-N97J26-P1	PDX	Primary	Soft_tissue_Bone	SARC	Fibrosarcoma - not infantile	Yes	RNA-Seq	77339710	99.98	77.3239	0	120	125	35.4	1913.6	0	0.9	NA	NA	NA	TumorNormal	218243_119_R_AL_N97J26_v1_2_RNASEQ	PDMR-218243.RNA.P1-N97J26	PDMR-218243~119-R
PDMR-218243	Male	30-34	Caucasian	PDMR	218243_119_R	P2	PDMR-218243~119-R~AL-N97J26JK3-P2	PDX	Primary	Soft_tissue_Bone	SARC	Fibrosarcoma - not infantile	Yes	RNA-Seq	123011965	99.95	122.956	0	122	125	35.5	1954.4	0	0.91	NA	NA	NA	TumorNormal	218243_119_R_AL_N97J26JK3_v1_2_RNASEQ	PDMR-218243.RNA.P2-N97J26JK3	PDMR-218243~119-R
PDMR-218243	Male	30-34	Caucasian	PDMR	218243_119_R	P2	PDMR-218243~119-R~AL-N97J27JX9-P2	PDX	Primary	Soft_tissue_Bone	SARC	Fibrosarcoma - not infantile	Yes	RNA-Seq	153016235	99.97	152.974	0	119	125	35.6	1798.3	0	0.89	NA	NA	NA	TumorNormal	218243_119_R_AL_N97J27JX9_v1_2_RNASEQ	PDMR-218243.RNA.P2-N97J27JX9	PDMR-218243~119-R
PDMR-218898	Female	65-69	Caucasian	PDMR	218898_057_R	P0	PDMR-218898~057-R~AL-II6-P0	PDX	Metastasis	Uterus	UCS	Carcinosarcoma of the uterus	Yes	WES	163657933	99.97	163.614	0	118	125	35.7	173.8	146.77	1	1.95	4.46	msisensor2	TumorOnly	218898_057_R_AL_II6_v2_0_1_51_0_WES	PDMR-218898.WES.P0-II6	PDMR-218898~057-R
PDMR-218898	Female	65-69	Caucasian	PDMR	218898_057_R	P1	PDMR-218898~057-R~AL-II6KB5-P1	PDX	Metastasis	Uterus	UCS	Carcinosarcoma of the uterus	Yes	WES	128029406	99.75	127.714	0	117	125	35.6	174.5	118.24	0.36	6.25	4.22	msisensor2	TumorOnly	218898_057_R_AL_II6KB5_v2_0_1_51_0_WES	PDMR-218898.WES.P1-II6KB5	PDMR-218898~057-R
PDMR-218898	Female	65-69	Caucasian	PDMR	218898_057_R	P2	PDMR-218898~057-R~AL-II6KB5EK1-P2	PDX	Metastasis	Uterus	UCS	Carcinosarcoma of the uterus	Yes	WES	143118526	99.95	143.046	0	117	125	35.9	176.4	126.85	0.34	6.47	4.09	msisensor2	TumorOnly	218898_057_R_AL_II6KB5EK1_v2_0_1_51_0_WES	PDMR-218898.WES.P2-II6KB5EK1	PDMR-218898~057-R
PDMR-218898	Female	65-69	Caucasian	PDMR	218898_057_R	P2	PDMR-218898~057-R~AL-II6KB5EK2-P2	PDX	Metastasis	Uterus	UCS	Carcinosarcoma of the uterus	Yes	WES	155275654	99.94	155.185	0	117	125	35.8	175.4	144.76	1	5.63	3.04	msisensor2	TumorOnly	218898_057_R_AL_II6KB5EK2_v2_0_1_51_0_WES	PDMR-218898.WES.P2-II6KB5EK2	PDMR-218898~057-R
PDMR-218898	Female	65-69	Caucasian	PDMR	218898_057_R	P2	PDMR-218898~057-R~AL-II6KB8EM4-P2	PDX	Metastasis	Uterus	UCS	Carcinosarcoma of the uterus	Yes	WES	152253343	99.68	151.765	0	118	125	35.4	179.5	142.38	1	1.9	3.25	msisensor2	TumorOnly	218898_057_R_AL_II6KB8EM4_v2_0_1_51_0_WES	PDMR-218898.WES.P2-II6KB8EM4	PDMR-218898~057-R
PDMR-218898	Female	65-69	Caucasian	PDMR	218898_057_R	P3	PDMR-218898~057-R~AL-II6KB8EM8PQ9-P3	PDX	Metastasis	Uterus	UCS	Carcinosarcoma of the uterus	Yes	WES	160720372	99.97	160.673	0	117	125	35.7	175.3	146.43	0.99	1.89	3.87	msisensor2	TumorOnly	218898_057_R_AL_II6KB8EM8PQ9_v2_0_1_51_0_WES	PDMR-218898.WES.P3-II6KB8EM8PQ9	PDMR-218898~057-R
PDMR-218898	Female	65-69	Caucasian	PDMR	218898_057_R	P0	PDMR-218898~057-R~AL-II6-P0	PDX	Metastasis	Uterus	UCS	Carcinosarcoma of the uterus	Yes	RNA-Seq	111982282	99.91	111.882	0	120	125	36	2057.2	0	1	NA	NA	NA	TumorOnly	218898_057_R_AL_II6_v2_0_1_4_0_RNASEQ	PDMR-218898.RNA.P0-II6	PDMR-218898~057-R
PDMR-218898	Female	65-69	Caucasian	PDMR	218898_057_R	P1	PDMR-218898~057-R~AL-II6KB5-P1	PDX	Metastasis	Uterus	UCS	Carcinosarcoma of the uterus	Yes	RNA-Seq	114136579	99.9	114.025	0	121	125	36	2034.4	0	1	NA	NA	NA	TumorOnly	218898_057_R_AL_II6KB5_v2_0_1_4_0_RNASEQ	PDMR-218898.RNA.P1-II6KB5	PDMR-218898~057-R
PDMR-218898	Female	65-69	Caucasian	PDMR	218898_057_R	P2	PDMR-218898~057-R~AL-II6KB5EK1-P2	PDX	Metastasis	Uterus	UCS	Carcinosarcoma of the uterus	Yes	RNA-Seq	96966721	99.91	96.8791	0	121	125	36.1	2064.5	0	1	NA	NA	NA	TumorOnly	218898_057_R_AL_II6KB5EK1_v2_0_1_4_0_RNASEQ	PDMR-218898.RNA.P2-II6KB5EK1	PDMR-218898~057-R
PDMR-218898	Female	65-69	Caucasian	PDMR	218898_057_R	P2	PDMR-218898~057-R~AL-II6KB5EK2-P2	PDX	Metastasis	Uterus	UCS	Carcinosarcoma of the uterus	Yes	RNA-Seq	82751457	99.88	82.6528	0	120	125	35.9	1965	0	1	NA	NA	NA	TumorOnly	218898_057_R_AL_II6KB5EK2_v2_0_1_4_0_RNASEQ	PDMR-218898.RNA.P2-II6KB5EK2	PDMR-218898~057-R
PDMR-218898	Female	65-69	Caucasian	PDMR	218898_057_R	P2	PDMR-218898~057-R~AL-II6KB8EM4-P2	PDX	Metastasis	Uterus	UCS	Carcinosarcoma of the uterus	Yes	RNA-Seq	107284336	99.93	107.211	0	121	125	36	2086.7	0	1	NA	NA	NA	TumorOnly	218898_057_R_AL_II6KB8EM4_v2_0_1_4_0_RNASEQ	PDMR-218898.RNA.P2-II6KB8EM4	PDMR-218898~057-R
PDMR-218898	Female	65-69	Caucasian	PDMR	218898_057_R	P3	PDMR-218898~057-R~AL-II6KB8EM8PQ9-P3	PDX	Metastasis	Uterus	UCS	Carcinosarcoma of the uterus	Yes	RNA-Seq	139861719	99.9	139.726	0	120	125	36	2015.6	0	1	NA	NA	NA	TumorOnly	218898_057_R_AL_II6KB8EM8PQ9_v2_0_1_4_0_RNASEQ	PDMR-218898.RNA.P3-II6KB8EM8PQ9	PDMR-218898~057-R
PDMR-222454	Male	65-69	Unknown	PDMR	222454_113_R	P1	PDMR-222454~113-R~A00W56-P1	PDX	Primary	Bladder	BLCA	Transitional cell car. - uroth.	No	WES	127800204	99.9	127.672	0	121	125	35.2	198.9	130.13	1	3.02	2.58	msisensor1	TumorNormal	222454_113_R_A00W56_v1_2_WES	PDMR-222454.WES.P1-A00W56	PDMR-222454~113-R
PDMR-222454	Male	65-69	Unknown	PDMR	222454_113_R	P2	PDMR-222454~113-R~A00_RG-W58M199-P2	PDX	Primary	Bladder	BLCA	Transitional cell car. - uroth.	No	WES	117759432	98.95	116.523	0	122	125	35.5	199.7	115.23	0.43	7.93	3.06	msisensor1	TumorNormal	222454_113_R_A00_RG_W58M199_v1_2_WES	PDMR-222454.WES.P2-A00W58M199	PDMR-222454~113-R
PDMR-222454	Male	65-69	Unknown	PDMR	222454_113_R	P2	PDMR-222454~113-R~A00_RG-W58M196-P2	PDX	Primary	Bladder	BLCA	Transitional cell car. - uroth.	No	WES	95973187	99.84	95.8196	0	122	125	35.7	197.9	99.85	1	3.05	3.15	msisensor1	TumorNormal	222454_113_R_A00_RG_W58M196_v1_2_WES	PDMR-222454.WES.P2-A00W58M196	PDMR-222454~113-R
PDMR-222454	Male	65-69	Unknown	PDMR	222454_113_R	P0	PDMR-222454~113-R~A00-P0	PDX	Primary	Bladder	BLCA	Transitional cell car. - uroth.	No	RNA-Seq	117139766	99.96	117.09	0	120	125	35.4	2131.8	0	1	NA	NA	NA	TumorNormal	222454_113_R_A00_v1_2_RNASEQ	PDMR-222454.RNA.P0-A00	PDMR-222454~113-R
PDMR-222454	Male	65-69	Unknown	PDMR	222454_113_R	P1	PDMR-222454~113-R~A00W56-P1	PDX	Primary	Bladder	BLCA	Transitional cell car. - uroth.	No	RNA-Seq	94741851	99.99	94.7308	0	122	125	35.4	2275.8	0	1	NA	NA	NA	TumorNormal	222454_113_R_A00W56_v1_2_RNASEQ	PDMR-222454.RNA.P1-A00W56	PDMR-222454~113-R
PDMR-222454	Male	65-69	Unknown	PDMR	222454_113_R	P2	PDMR-222454~113-R~A00_RG-W58M196-P2	PDX	Primary	Bladder	BLCA	Transitional cell car. - uroth.	No	RNA-Seq	135396038	99.99	135.384	0	121	125	35.4	2293	0	1	NA	NA	NA	TumorNormal	222454_113_R_A00_RG_W58M196_v1_2_RNASEQ	PDMR-222454.RNA.P2-A00W58M196	PDMR-222454~113-R
PDMR-222454	Male	65-69	Unknown	PDMR	222454_113_R	P2	PDMR-222454~113-R~A00_RG-W58M199-P2	PDX	Primary	Bladder	BLCA	Transitional cell car. - uroth.	No	RNA-Seq	94746937	99.99	94.7387	0	122	125	35.3	2265.6	0	1	NA	NA	NA	TumorNormal	222454_113_R_A00_RG_W58M199_v1_2_RNASEQ	PDMR-222454.RNA.P2-A00W58M199	PDMR-222454~113-R
PDMR-226611	Female	80-84	Caucasian	PDMR	226611_082_R	P0	PDMR-226611~082-R~XF8-P0	PDX	Primary	Head&Neck	HNSC	H & N squamous cell car., NOS	No	WES	98388596	99.27	97.6704	0	122	125	35.5	209.1	103.51	0.98	3.62	3.2	msisensor1	TumorNormal	226611_082_R_XF8_v1_2_WES	PDMR-226611.WES.P0-XF8	PDMR-226611~082-R
PDMR-226611	Female	80-84	Caucasian	PDMR	226611_082_R	P1	PDMR-226611~082-R~XF7VA2-P1	PDX	Primary	Head&Neck	HNSC	H & N squamous cell car., NOS	No	WES	165807625	99.84	165.542	0	123	125	35.6	206.8	163.2	1	3.54	8.06	msisensor1	TumorNormal	226611_082_R_XF7VA2_v1_2_WES	PDMR-226611.WES.P1-XF7VA2	PDMR-226611~082-R
PDMR-226611	Female	80-84	Caucasian	PDMR	226611_082_R	P3	PDMR-226611~082-R~XF8V32_RG-VZ9-P3	PDX	Primary	Head&Neck	HNSC	H & N squamous cell car., NOS	No	WES	120189926	99.71	119.841	0	123	125	35.6	205.8	119.78	0.98	3.61	4.64	msisensor1	TumorNormal	226611_082_R_XF8V32_RG_VZ9_v1_2_WES	PDMR-226611.WES.P3-XF8V32	PDMR-226611~082-R
PDMR-226611	Female	80-84	Caucasian	PDMR	226611_082_R	P0	PDMR-226611~082-R~XF8-P0	PDX	Primary	Head&Neck	HNSC	H & N squamous cell car., NOS	No	RNA-Seq	92895899	99.97	92.8664	0	122	125	35.5	2032.9	0	1	NA	NA	NA	TumorNormal	226611_082_R_XF8_v1_2_RNASEQ	PDMR-226611.RNA.P0-XF8	PDMR-226611~082-R
PDMR-226611	Female	80-84	Caucasian	PDMR	226611_082_R	P1	PDMR-226611~082-R~XF7VA2-P1	PDX	Primary	Head&Neck	HNSC	H & N squamous cell car., NOS	No	RNA-Seq	101404687	99.98	101.384	0	121	125	35.6	1921.6	0	1	NA	NA	NA	TumorNormal	226611_082_R_XF7VA2_v1_2_RNASEQ	PDMR-226611.RNA.P1-XF7VA2	PDMR-226611~082-R
PDMR-226611	Female	80-84	Caucasian	PDMR	226611_082_R	P2	PDMR-226611~082-R~XF6V30U25-P2	PDX	Primary	Head&Neck	HNSC	H & N squamous cell car., NOS	No	RNA-Seq	121186956	99.97	121.155	0	122	125	35.7	2131.9	0	1	NA	NA	NA	TumorNormal	226611_082_R_XF6V30U25_v1_2_RNASEQ	PDMR-226611.RNA.P2-XF6V30U25	PDMR-226611~082-R
PDMR-226611	Female	80-84	Caucasian	PDMR	226611_082_R	P3	PDMR-226611~082-R~XF8V32_RG-VZ9-P3	PDX	Primary	Head&Neck	HNSC	H & N squamous cell car., NOS	No	RNA-Seq	121706509	99.98	121.679	0	120	125	35.4	1885	0	1	NA	NA	NA	TumorNormal	226611_082_R_XF8V32_RG_VZ9_v1_2_RNASEQ	PDMR-226611.RNA.P3-XF8V32	PDMR-226611~082-R
PDMR-227169	Female	65-69	Unknown	PDMR	227169_078_T	P0	PDMR-227169~078-T~JN2-P0	PDX	Metastasis	Bladder	BLCA	Small cell car. (extrapulmonary)	Yes	WES	159380312	99.9	159.224	0	122	125	35.6	203.9	143.33	0.99	3.02	1.03	msisensor2	TumorOnly	227169_078_T_JN2_v1_2_WES	PDMR-227169.WES.P0-JN2	PDMR-227169~078-T
PDMR-227169	Female	65-69	Unknown	PDMR	227169_078_T	P0	PDMR-227169~078-T~JN4-P0	PDX	Metastasis	Bladder	BLCA	Small cell car. (extrapulmonary)	Yes	WES	136234296	99.97	136.196	0	121	125	35.8	188.7	108.98	0.99	3.09	1.08	msisensor2	TumorOnly	227169_078_T_JN4_v1_2_WES	PDMR-227169.WES.P0-JN4	PDMR-227169~078-T
PDMR-227169	Female	65-69	Unknown	PDMR	227169_078_T	P1	PDMR-227169~078-T~JN2KM6-P1	PDX	Metastasis	Bladder	BLCA	Small cell car. (extrapulmonary)	Yes	WES	128205702	99.33	127.342	0	121	125	34.7	182.4	97.92	0.99	2.96	0.8	msisensor2	TumorOnly	227169_078_T_JN2KM6_v1_2_WES	PDMR-227169.WES.P1-JN2KM6	PDMR-227169~078-T
PDMR-227169	Female	65-69	Unknown	PDMR	227169_078_T	P1	PDMR-227169~078-T~JN4K38-P1	PDX	Metastasis	Bladder	BLCA	Small cell car. (extrapulmonary)	Yes	WES	111415385	99.98	111.392	0	115	125	36.1	170.7	104.17	1	3.11	3.15	msisensor2	TumorOnly	227169_078_T_JN4K38_v2_0_1_51_0_WES	PDMR-227169.WES.P1-JN4K38-v2	PDMR-227169~078-T
PDMR-227169	Female	65-69	Unknown	PDMR	227169_078_T	P1	PDMR-227169~078-T~JN4K42-P1	PDX	Metastasis	Bladder	BLCA	Small cell car. (extrapulmonary)	Yes	WES	140263261	99.99	140.242	0	122	125	36	187.9	128.45	1	3.12	1.01	msisensor2	TumorOnly	227169_078_T_JN4K42_v1_2_WES	PDMR-227169.WES.P1-JN4K42	PDMR-227169~078-T
PDMR-227169	Female	65-69	Unknown	PDMR	227169_078_T	P2	PDMR-227169~078-T~JN4K38KL3-P2	PDX	Metastasis	Bladder	BLCA	Small cell car. (extrapulmonary)	Yes	WES	135240886	99.93	135.142	0	122	125	35.6	214.2	134.9	1	3.11	1.15	msisensor2	TumorOnly	227169_078_T_JN4K38KL3_v1_2_WES	PDMR-227169.WES.P2-JN4K38KL3	PDMR-227169~078-T
PDMR-227169	Female	65-69	Unknown	PDMR	227169_078_T	P0	PDMR-227169~078-T~JN2-P0	PDX	Metastasis	Bladder	BLCA	Small cell car. (extrapulmonary)	Yes	RNA-Seq	92884660	99.98	92.8646	0	121	125	35.5	2285.5	0	0.99	NA	NA	NA	TumorOnly	227169_078_T_JN2_v1_2_RNASEQ	PDMR-227169.RNA.P0-JN2	PDMR-227169~078-T
PDMR-227169	Female	65-69	Unknown	PDMR	227169_078_T	P0	PDMR-227169~078-T~JN4-P0	PDX	Metastasis	Bladder	BLCA	Small cell car. (extrapulmonary)	Yes	RNA-Seq	63851370	99.97	63.8333	0	121	125	35.5	2288.5	0	0.98	NA	NA	NA	TumorOnly	227169_078_T_JN4_v1_2_RNASEQ	PDMR-227169.RNA.P0-JN4	PDMR-227169~078-T
PDMR-227169	Female	65-69	Unknown	PDMR	227169_078_T	P1	PDMR-227169~078-T~JN2KM6-P1	PDX	Metastasis	Bladder	BLCA	Small cell car. (extrapulmonary)	Yes	RNA-Seq	87613082	99.98	87.5944	0	121	125	35.4	2319.5	0	0.98	NA	NA	NA	TumorOnly	227169_078_T_JN2KM6_v1_2_RNASEQ	PDMR-227169.RNA.P1-JN2KM6	PDMR-227169~078-T
PDMR-227169	Female	65-69	Unknown	PDMR	227169_078_T	P1	PDMR-227169~078-T~JN4K38-P1	PDX	Metastasis	Bladder	BLCA	Small cell car. (extrapulmonary)	Yes	RNA-Seq	110068546	99.98	110.044	0	121	125	35.5	2254.9	0	0.98	NA	NA	NA	TumorOnly	227169_078_T_JN4K38_v1_2_RNASEQ	PDMR-227169.RNA.P1-JN4K38	PDMR-227169~078-T
PDMR-227169	Female	65-69	Unknown	PDMR	227169_078_T	P1	PDMR-227169~078-T~JN4K42-P1	PDX	Metastasis	Bladder	BLCA	Small cell car. (extrapulmonary)	Yes	RNA-Seq	103410971	99.97	103.384	0	121	125	35.5	2234.5	0	0.98	NA	NA	NA	TumorOnly	227169_078_T_JN4K42_v1_2_RNASEQ	PDMR-227169.RNA.P1-JN4K42	PDMR-227169~078-T
PDMR-227169	Female	65-69	Unknown	PDMR	227169_078_T	P2	PDMR-227169~078-T~JN4K38KL3-P2	PDX	Metastasis	Bladder	BLCA	Small cell car. (extrapulmonary)	Yes	RNA-Seq	116718414	99.98	116.697	0	121	125	35.5	2312.3	0	0.98	NA	NA	NA	TumorOnly	227169_078_T_JN4K38KL3_v1_2_RNASEQ	PDMR-227169.RNA.P2-JN4K38KL3	PDMR-227169~078-T
PDMR-235635	Female	40-44	Asian	PDMR	235635_245_T	P0	PDMR-235635~245-T~D33-P0	PDX	Metastasis	Cervix	CESC	Adenocarcinoma - cervix	Yes	WES	156009011	99.94	155.919	0	123	125	35.7	198.9	157.35	1	2.1	47.31	msisensor2	TumorOnly	235635_245_T_D33_v1_2_WES	PDMR-235635.WES.P0-D33	PDMR-235635~245-T
PDMR-235635	Female	40-44	Asian	PDMR	235635_245_T	P1	PDMR-235635~245-T~D33M941-P1	PDX	Metastasis	Cervix	CESC	Adenocarcinoma - cervix	Yes	WES	156063130	99.9	155.913	0	122	125	35.6	192.2	146.32	0.96	2.11	47.22	msisensor2	TumorOnly	235635_245_T_D33M941_v1_2_WES	PDMR-235635.WES.P1-D33M941	PDMR-235635~245-T
PDMR-235635	Female	40-44	Asian	PDMR	235635_245_T	P2	PDMR-235635~245-T~D33M940_RG-03A-P2	PDX	Metastasis	Cervix	CESC	Adenocarcinoma - cervix	Yes	WES	177236177	99.94	177.138	0	122	125	35.5	198.5	149.63	1	2.1	49.34	msisensor2	TumorOnly	235635_245_T_D33M940_RG_03A_v1_2_WES	PDMR-235635.WES.P2-D33M940	PDMR-235635~245-T
PDMR-235635	Female	40-44	Asian	PDMR	235635_245_T	P2	PDMR-235635~245-T~D33M941Y63-P2	PDX	Metastasis	Cervix	CESC	Adenocarcinoma - cervix	Yes	WES	176562856	99.93	176.433	0	123	125	35.7	195.7	181.11	1	2.09	49.3	msisensor2	TumorOnly	235635_245_T_D33M941Y63_v1_2_WES	PDMR-235635.WES.P2-D33M941Y63	PDMR-235635~245-T
PDMR-235635	Female	40-44	Asian	PDMR	235635_245_T	P2	PDMR-235635~245-T~D33M941Y64-P2	PDX	Metastasis	Cervix	CESC	Adenocarcinoma - cervix	Yes	WES	178258046	99.94	178.146	0	122	125	35.6	191.7	170.37	1	2.09	49.48	msisensor2	TumorOnly	235635_245_T_D33M941Y64_v1_2_WES	PDMR-235635.WES.P2-D33M941Y64	PDMR-235635~245-T
PDMR-235635	Female	40-44	Asian	PDMR	235635_245_T	P2	PDMR-235635~245-T~D34M914X40-P2	PDX	Metastasis	Cervix	CESC	Adenocarcinoma - cervix	Yes	WES	162900234	99.76	162.507	0	123	125	35.5	201.2	164.9	1	2.08	49.45	msisensor2	TumorOnly	235635_245_T_D34M914X40_v1_2_WES	PDMR-235635.WES.P2-D34M914X40	PDMR-235635~245-T
PDMR-235635	Female	40-44	Asian	PDMR	235635_245_T	P1	PDMR-235635~245-T~D33M941-P1	PDX	Metastasis	Cervix	CESC	Adenocarcinoma - cervix	Yes	RNA-Seq	68214810	99.98	68.2015	0	119	125	35.7	1901.8	0	1	NA	NA	NA	TumorOnly	235635_245_T_D33M941_v1_2_RNASEQ	PDMR-235635.RNA.P1-D33M941	PDMR-235635~245-T
PDMR-235635	Female	40-44	Asian	PDMR	235635_245_T	P2	PDMR-235635~245-T~D33M941Y63-P2	PDX	Metastasis	Cervix	CESC	Adenocarcinoma - cervix	Yes	RNA-Seq	123862647	99.98	123.833	0	121	125	35.5	2130.4	0	1	NA	NA	NA	TumorOnly	235635_245_T_D33M941Y63_v1_2_RNASEQ	PDMR-235635.RNA.P2-D33M941Y63	PDMR-235635~245-T
PDMR-235635	Female	40-44	Asian	PDMR	235635_245_T	P2	PDMR-235635~245-T~D34M914X40-P2	PDX	Metastasis	Cervix	CESC	Adenocarcinoma - cervix	Yes	RNA-Seq	74433544	99.98	74.4166	0	121	125	35.7	1947.1	0	1	NA	NA	NA	TumorOnly	235635_245_T_D34M914X40_v1_2_RNASEQ	PDMR-235635.RNA.P2-D34M914X40	PDMR-235635~245-T
PDMR-237351	Male	25-29	Caucasian	PDMR	237351_077_R	P0	PDMR-237351~077-R~AL-IR0-P0	PDX	Primary	Soft_tissue_Bone	SARC	Ewing sarcoma/Peripheral PNET	Yes	WES	39610024	99.86	39.5546	0	123	125	35.6	266	44.07	0.68	2.86	0.51	msisensor1	TumorNormal	237351_077_R_AL_IR0_v1_2_WES	PDMR-237351.WES.P0-IR0	PDMR-237351~077-R
PDMR-237351	Male	25-29	Caucasian	PDMR	237351_077_R	P1	PDMR-237351~077-R~AL-IR0_AL-M977-P1	PDX	Primary	Soft_tissue_Bone	SARC	Ewing sarcoma/Peripheral PNET	Yes	WES	122389882	99.86	122.219	0	123	125	35.8	262.6	133.64	1	3.88	7.01	msisensor1	TumorNormal	237351_077_R_AL_IR0_AL_M977_v1_2_WES	PDMR-237351.WES.P1-IR0M977	PDMR-237351~077-R
PDMR-237351	Male	25-29	Caucasian	PDMR	237351_077_R	P3	PDMR-237351~077-R~AL-IR0_AL-M977_AL-M303_AL-ER0-P3	PDX	Primary	Soft_tissue_Bone	SARC	Ewing sarcoma/Peripheral PNET	Yes	WES	99402563	99.02	98.4284	0	123	125	36	269.6	108.33	1	3.89	4.33	msisensor1	TumorNormal	237351_077_R_AL_IR0_AL_M977_AL_M303_AL_ER0_v1_2_WES	PDMR-237351.WES.P3-IR0M977M303ER0	PDMR-237351~077-R
PDMR-237351	Male	25-29	Caucasian	PDMR	237351_077_R	P0	PDMR-237351~077-R~AL-IR0-P0	PDX	Primary	Soft_tissue_Bone	SARC	Ewing sarcoma/Peripheral PNET	Yes	RNA-Seq	122725495	99.97	122.69	0	120	125	35.7	2037.5	0	0.97	NA	NA	NA	TumorNormal	237351_077_R_AL_IR0_v1_2_RNASEQ	PDMR-237351.RNA.P0-IR0	PDMR-237351~077-R
PDMR-237351	Male	25-29	Caucasian	PDMR	237351_077_R	P1	PDMR-237351~077-R~AL-IR0_AL-M977-P1	PDX	Primary	Soft_tissue_Bone	SARC	Ewing sarcoma/Peripheral PNET	Yes	RNA-Seq	108609242	99.99	108.597	0	123	125	35.6	2086	0	0.98	NA	NA	NA	TumorNormal	237351_077_R_AL_IR0_AL_M977_v1_2_RNASEQ	PDMR-237351.RNA.P1-IR0_M977	PDMR-237351~077-R
PDMR-237351	Male	25-29	Caucasian	PDMR	237351_077_R	P2	PDMR-237351~077-R~AL-IR0_AL-M977_AL-M302-P2	PDX	Primary	Soft_tissue_Bone	SARC	Ewing sarcoma/Peripheral PNET	Yes	RNA-Seq	145446441	99.98	145.424	0	122	125	35.6	2172.9	0	0.98	NA	NA	NA	TumorNormal	237351_077_R_AL_IR0_AL_M977_AL_M302_v1_2_RNASEQ	PDMR-237351.RNA.P2-IR0_M977_M302	PDMR-237351~077-R
PDMR-237351	Male	25-29	Caucasian	PDMR	237351_077_R	P3	PDMR-237351~077-R~AL-IR0_AL-M977_AL-M303_AL-ER0-P3	PDX	Primary	Soft_tissue_Bone	SARC	Ewing sarcoma/Peripheral PNET	Yes	RNA-Seq	98162679	99.99	98.1503	0	121	125	35.7	1810.5	0	0.98	NA	NA	NA	TumorNormal	237351_077_R_AL_IR0_AL_M977_AL_M303_AL_ER0_v1_2_RNASEQ	PDMR-237351.RNA.P3-IR0_M977_M303_ER0	PDMR-237351~077-R
PDMR-241356	Male	55-59	Unknown	PDMR	241356_047_R	P0	PDMR-241356~047-R~IF2-P0	PDX	Primary	Head&Neck	HNSC	Pharyngeal squam. cell carcinoma	No	WES	144185428	99.94	144.102	0	117	125	33.8	194.7	140.2	1	1.92	3.47	msisensor2	TumorOnly	241356_047_R_IF2_v1_2_WES	PDMR-241356.WES.P0-IF2	PDMR-241356~047-R
PDMR-241356	Male	55-59	Unknown	PDMR	241356_047_R	P1	PDMR-241356~047-R~IF3NK2-P1	PDX	Primary	Head&Neck	HNSC	Pharyngeal squam. cell carcinoma	No	WES	154314512	99.94	154.225	0	122	125	35.7	192.6	161.48	1	3.71	3.64	msisensor2	TumorOnly	241356_047_R_IF3NK2_v1_2_WES	PDMR-241356.WES.P1-IF3NK2	PDMR-241356~047-R
PDMR-241356	Male	55-59	Unknown	PDMR	241356_047_R	P1	PDMR-241356~047-R~IF4NC3-P1	PDX	Primary	Head&Neck	HNSC	Pharyngeal squam. cell carcinoma	No	WES	163107132	99.78	162.748	0	123	125	35.5	193.4	159.55	1	3.75	3.15	msisensor2	TumorOnly	241356_047_R_IF4NC3_v1_2_WES	PDMR-241356.WES.P1-IF4NC3	PDMR-241356~047-R
PDMR-241356	Male	55-59	Unknown	PDMR	241356_047_R	P3	PDMR-241356~047-R~IF3NK2_RG-JE9KX6-P3	PDX	Primary	Head&Neck	HNSC	Pharyngeal squam. cell carcinoma	No	WES	140736426	99.74	140.375	0	122	125	35.9	195	143.72	1	3.42	3.54	msisensor2	TumorOnly	241356_047_R_IF3NK2_RG_JE9KX6_v1_2_WES	PDMR-241356.WES.P3-IF3NK2	PDMR-241356~047-R
PDMR-241356	Male	55-59	Unknown	PDMR	241356_047_R	P0	PDMR-241356~047-R~IF2-P0	PDX	Primary	Head&Neck	HNSC	Pharyngeal squam. cell carcinoma	No	RNA-Seq	94641149	99.98	94.622	0	118	125	35.4	2154.1	0	1	NA	NA	NA	TumorOnly	241356_047_R_IF2_v1_2_RNASEQ	PDMR-241356.RNA.P0-IF2	PDMR-241356~047-R
PDMR-241356	Male	55-59	Unknown	PDMR	241356_047_R	P1	PDMR-241356~047-R~IF3NK2-P1	PDX	Primary	Head&Neck	HNSC	Pharyngeal squam. cell carcinoma	No	RNA-Seq	145600298	99.97	145.551	0	118	125	35.5	2094.7	0	0.99	NA	NA	NA	TumorOnly	241356_047_R_IF3NK2_v1_2_RNASEQ	PDMR-241356.RNA.P1-IF3NK2	PDMR-241356~047-R
PDMR-241356	Male	55-59	Unknown	PDMR	241356_047_R	P1	PDMR-241356~047-R~IF4NC3-P1	PDX	Primary	Head&Neck	HNSC	Pharyngeal squam. cell carcinoma	No	RNA-Seq	153597069	99.97	153.558	0	119	125	35.5	2213.2	0	1	NA	NA	NA	TumorOnly	241356_047_R_IF4NC3_v1_2_RNASEQ	PDMR-241356.RNA.P1-IF4NC3	PDMR-241356~047-R
PDMR-241356	Male	55-59	Unknown	PDMR	241356_047_R	P3	PDMR-241356~047-R~IF3NK2_RG-JE9KX6-P3	PDX	Primary	Head&Neck	HNSC	Pharyngeal squam. cell carcinoma	No	RNA-Seq	105986962	99.98	105.971	0	118	125	35.5	2156.7	0	1	NA	NA	NA	TumorOnly	241356_047_R_IF3NK2_RG_JE9KX6_v1_2_RNASEQ	PDMR-241356.RNA.P3-IF3NK2	PDMR-241356~047-R
PDMR-243952	Female	65-69	Caucasian	PDMR	243952_196_R	P0	PDMR-243952~196-R~A20-P0	PDX	Primary	Bladder	BLCA	Urothelial/bladder cancer, NOS	Yes	WES	143343106	99.71	142.923	0	123	125	35.6	254.6	146.94	1	3.71	1.1	msisensor2	TumorOnly	243952_196_R_A20_v1_2_WES	PDMR-243952.WES.P0-A20	PDMR-243952~196-R
PDMR-243952	Female	65-69	Caucasian	PDMR	243952_196_R	P1	PDMR-243952~196-R~A20M882-P1	PDX	Primary	Bladder	BLCA	Urothelial/bladder cancer, NOS	Yes	WES	135418645	99.31	134.482	0	123	125	35.5	253.7	136.16	1	3.73	1.48	msisensor2	TumorOnly	243952_196_R_A20M882_v1_2_WES	PDMR-243952.WES.P1-A20M882	PDMR-243952~196-R
PDMR-243952	Female	65-69	Caucasian	PDMR	243952_196_R	P1	PDMR-243952~196-R~A20M883-P1	PDX	Primary	Bladder	BLCA	Urothelial/bladder cancer, NOS	Yes	WES	123563611	99.4	122.819	0	123	125	35.2	259.3	124.85	1	7.34	0.89	msisensor2	TumorOnly	243952_196_R_A20M883_v1_2_WES	PDMR-243952.WES.P1-A20M883	PDMR-243952~196-R
PDMR-243952	Female	65-69	Caucasian	PDMR	243952_196_R	P2	PDMR-243952~196-R~A20M884M242-P2	PDX	Primary	Bladder	BLCA	Urothelial/bladder cancer, NOS	Yes	WES	135972326	99.43	135.202	0	123	125	35.3	254.7	138.58	1	3.72	1.15	msisensor2	TumorOnly	243952_196_R_A20M884M242_v1_2_WES	PDMR-243952.WES.P2-A20M884M242	PDMR-243952~196-R
PDMR-243952	Female	65-69	Caucasian	PDMR	243952_196_R	P2	PDMR-243952~196-R~A20M886M999-P2	PDX	Primary	Bladder	BLCA	Urothelial/bladder cancer, NOS	Yes	WES	135375147	99.43	134.6	0	123	125	35.3	258.7	137.08	1	7.33	1.33	msisensor2	TumorOnly	243952_196_R_A20M886M999_v1_2_WES	PDMR-243952.WES.P2-A20M886M999	PDMR-243952~196-R
PDMR-243952	Female	65-69	Caucasian	PDMR	243952_196_R	P0	PDMR-243952~196-R~A20-P0	PDX	Primary	Bladder	BLCA	Urothelial/bladder cancer, NOS	Yes	RNA-Seq	68572527	99.99	68.5634	0	121	125	35.5	1969.3	0	1	NA	NA	NA	TumorOnly	243952_196_R_A20_v1_2_RNASEQ	PDMR-243952.RNA.P0-A20	PDMR-243952~196-R
PDMR-243952	Female	65-69	Caucasian	PDMR	243952_196_R	P1	PDMR-243952~196-R~A20M882-P1	PDX	Primary	Bladder	BLCA	Urothelial/bladder cancer, NOS	Yes	RNA-Seq	120294992	99.98	120.269	0	121	125	35.4	2008.1	0	1	NA	NA	NA	TumorOnly	243952_196_R_A20M882_v1_2_RNASEQ	PDMR-243952.RNA.P1-A20M882	PDMR-243952~196-R
PDMR-243952	Female	65-69	Caucasian	PDMR	243952_196_R	P1	PDMR-243952~196-R~A20M883-P1	PDX	Primary	Bladder	BLCA	Urothelial/bladder cancer, NOS	Yes	RNA-Seq	101589882	99.98	101.572	0	121	125	35.3	1923.2	0	1	NA	NA	NA	TumorOnly	243952_196_R_A20M883_v1_2_RNASEQ	PDMR-243952.RNA.P1-A20M883	PDMR-243952~196-R
PDMR-243952	Female	65-69	Caucasian	PDMR	243952_196_R	P1	PDMR-243952~196-R~A20M885-P1	PDX	Primary	Bladder	BLCA	Urothelial/bladder cancer, NOS	Yes	RNA-Seq	181331156	99.95	181.243	0	121	125	36	2030.5	0	1	NA	NA	NA	TumorOnly	243952_196_R_A20M885_v1_2_RNASEQ	PDMR-243952.RNA.P1-A20M885	PDMR-243952~196-R
PDMR-243952	Female	65-69	Caucasian	PDMR	243952_196_R	P2	PDMR-243952~196-R~A20M884M242-P2	PDX	Primary	Bladder	BLCA	Urothelial/bladder cancer, NOS	Yes	RNA-Seq	145341663	99.98	145.317	0	120	125	35.4	1862	0	1	NA	NA	NA	TumorOnly	243952_196_R_A20M884M242_v1_2_RNASEQ	PDMR-243952.RNA.P2-A20M884M242	PDMR-243952~196-R
PDMR-243952	Female	65-69	Caucasian	PDMR	243952_196_R	P2	PDMR-243952~196-R~A20M886M999-P2	PDX	Primary	Bladder	BLCA	Urothelial/bladder cancer, NOS	Yes	RNA-Seq	139508569	99.98	139.485	0	121	125	35.4	2004.6	0	1	NA	NA	NA	TumorOnly	243952_196_R_A20M886M999_v1_2_RNASEQ	PDMR-243952.RNA.P2-A20M886M999	PDMR-243952~196-R
PDMR-245127	Female	45-49	Unknown	PDMR	245127_232_R	P0	PDMR-245127~232-R~KE6-P0	PDX	Primary	Head&Neck	HNSC	Lip/oral cavity squam. cell car.	No	WES	28586735	99.88	28.5524	0	123	125	35.5	201	29.35	0.66	2.97	0.1	msisensor1	TumorNormal	245127_232_R_KE6_v1_2_WES	PDMR-245127.WES.P0-KE6	PDMR-245127~232-R
PDMR-245127	Female	45-49	Unknown	PDMR	245127_232_R	P1	PDMR-245127~232-R~KE6L74-P1	PDX	Primary	Head&Neck	HNSC	Lip/oral cavity squam. cell car.	No	WES	101505030	99.58	101.079	0	122	125	35.6	197.8	102.98	1	3.99	1.81	msisensor1	TumorNormal	245127_232_R_KE6L74_v1_2_WES	PDMR-245127.WES.P1-KE6L74	PDMR-245127~232-R
PDMR-245127	Female	45-49	Unknown	PDMR	245127_232_R	P2	PDMR-245127~232-R~KE8KY7_RG-LW5-P2	PDX	Primary	Head&Neck	HNSC	Lip/oral cavity squam. cell car.	No	WES	22390981	99.56	22.2925	0	123	125	35.3	200.6	22.57	0.98	4.05	0.08	msisensor1	TumorNormal	245127_232_R_KE8KY7_RG_LW5_v1_2_WES	PDMR-245127.WES.P2-KE8KY7	PDMR-245127~232-R
PDMR-245127	Female	45-49	Unknown	PDMR	245127_232_R	P3	PDMR-245127~232-R~KE6L72N45VG1-P3	PDX	Primary	Head&Neck	HNSC	Lip/oral cavity squam. cell car.	No	WES	118857643	99.96	118.81	0	122	125	35.7	199.6	115.2	1	3.91	2.24	msisensor1	TumorNormal	245127_232_R_KE6L72N45VG1_v1_2_WES	PDMR-245127.WES.P3-KE6L72N45VG1	PDMR-245127~232-R
PDMR-245127	Female	45-49	Unknown	PDMR	245127_232_R	P0	PDMR-245127~232-R~KE6-P0	PDX	Primary	Head&Neck	HNSC	Lip/oral cavity squam. cell car.	No	RNA-Seq	176485963	99.95	176.406	0	121	125	35.7	1417.3	0	0.99	NA	NA	NA	TumorNormal	245127_232_R_KE6_v1_2_RNASEQ	PDMR-245127.RNA.P0-KE6	PDMR-245127~232-R
PDMR-245127	Female	45-49	Unknown	PDMR	245127_232_R	P1	PDMR-245127~232-R~KE6L74-P1	PDX	Primary	Head&Neck	HNSC	Lip/oral cavity squam. cell car.	No	RNA-Seq	132951436	99.96	132.904	0	121	125	35.7	1518.8	0	0.99	NA	NA	NA	TumorNormal	245127_232_R_KE6L74_v1_2_RNASEQ	PDMR-245127.RNA.P1-KE6L74	PDMR-245127~232-R
PDMR-245127	Female	45-49	Unknown	PDMR	245127_232_R	P2	PDMR-245127~232-R~KE8KY7_RG-LW5-P2	PDX	Primary	Head&Neck	HNSC	Lip/oral cavity squam. cell car.	No	RNA-Seq	137680042	99.97	137.633	0	121	125	35.5	1856.7	0	0.98	NA	NA	NA	TumorNormal	245127_232_R_KE8KY7_RG_LW5_v1_2_RNASEQ	PDMR-245127.RNA.P2-KE8KY7	PDMR-245127~232-R
PDMR-245127	Female	45-49	Unknown	PDMR	245127_232_R	P3	PDMR-245127~232-R~KE6L72N45VG1-P3	PDX	Primary	Head&Neck	HNSC	Lip/oral cavity squam. cell car.	No	RNA-Seq	111756688	99.97	111.726	0	121	125	35.6	1743.7	0	0.99	NA	NA	NA	TumorNormal	245127_232_R_KE6L72N45VG1_v1_2_RNASEQ	PDMR-245127.RNA.P3-KE6L72N45VG1	PDMR-245127~232-R
PDMR-246569	Male	60-64	Unknown	PDMR	246569_268_R	P0	PDMR-246569~268-R~FE9-P0	PDX	Primary	Head&Neck	HNSC	Laryngeal squamous cell carcinoma	Yes	WES	162216975	99.81	161.909	0	122	125	35.3	230.8	159.55	1	2	8.31	msisensor1	TumorNormal	246569_268_R_FE9_v1_2_WES	PDMR-246569.WES.P0-FE9	PDMR-246569~268-R
PDMR-246569	Male	60-64	Unknown	PDMR	246569_268_R	P2	PDMR-246569~268-R~FE9WE4M890-P2	PDX	Primary	Head&Neck	HNSC	Laryngeal squamous cell carcinoma	Yes	WES	179438106	96.64	173.409	0	123	125	35.1	253.3	166.13	0.31	6.13	9.66	msisensor1	TumorNormal	246569_268_R_FE9WE4M890_v1_2_WES	PDMR-246569.WES.P2-FE9WE4M890	PDMR-246569~268-R
PDMR-246569	Male	60-64	Unknown	PDMR	246569_268_R	P2	PDMR-246569~268-R~FE9WE5_RG-W15-P2	PDX	Primary	Head&Neck	HNSC	Laryngeal squamous cell carcinoma	Yes	WES	42782699	99.54	42.5859	0	123	125	35.3	254.5	43.53	1	1.99	1.2	msisensor1	TumorNormal	246569_268_R_FE9WE5_RG_W15_v1_2_WES	PDMR-246569.WES.P2-FE9WE5	PDMR-246569~268-R
PDMR-246569	Male	60-64	Unknown	PDMR	246569_268_R	P2	PDMR-246569~268-R~FE9WE1M277-P2	PDX	Primary	Head&Neck	HNSC	Laryngeal squamous cell carcinoma	Yes	WES	146855722	99.59	146.254	0	121	125	35.5	206.6	108.6	1	2	7.82	msisensor1	TumorNormal	246569_268_R_FE9WE1M277_v1_2_WES	PDMR-246569.WES.P2-FE9WE1M277	PDMR-246569~268-R
PDMR-246569	Male	60-64	Unknown	PDMR	246569_268_R	P2	PDMR-246569~268-R~FE9WE2_RG-W11-P2	PDX	Primary	Head&Neck	HNSC	Laryngeal squamous cell carcinoma	Yes	WES	174507394	99.61	173.827	0	123	125	35.3	251.8	174.9	1	1.99	10.24	msisensor1	TumorNormal	246569_268_R_FE9WE2_RG_W11_v1_2_WES	PDMR-246569.WES.P2-FE9WE2	PDMR-246569~268-R
PDMR-246569	Male	60-64	Unknown	PDMR	246569_268_R	P3	PDMR-246569~268-R~FE9WE4M889M938-P3	PDX	Primary	Head&Neck	HNSC	Laryngeal squamous cell carcinoma	Yes	WES	100762621	99.09	99.8457	0	123	125	35.6	254.5	105.96	0.29	6.83	3.81	msisensor1	TumorNormal	246569_268_R_FE9WE4M889M938_v1_2_WES	PDMR-246569.WES.P3-FE9WE4M889M938	PDMR-246569~268-R
PDMR-246569	Male	60-64	Unknown	PDMR	246569_268_R	P2	PDMR-246569~268-R~FE9WE2_RG-W11-P2	PDX	Primary	Head&Neck	HNSC	Laryngeal squamous cell carcinoma	Yes	RNA-Seq	104306191	99.99	104.292	0	121	125	35.3	1652.7	0	1	NA	NA	NA	TumorNormal	246569_268_R_FE9WE2_RG_W11_v1_2_RNASEQ	PDMR-246569.RNA.P2-FE9WE2	PDMR-246569~268-R
PDMR-246569	Male	60-64	Unknown	PDMR	246569_268_R	P2	PDMR-246569~268-R~FE9WE4M890-P2	PDX	Primary	Head&Neck	HNSC	Laryngeal squamous cell carcinoma	Yes	RNA-Seq	184154210	99.98	184.122	0	119	125	35.5	1273.2	0	1	NA	NA	NA	TumorNormal	246569_268_R_FE9WE4M890_v1_2_RNASEQ	PDMR-246569.RNA.P2-FE9WE4M890	PDMR-246569~268-R
PDMR-246569	Male	60-64	Unknown	PDMR	246569_268_R	P2	PDMR-246569~268-R~FE9WE5_RG-W15-P2	PDX	Primary	Head&Neck	HNSC	Laryngeal squamous cell carcinoma	Yes	RNA-Seq	80648971	99.98	80.6367	0	121	125	35.3	1720.7	0	1	NA	NA	NA	TumorNormal	246569_268_R_FE9WE5_RG_W15_v1_2_RNASEQ	PDMR-246569.RNA.P2-FE9WE5	PDMR-246569~268-R
PDMR-246569	Male	60-64	Unknown	PDMR	246569_268_R	P3	PDMR-246569~268-R~FE9WE4M889M938-P3	PDX	Primary	Head&Neck	HNSC	Laryngeal squamous cell carcinoma	Yes	RNA-Seq	164274571	99.99	164.252	0	121	125	35.4	1595.4	0	1	NA	NA	NA	TumorNormal	246569_268_R_FE9WE4M889M938_v1_2_RNASEQ	PDMR-246569.RNA.P3-FE9WE4M889M938	PDMR-246569~268-R
PDMR-248138	Male	50-54	Unknown	PDMR	248138_237_R	P0	PDMR-248138~237-R~GF9-P0	PDX	Primary	Head&Neck	Other	Hurthle cell neoplasm (thyroid)	Yes	WES	163751258	99.39	162.753	0	122	125	35.4	212	166.21	0.3	6.17	0.89	msisensor2	TumorOnly	248138_237_R_GF9_v1_2_WES	PDMR-248138.WES.P0-GF9	PDMR-248138~237-R
PDMR-248138	Male	50-54	Unknown	PDMR	248138_237_R	P0	PDMR-248138~237-R~GH1-P0	PDX	Primary	Head&Neck	Other	Hurthle cell neoplasm (thyroid)	Yes	WES	129861966	99.53	129.258	0	122	125	35.4	218	129.96	0.34	6.94	0.92	msisensor2	TumorOnly	248138_237_R_GH1_v1_2_WES	PDMR-248138.WES.P0-GH1	PDMR-248138~237-R
PDMR-248138	Male	50-54	Unknown	PDMR	248138_237_R	P1	PDMR-248138~237-R~GG0GY0-P1	PDX	Primary	Head&Neck	Other	Hurthle cell neoplasm (thyroid)	Yes	WES	121843306	99.78	121.573	0	122	125	35.3	211.9	124.24	1	7.45	0.86	msisensor2	TumorOnly	248138_237_R_GG0GY0_v1_2_WES	PDMR-248138.WES.P1-GG0GY0	PDMR-248138~237-R
PDMR-248138	Male	50-54	Unknown	PDMR	248138_237_R	P1	PDMR-248138~237-R~GG1GY4-P1	PDX	Primary	Head&Neck	Other	Hurthle cell neoplasm (thyroid)	Yes	WES	133457160	99.69	133.04	0	122	125	35.7	216.6	137.21	0.97	1.97	0.77	msisensor2	TumorOnly	248138_237_R_GG1GY4_v1_2_WES	PDMR-248138.WES.P1-GG1GY4	PDMR-248138~237-R
PDMR-248138	Male	50-54	Unknown	PDMR	248138_237_R	P1	PDMR-248138~237-R~GH1GZ9-P1	PDX	Primary	Head&Neck	Other	Hurthle cell neoplasm (thyroid)	Yes	WES	129844085	99.54	129.241	0	122	125	35.4	218.2	129.96	0.32	7.85	0.99	msisensor2	TumorOnly	248138_237_R_GH1GZ9_v1_2_WES	PDMR-248138.WES.P1-GH1GZ9	PDMR-248138~237-R
PDMR-248138	Male	50-54	Unknown	PDMR	248138_237_R	P1	PDMR-248138~237-R~GH2Y04-P1	PDX	Primary	Head&Neck	Other	Hurthle cell neoplasm (thyroid)	Yes	WES	151436086	99.42	150.558	0	122	125	35.5	214.8	149.52	0.99	1.95	1.14	msisensor2	TumorOnly	248138_237_R_GH2Y04_v1_2_WES	PDMR-248138.WES.P1-GH2Y04	PDMR-248138~237-R
PDMR-248138	Male	50-54	Unknown	PDMR	248138_237_R	P0	PDMR-248138~237-R~GF9-P0	PDX	Primary	Head&Neck	Other	Hurthle cell neoplasm (thyroid)	Yes	RNA-Seq	36313469	99.98	36.3076	0	119	125	36.2	1842.9	0	0.85	NA	NA	NA	TumorOnly	248138_237_R_GF9_v1_2_RNASEQ	PDMR-248138.RNA.P0-GF9	PDMR-248138~237-R
PDMR-248138	Male	50-54	Unknown	PDMR	248138_237_R	P0	PDMR-248138~237-R~GH1-P0	PDX	Primary	Head&Neck	Other	Hurthle cell neoplasm (thyroid)	Yes	RNA-Seq	82781545	99.98	82.7676	0	119	125	35.2	2092.8	0	0.89	NA	NA	NA	TumorOnly	248138_237_R_GH1_v1_2_RNASEQ	PDMR-248138.RNA.P0-GH1	PDMR-248138~237-R
PDMR-248138	Male	50-54	Unknown	PDMR	248138_237_R	P1	PDMR-248138~237-R~GG0GY0-P1	PDX	Primary	Head&Neck	Other	Hurthle cell neoplasm (thyroid)	Yes	RNA-Seq	45799801	99.95	45.7785	0	121	125	36	2134.5	0	0.91	NA	NA	NA	TumorOnly	248138_237_R_GG0GY0_v1_2_RNASEQ	PDMR-248138.RNA.P1-GG0GY0	PDMR-248138~237-R
PDMR-248138	Male	50-54	Unknown	PDMR	248138_237_R	P1	PDMR-248138~237-R~GG1GY4-P1	PDX	Primary	Head&Neck	Other	Hurthle cell neoplasm (thyroid)	Yes	RNA-Seq	97538807	99.97	97.5105	0	121	125	35.4	2066.6	0	0.93	NA	NA	NA	TumorOnly	248138_237_R_GG1GY4_v1_2_RNASEQ	PDMR-248138.RNA.P1-GG1GY4	PDMR-248138~237-R
PDMR-248138	Male	50-54	Unknown	PDMR	248138_237_R	P1	PDMR-248138~237-R~GH2Y04-P1	PDX	Primary	Head&Neck	Other	Hurthle cell neoplasm (thyroid)	Yes	RNA-Seq	50159463	99.97	50.1463	0	121	125	35.3	2098.6	0	0.91	NA	NA	NA	TumorOnly	248138_237_R_GH2Y04_v1_2_RNASEQ	PDMR-248138.RNA.P1-GH2Y04	PDMR-248138~237-R
PDMR-251477	Male	60-64	Unknown	PDMR	251477_161_R	P0	PDMR-251477~161-R~NT7-P0	PDX	Primary	Bladder	BLCA	Transitional cell car. - uroth.	No	WES	181387822	99.98	181.35	0	117	125	35.7	178.9	166.98	0.98	3.74	3.31	msisensor2	TumorOnly	251477_161_R_NT7_v2_0_1_51_0_WES	PDMR-251477.WES.P0-NT7	PDMR-251477~161-R
PDMR-251477	Male	60-64	Unknown	PDMR	251477_161_R	P1	PDMR-251477~161-R~NT5M287-P1	PDX	Primary	Bladder	BLCA	Transitional cell car. - uroth.	No	WES	143567210	99.97	143.523	0	117	125	35.6	179.9	137.39	0.7	2.73	3.59	msisensor2	TumorOnly	251477_161_R_NT5M287_v2_0_1_51_0_WES	PDMR-251477.WES.P1-NT5M287	PDMR-251477~161-R
PDMR-251477	Male	60-64	Unknown	PDMR	251477_161_R	P2	PDMR-251477~161-R~NT7M443_RG-QT8-P2	PDX	Primary	Bladder	BLCA	Transitional cell car. - uroth.	No	WES	154167318	99.98	154.13	0	117	125	35.5	180.7	142.23	0.98	3.69	3.39	msisensor2	TumorOnly	251477_161_R_NT7M443_RG_QT8_v2_0_1_51_0_WES	PDMR-251477.WES.P2-NT7M443-QT8	PDMR-251477~161-R
PDMR-251477	Male	60-64	Unknown	PDMR	251477_161_R	P2	PDMR-251477~161-R~NT7M443_RG-QU1-P2	PDX	Primary	Bladder	BLCA	Transitional cell car. - uroth.	No	WES	163931924	99.97	163.888	0	117	125	35.7	175.8	150.85	1	3.66	2.86	msisensor2	TumorOnly	251477_161_R_NT7M443_RG_QU1_v2_0_1_51_0_WES	PDMR-251477.WES.P2-NT7M443-QU1	PDMR-251477~161-R
PDMR-251477	Male	60-64	Unknown	PDMR	251477_161_R	P3	PDMR-251477~161-R~NT7M443_RG-QT9UW2-P3	PDX	Primary	Bladder	BLCA	Transitional cell car. - uroth.	No	WES	161240401	99.97	161.19	0	116	125	35.7	177.7	145.04	0.98	3.74	2.69	msisensor2	TumorOnly	251477_161_R_NT7M443_RG_QT9UW2_v2_0_1_51_0_WES	PDMR-251477.WES.P3-NT7M443-QT9	PDMR-251477~161-R
PDMR-251477	Male	60-64	Unknown	PDMR	251477_161_R	P4	PDMR-251477~161-R~NT7M443_RG-QT9UW0YN0-P4	PDX	Primary	Bladder	BLCA	Transitional cell car. - uroth.	No	WES	161434088	99.97	161.386	0	117	125	35.7	179.4	147.81	0.96	3.66	3.02	msisensor2	TumorOnly	251477_161_R_NT7M443_RG_QT9UW0YN0_v2_0_1_51_0_WES	PDMR-251477.WES.P4-NT7M443-QT9	PDMR-251477~161-R
PDMR-251477	Male	60-64	Unknown	PDMR	251477_161_R	P0	PDMR-251477~161-R~NT7-P0	PDX	Primary	Bladder	BLCA	Transitional cell car. - uroth.	No	RNA-Seq	105055733	99.94	104.997	0	121	125	35.5	1882.6	0	0.99	NA	NA	NA	TumorOnly	251477_161_R_NT7_v2_0_1_4_0_RNASEQ	PDMR-251477.RNA.P0-NT7	PDMR-251477~161-R
PDMR-251477	Male	60-64	Unknown	PDMR	251477_161_R	P1	PDMR-251477~161-R~NT5M287-P1	PDX	Primary	Bladder	BLCA	Transitional cell car. - uroth.	No	RNA-Seq	125437250	99.95	125.379	0	121	125	35.6	1751.4	0	1	NA	NA	NA	TumorOnly	251477_161_R_NT5M287_v2_0_1_4_0_RNASEQ	PDMR-251477.RNA.P1-NT5M287	PDMR-251477~161-R
PDMR-251477	Male	60-64	Unknown	PDMR	251477_161_R	P2	PDMR-251477~161-R~NT7M443_RG-QT8-P2	PDX	Primary	Bladder	BLCA	Transitional cell car. - uroth.	No	RNA-Seq	68416293	99.96	68.3867	0	120	125	35.6	1779.1	0	1	NA	NA	NA	TumorOnly	251477_161_R_NT7M443_RG_QT8_v2_0_1_4_0_RNASEQ	PDMR-251477.RNA.P2-NT7M443-QT8	PDMR-251477~161-R
PDMR-251477	Male	60-64	Unknown	PDMR	251477_161_R	P2	PDMR-251477~161-R~NT7M443_RG-QU1-P2	PDX	Primary	Bladder	BLCA	Transitional cell car. - uroth.	No	RNA-Seq	145487551	99.96	145.431	0	120	125	35.4	1693	0	1	NA	NA	NA	TumorOnly	251477_161_R_NT7M443_RG_QU1_v2_0_1_4_0_RNASEQ	PDMR-251477.RNA.P2-NT7M443-QU1	PDMR-251477~161-R
PDMR-251477	Male	60-64	Unknown	PDMR	251477_161_R	P3	PDMR-251477~161-R~NT7M443_RG-QT9UW2-P3	PDX	Primary	Bladder	BLCA	Transitional cell car. - uroth.	No	RNA-Seq	137618081	99.96	137.56	0	120	125	35.8	1802	0	1	NA	NA	NA	TumorOnly	251477_161_R_NT7M443_RG_QT9UW2_v2_0_1_4_0_RNASEQ	PDMR-251477.RNA.P3-NT7M443-QT9	PDMR-251477~161-R
PDMR-251477	Male	60-64	Unknown	PDMR	251477_161_R	P4	PDMR-251477~161-R~NT7M443_RG-QT9UW0YN0-P4	PDX	Primary	Bladder	BLCA	Transitional cell car. - uroth.	No	RNA-Seq	113508933	99.96	113.464	0	121	125	35.6	1608.9	0	1	NA	NA	NA	TumorOnly	251477_161_R_NT7M443_RG_QT9UW0YN0_v2_0_1_4_0_RNASEQ	PDMR-251477.RNA.P4-NT7M443-QT9	PDMR-251477~161-R
PDMR-252836	Female	50-54	Unknown	PDMR	252836_082_R	P0	PDMR-252836~082-R~P66-P0	PDX	Primary	Head&Neck	HNSC	H & N squamous cell car., NOS	No	WES	133805532	99.54	133.194	0	120	125	35.6	181.3	79.37	0.62	2.72	1.08	msisensor2	TumorOnly	252836_082_R_P66_v1_2_WES	PDMR-252836.WES.P0-P66	PDMR-252836~082-R
PDMR-252836	Female	50-54	Unknown	PDMR	252836_082_R	P1	PDMR-252836~082-R~P64PJ3-P1	PDX	Primary	Head&Neck	HNSC	H & N squamous cell car., NOS	No	WES	142137700	99.82	141.88	0	122	125	35.8	195.3	144.97	1	3.64	1.07	msisensor2	TumorOnly	252836_082_R_P64PJ3_v1_2_WES	PDMR-252836.WES.P1-P64PJ3	PDMR-252836~082-R
PDMR-252836	Female	50-54	Unknown	PDMR	252836_082_R	P2	PDMR-252836~082-R~P66PS4K36-P2	PDX	Primary	Head&Neck	HNSC	H & N squamous cell car., NOS	No	WES	126264197	99.34	125.433	0	122	125	35.6	197.4	129.91	1	3.51	0.79	msisensor2	TumorOnly	252836_082_R_P66PS4K36_v1_2_WES	PDMR-252836.WES.P2-P66PS4K36	PDMR-252836~082-R
PDMR-252836	Female	50-54	Unknown	PDMR	252836_082_R	P2	PDMR-252836~082-R~P66PS5_RG-M24-P2	PDX	Primary	Head&Neck	HNSC	H & N squamous cell car., NOS	No	WES	167545127	99.77	167.163	0	122	125	35.5	200.2	170.81	1	3.63	0.74	msisensor2	TumorOnly	252836_082_R_P66PS5_RG_M24_v1_2_WES	PDMR-252836.WES.P2-P66PS5	PDMR-252836~082-R
PDMR-252836	Female	50-54	Unknown	PDMR	252836_082_R	P0	PDMR-252836~082-R~P66-P0	PDX	Primary	Head&Neck	HNSC	H & N squamous cell car., NOS	No	RNA-Seq	177142521	99.96	177.07	0	121	125	35.4	1993.1	0	1	NA	NA	NA	TumorOnly	252836_082_R_P66_v1_2_RNASEQ	PDMR-252836.RNA.P0-P66	PDMR-252836~082-R
PDMR-252836	Female	50-54	Unknown	PDMR	252836_082_R	P1	PDMR-252836~082-R~P64PJ3-P1	PDX	Primary	Head&Neck	HNSC	H & N squamous cell car., NOS	No	RNA-Seq	70045908	99.97	70.0256	0	121	125	35.4	2157.9	0	1	NA	NA	NA	TumorOnly	252836_082_R_P64PJ3_v1_2_RNASEQ	PDMR-252836.RNA.P1-P64PJ3	PDMR-252836~082-R
PDMR-252836	Female	50-54	Unknown	PDMR	252836_082_R	P2	PDMR-252836~082-R~P66PS4K36-P2	PDX	Primary	Head&Neck	HNSC	H & N squamous cell car., NOS	No	RNA-Seq	119184887	99.97	119.151	0	119	125	35.4	1765.8	0	1	NA	NA	NA	TumorOnly	252836_082_R_P66PS4K36_v1_2_RNASEQ	PDMR-252836.RNA.P2-P66PS4K36	PDMR-252836~082-R
PDMR-252836	Female	50-54	Unknown	PDMR	252836_082_R	P2	PDMR-252836~082-R~P66PS5_RG-M24-P2	PDX	Primary	Head&Neck	HNSC	H & N squamous cell car., NOS	No	RNA-Seq	44089791	99.97	44.077	0	120	125	35.7	1894.3	0	1	NA	NA	NA	TumorOnly	252836_082_R_P66PS5_RG_M24_v1_2_RNASEQ	PDMR-252836.RNA.P2-P66PS5	PDMR-252836~082-R
PDMR-253994	Male	50-54	Caucasian	PDMR	253994_281_T	P1	PDMR-253994~281-T~E85M209-P1	PDX	Metastasis	Colon	Other	Colorectal cancer, NOS	Yes	WES	38470625	99.9	38.4322	0	123	125	35.4	199.6	36.22	1	3.65	0.22	msisensor1	TumorNormal	253994_281_T_E85M209_v1_2_WES	PDMR-253994.WES.P1-E85M209	PDMR-253994~281-T
PDMR-253994	Male	50-54	Caucasian	PDMR	253994_281_T	P1	PDMR-253994~281-T~E85M208-P1	PDX	Metastasis	Colon	Other	Colorectal cancer, NOS	Yes	WES	59349939	99.7	59.1719	0	122	125	35.5	189.2	58.49	0.95	3.6	0.8	msisensor1	TumorNormal	253994_281_T_E85M208_v1_2_WES	PDMR-253994.WES.P1-E85M208	PDMR-253994~281-T
PDMR-253994	Male	50-54	Caucasian	PDMR	253994_281_T	P2	PDMR-253994~281-T~E85M207E17-P2	PDX	Metastasis	Colon	Other	Colorectal cancer, NOS	Yes	WES	211279279	99.62	210.476	0	122	125	35.5	196.2	215.69	0.49	8.71	15.85	msisensor1	TumorNormal	253994_281_T_E85M207E17_v1_2_WES	PDMR-253994.WES.P2-E85M207E17	PDMR-253994~281-T
PDMR-253994	Male	50-54	Caucasian	PDMR	253994_281_T	P4	PDMR-253994~281-T~E85M209EE3F36A35-P4	PDX	Metastasis	Colon	Other	Colorectal cancer, NOS	Yes	WES	142560695	99.78	142.247	0	122	125	35.4	199	141.6	1	3.64	6.88	msisensor1	TumorNormal	253994_281_T_E85M209EE3F36A35_v1_2_WES	PDMR-253994.WES.P4-E85M209EE3F36A35	PDMR-253994~281-T
PDMR-253994	Male	50-54	Caucasian	PDMR	253994_281_T	P1	PDMR-253994~281-T~E85M208-P1	PDX	Metastasis	Colon	Other	Colorectal cancer, NOS	Yes	RNA-Seq	175288056	99.94	175.179	0	120	125	35.7	2020.5	0	1	NA	NA	NA	TumorNormal	253994_281_T_E85M208_v1_2_RNASEQ	PDMR-253994.RNA.P1-E85M208	PDMR-253994~281-T
PDMR-253994	Male	50-54	Caucasian	PDMR	253994_281_T	P2	PDMR-253994~281-T~E85M207E17-P2	PDX	Metastasis	Colon	Other	Colorectal cancer, NOS	Yes	RNA-Seq	131624965	99.94	131.542	0	121	125	35.5	1972.7	0	1	NA	NA	NA	TumorNormal	253994_281_T_E85M207E17_v1_2_RNASEQ	PDMR-253994.RNA.P2-E85M207E17	PDMR-253994~281-T
PDMR-253994	Male	50-54	Caucasian	PDMR	253994_281_T	P4	PDMR-253994~281-T~E85M209EE3F36A35-P4	PDX	Metastasis	Colon	Other	Colorectal cancer, NOS	Yes	RNA-Seq	115461493	99.94	115.387	0	120	125	35.5	1824.1	0	1	NA	NA	NA	TumorNormal	253994_281_T_E85M209EE3F36A35_v1_2_RNASEQ	PDMR-253994.RNA.P4-E85M209EE3F36A35	PDMR-253994~281-T
PDMR-254851	Male	80-84	Caucasian	PDMR	254851_301_R	P0	PDMR-254851~301-R~QPJ-P0	PDX	Primary	Colon	COAD	Adenocarcinoma - colon	No	WES	136975727	99.95	136.912	0	118	125	35.7	176.8	128.21	1	2.36	3.71	msisensor2	TumorOnly	254851_301_R_QPJ_v2_0_1_51_0_WES	PDMR-254851.WES.P0-QPJ	PDMR-254851~301-R
PDMR-254851	Male	80-84	Caucasian	PDMR	254851_301_R	P1	PDMR-254851~301-R~QPHH29-P1	PDX	Primary	Colon	COAD	Adenocarcinoma - colon	No	WES	131547787	99.92	131.444	0	118	125	35.8	177.1	128.97	0.99	2.36	3.63	msisensor2	TumorOnly	254851_301_R_QPHH29_v2_0_1_51_0_WES	PDMR-254851.WES.P1-QPHH29	PDMR-254851~301-R
PDMR-254851	Male	80-84	Caucasian	PDMR	254851_301_R	P1	PDMR-254851~301-R~QPHH31-P1	PDX	Primary	Colon	COAD	Adenocarcinoma - colon	No	WES	136286462	99.92	136.177	0	118	125	35.6	177.3	132.13	1	2.36	3.56	msisensor2	TumorOnly	254851_301_R_QPHH31_v2_0_1_51_0_WES	PDMR-254851.WES.P1-QPHH31	PDMR-254851~301-R
PDMR-254851	Male	80-84	Caucasian	PDMR	254851_301_R	P1	PDMR-254851~301-R~QPJGD3-P1	PDX	Primary	Colon	COAD	Adenocarcinoma - colon	No	WES	129443393	99.93	129.355	0	118	125	35.7	178.4	124.7	0.99	2.36	3.53	msisensor2	TumorOnly	254851_301_R_QPJGD3_v2_0_1_51_0_WES	PDMR-254851.WES.P1-QPJGD3	PDMR-254851~301-R
PDMR-254851	Male	80-84	Caucasian	PDMR	254851_301_R	P0	PDMR-254851~301-R~QPJ-P0	PDX	Primary	Colon	COAD	Adenocarcinoma - colon	No	RNA-Seq	92546554	99.64	92.2138	0	120	125	35.4	1788	0	1	NA	NA	NA	TumorOnly	254851_301_R_QPJ_v2_0_1_4_0_RNASEQ	PDMR-254851.RNA.P0-QPJ	PDMR-254851~301-R
PDMR-254851	Male	80-84	Caucasian	PDMR	254851_301_R	P1	PDMR-254851~301-R~QPHH31-P1	PDX	Primary	Colon	COAD	Adenocarcinoma - colon	No	RNA-Seq	112184712	99.31	111.413	0	120	125	35.4	1814.4	0	1	NA	NA	NA	TumorOnly	254851_301_R_QPHH31_v2_0_1_4_0_RNASEQ	PDMR-254851.RNA.P1-QPHH31	PDMR-254851~301-R
PDMR-254851	Male	80-84	Caucasian	PDMR	254851_301_R	P1	PDMR-254851~301-R~QPJGD0-P1	PDX	Primary	Colon	COAD	Adenocarcinoma - colon	No	RNA-Seq	150462862	99	148.956	0	118	125	35.4	1738.5	0	1	NA	NA	NA	TumorOnly	254851_301_R_QPJGD0_v2_0_1_4_0_RNASEQ	PDMR-254851.RNA.P1-QPJGD0	PDMR-254851~301-R
PDMR-254851	Male	80-84	Caucasian	PDMR	254851_301_R	P1	PDMR-254851~301-R~QPKHH8-P1	PDX	Primary	Colon	COAD	Adenocarcinoma - colon	No	RNA-Seq	110274578	99.25	109.451	0	118	125	35.5	1776	0	1	NA	NA	NA	TumorOnly	254851_301_R_QPKHH8_v2_0_1_4_0_RNASEQ	PDMR-254851.RNA.P1-QPKHH8	PDMR-254851~301-R
PDMR-258747	Male	70-74	Caucasian	PDMR	258747_076_R	P1	PDMR-258747~076-R~XB9WS9-P1	PDX	Primary	Lung	LUSC	Squamous cell lung carcinoma	No	WES	129236610	99.32	128.358	0	123	125	35.5	255.5	65.29	0.99	3.07	6.09	msisensor1	TumorNormal	258747_076_R_XB9WS9_v1_2_WES	PDMR-258747.WES.P1-XB9WS9	PDMR-258747~076-R
PDMR-258747	Male	70-74	Caucasian	PDMR	258747_076_R	P1	PDMR-258747~076-R~XB9WT1-P1	PDX	Primary	Lung	LUSC	Squamous cell lung carcinoma	No	WES	39903899	99.11	39.5488	0	123	125	35.3	250.4	41.43	1	3.11	1.21	msisensor1	TumorNormal	258747_076_R_XB9WT1_v1_2_WES	PDMR-258747.WES.P1-XB9WT1	PDMR-258747~076-R
PDMR-258747	Male	70-74	Caucasian	PDMR	258747_076_R	P2	PDMR-258747~076-R~XB9WT1Y20-P2	PDX	Primary	Lung	LUSC	Squamous cell lung carcinoma	No	WES	125829903	99.25	124.886	0	123	125	35.4	259.2	129.33	0.99	3.09	5.61	msisensor1	TumorNormal	258747_076_R_XB9WT1Y20_v1_2_WES	PDMR-258747.WES.P2-XB9WT1Y20	PDMR-258747~076-R
[truncated: 2,308 more rows]
