# Supplementary material for: Comprehensive characterization of 536 patient-derived xenograft models prioritizes candidates for targeted treatment
Source: Nat Commun. 2021 Aug 24;12:5086. doi: 10.1038/s41467-021-25177-3 (PMC8384880; doi:10.1038/s41467-021-25177-3)
Supplement: Supplementary file 6 — Supplementary Data 2 [file 41467_2021_25177_MOESM6_ESM.xlsx]

## Sheet: summary-pair
Supplementary Data 2. Model ids, cancer type, similarity score, germlineQC score for 27 low similarity models.
Model	Human	PDX	Cancer	Similarity	TotS	TotD1	TotD2	GermlineQC.Correlation
HCI-004	0907177-T_HCI-004_Patient_tumor	10960X7_HCI-004_PDXtumor_P3	BRCA	0.115385	6	35	11	0.90716
HCI-008	1007649-T_HCI-008_Patient_tumor	1007649-X_HCI-008_PDXtumor	BRCA	0	0	19	6	0.927072
HCI-008	1007649-T_HCI-008_Patient_tumor	10960X11_HCI-008_PDXtumor_P4	BRCA	0.133333	6	13	26	0.8422
WU-L020-T1 (WHIM40)	WU-L020-T1.WES	WU-L020-T1-X1P0.WES	BRCA	0.161765	11	54	3	0.978871
WU-L024-T1 (WHIM47)	WU-L024-T1.WES	WU-L024-T1-X1P1.WES	BRCA	0.027027	2	64	8	0.979415
MDACC-TC286	LungPDX-MS11DNA-TC286P	LungPDX-MS11DNA-TC286F1	LUAD	0.00257566	4	1548	1	0.907841
MDACC-TC316	IPCT-FC112-MS11-Cap852-3-ID10	IPCT-FC113-MOON0011-Cap856-3-ID07	LUAD	0.119048	5	24	13	0.943828
MDACC-TC372	IPCT-FC135-MOON0011-Cap1033-4-ID14	IPCT-FC135-MOON0011-Cap1033-4-ID13	LUAD	0	0	30	7	0.97255
MDACC-TC375	IPCT-FC135-MOON0011-Cap1032-4-ID06	IPCT-FC135-MOON0011-Cap1031-4-ID05	LUAD	0.00122699	1	806	8	0.973181
MDACC-TC380	IPCT106-MOON0011-PM289-Cap800-3-ID08	IPCT106-MOON0011-PM289-Cap801-3-ID09	LUAD	0.111111	1	8	0	0.846979
MDACC-TC389	IPCT106-MOON0011-PM289-Cap803-3-ID16	IPCT106-MOON0011-PM289-Cap805-3-ID15	LUAD	0.0217391	1	29	16	0.967959
MDACC-TC424	IPCT-FC113-MOON0011-Cap857-3-ID21	IPCT-FC135-MOON0011-Cap1034-4-ID18	LUAD	0.030303	1	24	8	0.979786
MDACC-TC434	IPCT-FC121-MOON0011-Cap914-4-ID27	IPCT-FC121-MOON0011-Cap914-4-ID26	LUAD	0	0	2	4	0.973153
MDACC-TC435	IPCT-FC135-MOON0011-Cap1036-4-ID11	IPCT-FC135-MOON0011-Cap1031-4-ID04	LUAD	0	0	8	14	0.966271
MDACC-TC441	IPCT-FC121-MOON0011-Cap915-4-ID29	IPCT-FC121-MOON0011-Cap914-4-ID28	LUAD	0	0	8	2	0.97848
MDACC-TC454	IPCT-FC135-MOON0011-Cap1035-4-ID22	IPCT-FC135-MOON0011-Cap1034-4-ID21	LUAD	0	0	8	8	0.944142
MDACC-TC474	IPCT-FC122-MOON0011-Cap924-3-ID39	IPCT-FC120-MOON0011-Cap909-4-ID07	LUAD	0	0	12	12	0.986014
MDACC-TC476	IPCT-FC135-MOON0011-Cap1036-4-ID02	IPCT-FC135-MOON0011-Cap1035-4-ID01	LUAD	0	0	23	4	0.983889
WU-0009-T1	WU-0009-T1.WES	WU-0009-T1-X1P4.WES	PAAD	0.192308	20	68	16	0.942297
WU-0004-T1	WU-0004-T1.WES	WU-0004-T1-X1P5.WES	PAAD	0.122951	15	89	18	0.915912
WU-0011-T1	WU-0011-T1.WES	WU-0011-T1-X1P4.WES	PAAD	0.190476	12	45	6	0.959256
WU-0017-T1	WU-0017-T1.WES	WU-0017-T1-X1P1.WES	PAAD	0.113636	5	25	14	0.941774
PDMR-193523~008-R	193523_008_R_ORIGINATOR_v1_2_WES	193523_008_R_YN8W32WX3_v1_2_WES	SARC	0.0325779	23	680	3	0.981689
PDMR-193523~008-R	193523_008_R_ORIGINATOR_v1_2_WES	193523_008_R_YN8W33_v1_2_WES	SARC	0.0325779	23	680	3	0.981824
PDMR-193523~008-R	193523_008_R_ORIGINATOR_v1_2_WES	193523_008_R_YN8_v1_2_WES	SARC	0.0311615	22	681	3	0.983532
PDMR-193523~008-R	193523_008_R_ORIGINATOR_v1_2_WES	193523_008_R_YN9AA2_v1_2_WES	SARC	0.0285714	21	682	32	0.978523
PDMR-193523~008-R	193523_008_R_ORIGINATOR_v1_2_WES	193523_008_R_YN9_v1_2_WES	SARC	0.0308989	22	681	9	0.978725
MDACC-TC250	LungPDX-MS11DNA-TC250P	LungPDX-MS11DNA-TC250F1	LUSC	0.144213	152	901	1	0.954213
MDACC-TC384	IPCT-FC121-MOON0011-Cap912-4-ID17	IPCT-FC120-MOON0011-Cap911-4-ID16	LUSC	0.00357143	1	269	10	0.955843
MDACC-TC395a	IPCT106-MOON0011-PM289-Cap805-3-ID01	IPCT-FC107-MS11-Cap806-4-ID02	LUSC	0.142857	2	5	7	0.984494
WI-WM3973	wm3973	wm3973PLX	SKCM	0.0588365	266	4252	3	0.989146
WI-WM4070_2	wm4070-2	wm4070-2PLX	SKCM	0.0927922	439	4290	2	0.98721
