# Supplementary material for: Comprehensive characterization of 536 patient-derived xenograft models prioritizes candidates for targeted treatment
Source: Nat Commun. 2021 Aug 24;12:5086. doi: 10.1038/s41467-021-25177-3 (PMC8384880; doi:10.1038/s41467-021-25177-3)
Supplement: Supplementary file 7 — Supplementary Data 3 [file 41467_2021_25177_MOESM7_ESM.xlsx]

## Sheet: Sheet1
Supplementary Data 3. Candidate PDX models and genomic events, matched to NCI-MATCH study arms and treatments.
CaseID	PDXModelID	Gene	EventType	StudyArm	Drug	CancerType	CancerDescription
WU-0075	WU-0075-T1 (BLSL9)	ERBB2	Mut	B	Afatinib	BLCA	Transitional cell carcinoma - urothelial
BCM-30224	BCM-4189	ERBB2	Mut	B	Afatinib	BRCA	Breast cancer - Lobular carcinoma, NOS
WU-L026	WU-L026-T1 (WHIM51)	ERBB2	Mut	B	Afatinib	BRCA	Breast cancer - Invasive breast carcinoma
PDMR-135848	PDMR-135848~042-T	ERBB2	Mut	B	Afatinib	COAD	Adenocarcinoma - colon
PDMR-862259	PDMR-862259~027-R	ERBB2	Mut	B	Afatinib	COAD	Adenocarcinoma - colon
PDMR-983718	PDMR-983718~287-R	ERBB2	Mut	B	Afatinib	COAD	Adenocarcinoma - colon
WU-0021	WU-0021-T1	ERBB2	Mut	B	Afatinib	COAD	Adenocarcinoma - colon
WU-0021	WU-0021-T2	ERBB2	Mut	B	Afatinib	COAD	Adenocarcinoma - colon
WU-0103	WU-0103-T1	ERBB2	Mut	B	Afatinib	PAAD	Adenocarcinoma - pancreas
PDMR-299254	PDMR-299254~011-R	ERBB2	Mut	B	Afatinib	SKCM	Melanoma
PDMR-515677	PDMR-515677~202-R	ERBB2	Mut	B	Afatinib	SKCM	Melanoma
WI-WM3939	WI-WM3939-2	ERBB2	Mut	B	Afatinib	SKCM	Skin Cutaneous Melanoma
PDMR-218898	PDMR-218898~057-R	ERBB2	Mut	B	Afatinib	UCS	Carcinosarcoma of the uterus
PDMR-275155	PDMR-275155~148-R	ERBB2	Mut	B	Afatinib	Other	Salivary gland cancer
PDMR-BL0382	PDMR-BL0382~F1232	MET	Amp	C1	Crizotinib	BLCA	Urothelial/bladder cancer, NOS
WU-0029	WU-0029-T1 (BLSL10)	MET	Amp	C1	Crizotinib	BLCA	Urothelial/bladder cancer, NOS
WU-L005	WU-L005-T1 (WHIM10)	MET	Amp	C1	Crizotinib	BRCA	Breast cancer - Invasive breast carcinoma
WU-L025	WU-L025-T1 (WHIM48)	MET	Amp	C1	Crizotinib	BRCA	Breast cancer - Invasive breast carcinoma
WU-L028	WU-L028-T1 (WHIM53)	MET	Amp	C1	Crizotinib	BRCA	Breast cancer - Invasive breast carcinoma
PDMR-439126	PDMR-439126~050-R	MET	Amp	C1	Crizotinib	COAD	Adenocarcinoma - colon
MDACC-TC464	MDACC-TC464	MET	Amp	C1	Crizotinib	LUAD	Non-Small Cell Lung Cancer - adenocarcinoma
PDMR-182917	PDMR-182917~245-R	MET	Amp	C1	Crizotinib	SKCM	Melanoma
WI-WM4237	WI-WM4237-3	MET	Amp	C1	Crizotinib	SKCM	Skin Cutaneous Melanoma
MDACC-TC258	MDACC-TC258	MET	Del	C2	Crizotinib	LUSC	Non-Small Cell Lung Cancer - squamous cell
PDMR-521955	PDMR-521955~158-R2	MET	Del	C2	Crizotinib	PAAD	Adenocarcinoma - pancreas
PDMR-146476	PDMR-146476~266-R	EGFR	Mut	E	Osimertinib	BLCA	Urothelial/bladder cancer, NOS
WU-L009	WU-L009-T1 (WHIM20)	EGFR	Mut	E	Osimertinib	BRCA	Breast cancer - Invasive breast carcinoma
PDMR-825966	PDMR-825966~067-R	EGFR	Mut	E	Osimertinib	COAD	Adenocarcinoma - colon
PDMR-983718	PDMR-983718~287-R	EGFR	Mut	E	Osimertinib	COAD	Adenocarcinoma - colon
PDMR-269878	PDMR-269878~174-B	EGFR	Mut	E	Osimertinib	MCC	Merkel cell tumor
WU-0042	WU-0042-T1 (SHIM27)	EGFR	Mut	E	Osimertinib	SARC	Malignant peripheral nerve sheath tumor
PDMR-695669	PDMR-695669~166-R	EGFR	Mut	E	Osimertinib	SKCM	Melanoma
WI-WM3983	WI-WM3983	EGFR	Mut	E	Osimertinib	SKCM	Skin Cutaneous Melanoma
PDMR-485176	PDMR-485176~168-R4	BRAF	Mut	H	Dabrafenib+Trametinib	PAAD	Adenocarcinoma - pancreas
PDMR-767577	PDMR-767577~098-T	BRAF	Mut	H	Dabrafenib+Trametinib	SARC	Chondrosarcoma
PDMR-295223	PDMR-295223~140-R	ERBB2	Amp	J	Trastuzumab+Pertuzumab	HNSC	Head & Neck - squamous cell carcinoma, NOS
MDACC-TC393	MDACC-TC393	ERBB2	Amp	J	Trastuzumab+Pertuzumab	LUSC	Non-Small Cell Lung Cancer - squamous cell
PDMR-695221	PDMR-695221~133-T	ERBB2	Amp	J	Trastuzumab+Pertuzumab	SKCM	Melanoma
PDMR-672227	PDMR-672227~273-T	ERBB2	Amp	J	Trastuzumab+Pertuzumab	Other	Adenocarcinoma, NOS
BCM-24458	BCM-3104	FGFR1	Amp	K1	Erdafitinib	BRCA	Breast cancer - Infiltrating ductal carcinoma, NOS
BCM-24458	BCM-3143	FGFR1	Amp	K1	Erdafitinib	BRCA	Breast cancer - Infiltrating ductal carcinoma, NOS
BCM-24458	BCM-3472	FGFR1	Amp	K1	Erdafitinib	BRCA	Breast cancer - Infiltrating ductal carcinoma, NOS
BCM-24458	BCM-3472	FGFR4	Amp	K1	Erdafitinib	BRCA	Breast cancer - Infiltrating ductal carcinoma, NOS
BCM-24477	BCM-4272	FGFR3	Amp	K1	Erdafitinib	BRCA	Breast cancer - Infiltrating ductal carcinoma, NOS
HCI-HCI003	HCI-003	FGFR1	Amp	K1	Erdafitinib	BRCA	Breast cancer - Invasive ductal carcinoma
HCI-HCI011	HCI-011	FGFR1	Amp	K1	Erdafitinib	BRCA	Breast cancer - Invasive ductal carcinoma
WU-0081	WU-0081-T1 (WHIM94)	FGFR1	Amp	K1	Erdafitinib	BRCA	Breast cancer - Invasive breast carcinoma
WU-L010	WU-L010-T1 (WHIM21)	FGFR1	Amp	K1	Erdafitinib	BRCA	Breast cancer - Invasive breast carcinoma
WU-L015	WU-L015-T1 (WHIM32)	FGFR1	Amp	K1	Erdafitinib	BRCA	Breast cancer - Invasive breast carcinoma
WU-L023	WU-L023-T1 (WHIM44)	FGFR1	Amp	K1	Erdafitinib	BRCA	Breast cancer - Invasive breast carcinoma
WU-L028	WU-L028-T1 (WHIM53)	FGFR4	Amp	K1	Erdafitinib	BRCA	Breast cancer - Invasive breast carcinoma
WU-L029	WU-L029-T1 (WHIM57)	FGFR1	Amp	K1	Erdafitinib	BRCA	Breast cancer - Invasive breast carcinoma
WU-L030	WU-L030-T1 (WHIM58)	FGFR1	Amp	K1	Erdafitinib	BRCA	Breast cancer - Invasive breast carcinoma
WU-L034	WU-L034-T1 (WHIM72)	FGFR1	Amp	K1	Erdafitinib	BRCA	Breast cancer - Invasive breast carcinoma
PDMR-252836	PDMR-252836~082-R	FGFR1	Amp	K1	Erdafitinib	HNSC	Head & Neck - squamous cell carcinoma, NOS
PDMR-266295	PDMR-266295~075-R	FGFR1	Amp	K1	Erdafitinib	HNSC	Pharyngeal squamous cell carcinoma
PDMR-562742	PDMR-562742~068-R	FGFR1	Amp	K1	Erdafitinib	HNSC	Lip/oral cavity squamous cell carcinoma
PDMR-784116	PDMR-784116~028-R	FGFR1	Amp	K1	Erdafitinib	HNSC	Laryngeal squamous cell carcinoma
PDMR-949433	PDMR-949433~175-R	FGFR1	Amp	K1	Erdafitinib	HNSC	Pharyngeal squamous cell carcinoma
MDACC-TC319	MDACC-TC319	FGFR1	Amp	K1	Erdafitinib	LUSC	Non-Small Cell Lung Cancer - squamous cell
MDACC-TC393	MDACC-TC393	FGFR1	Amp	K1	Erdafitinib	LUSC	Non-Small Cell Lung Cancer - squamous cell
MDACC-TC397	MDACC-TC397	FGFR1	Amp	K1	Erdafitinib	LUSC	Non-Small Cell Lung Cancer - squamous cell
PDMR-914883	PDMR-914883~182-B	FGFR1	Amp	K1	Erdafitinib	LUSC	Non-Small Cell Lung Cancer - squamous cell
WU-0032	WU-0032-T1 (LUSL5)	FGFR1	Amp	K1	Erdafitinib	LUSC	Non-Small Cell Lung Cancer - squamous cell
PDMR-165739	PDMR-165739~295-R	FGFR3	Amp	K1	Erdafitinib	PAAD	Adenocarcinoma - pancreas
WU-0012	WU-0012-T1	FGFR1	Amp	K1	Erdafitinib	PAAD	Adenocarcinoma - pancreas
PDMR-193523	PDMR-193523~008-R	FGFR1	Amp	K1	Erdafitinib	SARC	Female reproductive system cancer, NOS
PDMR-286954	PDMR-286954~287-R	FGFR4	Amp	K1	Erdafitinib	SARC	Liposarcoma
PDMR-596521	PDMR-596521~263-R	FGFR1	Amp	K1	Erdafitinib	SARC	Malignant fibrous histiocytoma
PDMR-713595	PDMR-713595~302-R	FGFR3	Amp	K1	Erdafitinib	SARC	Fibrosarcoma - not infantile
WI-WM4071	WI-WM4071-2	FGFR1	Amp	K1	Erdafitinib	SKCM	Skin Cutaneous Melanoma
PDMR-218898	PDMR-218898~057-R	FGFR3	Amp	K1	Erdafitinib	UCS	Carcinosarcoma of the uterus
PDMR-416634	PDMR-416634~122-T	FGFR3	Mut	K2	Erdafitinib	BLCA	Transitional cell carcinoma - urothelial
PDMR-512744	PDMR-512744~197-R	FGFR3	Mut	K2	Erdafitinib	BLCA	Urothelial/bladder cancer, NOS
PDMR-558786	PDMR-558786~286-R	FGFR2	Mut	K2	Erdafitinib	BLCA	Urothelial/bladder cancer, NOS
PDMR-746718	PDMR-746718~042-R	FGFR3	Mut	K2	Erdafitinib	BLCA	Transitional cell carcinoma - urothelial
WU-0075	WU-0075-T1 (BLSL9)	FGFR3	Mut	K2	Erdafitinib	BLCA	Transitional cell carcinoma - urothelial
BCM-30224	BCM-4189	FGFR3	Mut	K2	Erdafitinib	BRCA	Breast cancer - Lobular carcinoma, NOS
BCM-24487	BCM-5471	FGFR1	Mut	K2	Erdafitinib	BRCA	Breast cancer - Infiltrating ductal carcinoma, NOS
HCI-HCI025	HCI-025	FGFR2	Mut	K2	Erdafitinib	BRCA	Breast cancer - Invasive ductal carcinoma
WU-L010	WU-L010-T1 (WHIM21)	FGFR3	Mut	K2	Erdafitinib	BRCA	Breast cancer - Invasive breast carcinoma
PDMR-188146	PDMR-188146~221-R	FGFR1	Mut	K2	Erdafitinib	COAD	Adenocarcinoma - colon
PDMR-625472	PDMR-625472~104-R	FGFR3	Mut	K2	Erdafitinib	COAD	Adenocarcinoma - colon
PDMR-825966	PDMR-825966~067-R	FGFR1	Mut	K2	Erdafitinib	COAD	Adenocarcinoma - colon
PDMR-983718	PDMR-983718~287-R	FGFR1	Mut	K2	Erdafitinib	COAD	Adenocarcinoma - colon
WU-0021	WU-0021-T1	FGFR3	Mut	K2	Erdafitinib	COAD	Adenocarcinoma - colon
PDMR-174316	PDMR-174316~266-R	FGFR3	Mut	K2	Erdafitinib	CSCC	Squamous cell carcinoma - skin
PDMR-114868	PDMR-114868~125-R	FGFR3	Fusion	K2	Erdafitinib	HNSC	Pharyngeal squamous cell carcinoma
PDMR-582836	PDMR-582836~169-R	FGFR3	Mut	K2	Erdafitinib	HNSC	Pharyngeal squamous cell carcinoma
PDMR-949433	PDMR-949433~175-R	FGFR4	Mut	K2	Erdafitinib	HNSC	Pharyngeal squamous cell carcinoma
MDACC-TC211	MDACC-TC211	FGFR4	Mut	K2	Erdafitinib	LUAD	Non-Small Cell Lung Cancer - adenocarcinoma
PDMR-292921	PDMR-292921~168-R	FGFR4	Mut	K2	Erdafitinib	PAAD	Adenocarcinoma - pancreas
WU-0103	WU-0103-T1	FGFR4	Mut	K2	Erdafitinib	PAAD	Adenocarcinoma - pancreas
PDMR-467112	PDMR-467112~017-R	FGFR1	Mut	K2	Erdafitinib	SARC	Malignant peripheral nerve sheath tumor
WU-0055	WU-0055-T1 (SHIM25)	FGFR1	Mut	K2	Erdafitinib	SARC	Soft Tissue Neoplasm, Rhabdomyosarcoma, NOS
PDMR-283228	PDMR-283228~195-R	FGFR4	Mut	K2	Erdafitinib	SKCM	Melanoma
PDMR-994946	PDMR-994946~033-R	FGFR2	Mut	K2	Erdafitinib	SKCM	Melanoma
PDMR-327498	PDMR-327498~153-R	FGFR3	Mut	K2	Erdafitinib	UCS	Carcinosarcoma of the uterus
PDMR-275155	PDMR-275155~148-R	FGFR4	Mut	K2	Erdafitinib	Other	Salivary gland cancer
PDMR-135848	PDMR-135848~042-T	MTOR	Mut	L	Sapanisertib	COAD	Adenocarcinoma - colon
PDMR-483684	PDMR-483684~250-R	MTOR	Mut	L	Sapanisertib	COAD	Adenocarcinoma - colon
PDMR-817829	PDMR-817829~284-R	MTOR	Mut	L	Sapanisertib	COAD	Adenocarcinoma - colon
PDMR-947758	PDMR-947758~054-R	MTOR	Mut	L	Sapanisertib	COAD	Adenocarcinoma - colon
WU-0073	WU-0073-T1	MTOR	Mut	L	Sapanisertib	COAD	Adenocarcinoma - colon
PDMR-174316	PDMR-174316~266-R	MTOR	Mut	L	Sapanisertib	CSCC	Squamous cell carcinoma - skin
PDMR-292921	PDMR-292921~168-R	MTOR	Mut	L	Sapanisertib	PAAD	Adenocarcinoma - pancreas
WU-0089	WU-0089-T1 (LUSL15)	MTOR	Mut	L	Sapanisertib	SCLC	Small cell lung cancer
PDMR-843126	PDMR-843126~344-R	MTOR	Mut	L	Sapanisertib	SKCM	Melanoma
BCM-24480	BCM-4664	TSC1	Mut	M	Sapanisertib	BRCA	Breast cancer - Infiltrating ductal carcinoma, NOS
PDMR-175126	PDMR-175126~011-R	TSC2	Mut	M	Sapanisertib	COAD	Adenocarcinoma - colon
PDMR-186277	PDMR-186277~243-T	TSC2	Mut	M	Sapanisertib	COAD	Adenocarcinoma - colon
PDMR-817829	PDMR-817829~284-R	TSC1	Mut	M	Sapanisertib	COAD	Adenocarcinoma - colon
PDMR-947758	PDMR-947758~054-R	TSC2	Mut	M	Sapanisertib	COAD	Adenocarcinoma - colon
WU-0027	WU-0027-T1	TSC1	Mut	M	Sapanisertib	COAD	Adenocarcinoma - colon
PDMR-137432	PDMR-137432~314-R	TSC2	Mut	M	Sapanisertib	HNSC	Lip/oral cavity squamous cell carcinoma
PDMR-216738	PDMR-216738~123-R	TSC2	Mut	M	Sapanisertib	KIRC	Renal cell carcinoma, NOS
MDACC-TC258	MDACC-TC258	TSC2	Mut	M	Sapanisertib	LUSC	Non-Small Cell Lung Cancer - squamous cell
PDMR-492797	PDMR-492797~167-R	TSC1	Mut	M	Sapanisertib	SARC	Non-Rhabdomyosarcoma - soft tissue sarcoma
PDMR-843126	PDMR-843126~344-R	TSC2	Mut	M	Sapanisertib	SKCM	Melanoma
PDMR-275155	PDMR-275155~148-R	TSC2	Mut	M	Sapanisertib	Other	Salivary gland cancer
PDMR-159449	PDMR-159449~244-R	PTEN	Mut	N	GSK2636771	BLCA	Transitional cell carcinoma - urothelial
PDMR-681556	PDMR-681556~308-R	PTEN	Del	N	GSK2636771	BLCA	Transitional cell carcinoma - urothelial
PDMR-746718	PDMR-746718~042-R	PTEN	Mut	N	GSK2636771	BLCA	Transitional cell carcinoma - urothelial
PDMR-889142	PDMR-889142~216-R	PTEN	Mut	N	GSK2636771	BLCA	Urothelial/bladder cancer, NOS
BCM-24459	BCM-3107	PTEN	Mut	N	GSK2636771	BRCA	Breast cancer - Infiltrating ductal carcinoma, NOS
BCM-24460	BCM-3204	PTEN	Del	N	GSK2636771	BRCA	Breast cancer - Infiltrating ductal carcinoma, NOS
BCM-2977	BCM-3277	PTEN	Del	N	GSK2636771	BRCA	Breast cancer - Infiltrating ductal carcinoma, NOS
BCM-24473	BCM-4013	PTEN	Del	N	GSK2636771	BRCA	Breast cancer - Infiltrating ductal carcinoma, NOS
BCM-24477	BCM-4849	PTEN	Del	N	GSK2636771	BRCA	Breast cancer - Infiltrating ductal carcinoma, NOS
BCM-28869	BCM-5998	PTEN	Mut	N	GSK2636771	BRCA	Breast cancer - Infiltrating ductal carcinoma, NOS
BCM-2804	BCM-6257	PTEN	Del	N	GSK2636771	BRCA	Breast cancer - Infiltrating ductal carcinoma, NOS
HCI-HCI009	HCI-009	PTEN	Del	N	GSK2636771	BRCA	Breast cancer - Adenocarcinoma
HCI-HCI019	HCI-019	PTEN	Del	N	GSK2636771	BRCA	Breast cancer - Invasive ductal carcinoma
HCI-HCI025	HCI-025	PTEN	Del	N	GSK2636771	BRCA	Breast cancer - Invasive ductal carcinoma
WU-L006	WU-L006-T1 (WHIM12)	PTEN	Mut	N	GSK2636771	BRCA	Breast cancer - Invasive breast carcinoma
WU-L012	WU-L012-T1 (WHIM29)	PTEN	Mut	N	GSK2636771	BRCA	Breast cancer - Invasive breast carcinoma
WU-L017	WU-L017-T1 (WHIM34)	PTEN	Mut	N	GSK2636771	BRCA	Breast cancer - Invasive breast carcinoma
PDMR-158597	PDMR-158597~082-R	PTEN	Del	N	GSK2636771	COAD	Adenocarcinoma - colon
PDMR-175126	PDMR-175126~011-R	PTEN	Mut	N	GSK2636771	COAD	Adenocarcinoma - colon
PDMR-185487	PDMR-185487~224-T	PTEN	Mut	N	GSK2636771	COAD	Adenocarcinoma - colon
PDMR-259778	PDMR-259778~044-R	PTEN	Del	N	GSK2636771	COAD	Adenocarcinoma - colon
PDMR-817829	PDMR-817829~284-R	PTEN	Mut	N	GSK2636771	COAD	Adenocarcinoma - colon
WU-0062	WU-0062-T1	PTEN	Mut	N	GSK2636771	COAD	Adenocarcinoma - colon
WU-0074	WU-0074-T1	PTEN	Mut	N	GSK2636771	COAD	Adenocarcinoma - colon
WU-0111	WU-0111-T1	PTEN	Mut	N	GSK2636771	GIAD	Gastrointestinal cancer, NOS
PDMR-391396	PDMR-391396~364-R	PTEN	Mut	N	GSK2636771	HNSC	Pharyngeal squamous cell carcinoma
PDMR-469464	PDMR-469464~171-R	PTEN	Mut	N	GSK2636771	KIRC	Renal cell carcinoma, clear cell adenocarcinoma
MDACC-TC427	MDACC-TC427	PTEN	Del	N	GSK2636771	LUSC	Non-Small Cell Lung Cancer - squamous cell
PDMR-258747	PDMR-258747~076-R	PTEN	Del	N	GSK2636771	LUSC	Non-Small Cell Lung Cancer - squamous cell
PDMR-117519	PDMR-117519~064-T	PTEN	Del	N	GSK2636771	PRAD	Prostate cancer, NOS
PDMR-475296	PDMR-475296~252-R	PTEN	Mut	N	GSK2636771	READ	Adenocarcinoma - rectum
PDMR-126254	PDMR-126254~015-R	PTEN	Del	N	GSK2636771	SARC	Non-Rhabdomyosarcoma - soft tissue sarcoma
PDMR-158883	PDMR-158883~120-T	PTEN	Del	N	GSK2636771	SARC	Non-Rhabdomyosarcoma - soft tissue sarcoma
PDMR-237351	PDMR-237351~077-R	PTEN	Mut	N	GSK2636771	SARC	Ewing sarcoma/Peripheral PNET
PDMR-471365	PDMR-471365~239-R	PTEN	Del	N	GSK2636771	SARC	Non-Rhabdomyosarcoma - soft tissue sarcoma
PDMR-513682	PDMR-513682~313-R	PTEN	Del	N	GSK2636771	SARC	Leiomyosarcoma - not uterine
PDMR-713595	PDMR-713595~302-R	PTEN	Del	N	GSK2636771	SARC	Fibrosarcoma - not infantile
PDMR-918122	PDMR-918122~036-R	PTEN	Del	N	GSK2636771	SARC	Fibrosarcoma - not infantile
WI-WM3936	WI-WM3936-1	PTEN	Mut	N	GSK2636771	SKCM	Skin Cutaneous Melanoma
WI-WM3936	WI-WM3936-2	PTEN	Mut	N	GSK2636771	SKCM	Skin Cutaneous Melanoma
WI-WM3939	WI-WM3939-2	PTEN	Del	N	GSK2636771	SKCM	Skin Cutaneous Melanoma
WI-WM4008	WI-WM4008-1	PTEN	Del	N	GSK2636771	SKCM	Skin Cutaneous Melanoma
WI-WM4071	WI-WM4071-2	PTEN	Mut	N	GSK2636771	SKCM	Skin Cutaneous Melanoma
WI-WM4336	WI-WM4336-2	PTEN	Mut	N	GSK2636771	SKCM	Skin Cutaneous Melanoma
WI-WM4336	WI-WM4336-4	PTEN	Mut	N	GSK2636771	SKCM	Skin Cutaneous Melanoma
WI-WM4336	WI-WM4336-5	PTEN	Mut	N	GSK2636771	SKCM	Skin Cutaneous Melanoma
PDMR-922882	PDMR-922882~316-R	PTEN	Mut	N	GSK2636771	UCEC	Endometrioid endometrial adenocarcinoma
PDMR-327498	PDMR-327498~153-R	PTEN	Mut	N	GSK2636771	UCS	Carcinosarcoma of the uterus
HCI-TOW18S (HCI-HCI041)	HCI-TOW18S (HCI-041)	PTEN	Mut	N	GSK2636771	BRCA	Breast cancer - Infiltrating ductal carcinoma, metaplastic
PDMR-272983	PDMR-272983~159-R	PTEN	Del	N	GSK2636771	Other	Vaginal cancer, NOS
PDMR-182917	PDMR-182917~245-R	BRAF	Fusion	R	Trametinib	SKCM	Melanoma
PDMR-558786	PDMR-558786~286-R	NF1	Mut	S1	Trametinib	BLCA	Urothelial/bladder cancer, NOS
WU-0075	WU-0075-T1 (BLSL9)	NF1	Mut	S1	Trametinib	BLCA	Transitional cell carcinoma - urothelial
PDMR-186277	PDMR-186277~243-T	NF1	Mut	S1	Trametinib	COAD	Adenocarcinoma - colon
PDMR-466732	PDMR-466732~252-T	NF1	Mut	S1	Trametinib	COAD	Adenocarcinoma - small intestine
PDMR-524269	PDMR-524269~139-T	NF1	Mut	S1	Trametinib	COAD	Adenocarcinoma - colon
PDMR-746538	PDMR-746538~026-R	NF1	Mut	S1	Trametinib	COAD	Adenocarcinoma - colon
WU-0021	WU-0021-T1	NF1	Mut	S1	Trametinib	COAD	Adenocarcinoma - colon
PDMR-174316	PDMR-174316~266-R	NF1	Mut	S1	Trametinib	CSCC	Squamous cell carcinoma - skin
PDMR-415371	PDMR-415371~026-R	NF1	Mut	S1	Trametinib	CSCC	Squamous cell carcinoma - skin
WU-0025	WU-0025-T1	NF1	Mut	S1	Trametinib	GIAD	Gastrointestinal cancer, NOS
MDACC-TC318	MDACC-TC318	NF1	Mut	S1	Trametinib	LUSC	Non-Small Cell Lung Cancer - squamous cell
MDACC-TC404	MDACC-TC404	NF1	Mut	S1	Trametinib	LUSC	Non-Small Cell Lung Cancer - squamous cell
WU-0103	WU-0103-T1	NF1	Mut	S1	Trametinib	PAAD	Adenocarcinoma - pancreas
PDMR-299254	PDMR-299254~011-R	NF1	Mut	S1	Trametinib	SKCM	Melanoma
PDMR-695669	PDMR-695669~166-R	NF1	Mut	S1	Trametinib	SKCM	Melanoma
PDMR-891866	PDMR-891866~317-R	NF1	Mut	S1	Trametinib	SKCM	Melanoma
WI-WM3983	WI-WM3983	NF1	Mut	S1	Trametinib	SKCM	Skin Cutaneous Melanoma
WI-WM4011	WI-WM4011-2	NF1	Mut	S1	Trametinib	SKCM	Skin Cutaneous Melanoma
WI-WM4011	WI-WM4011-3	NF1	Mut	S1	Trametinib	SKCM	Skin Cutaneous Melanoma
MDACC-TC524	MDACC-TC524	NF1	Mut	S1	Trametinib	Other	Lung cancer - NOS
PDMR-248138	PDMR-248138~237-R	NF1	Mut	S1	Trametinib	Other	Hurthle cell neoplasm (thyroid)
BCM-24464	BCM-3561	GNA11	Mut	S2	Trametinib	BRCA	Breast cancer - Lobular carcinoma, NOS
WU-L028	WU-L028-T1 (WHIM53)	GNA11	Mut	S2	Trametinib	BRCA	Breast cancer - Invasive breast carcinoma
PDMR-276233	PDMR-276233~004-R	GNAQ	Mut	S2	Trametinib	COAD	Adenocarcinoma - colon
PDMR-817829	PDMR-817829~284-R	GNAQ	Mut	S2	Trametinib	COAD	Adenocarcinoma - colon
WU-0069	WU-0069-T1	GNAQ	Mut	S2	Trametinib	SKCM	Skin Neoplasm, Melanoma
BCM-13611	BCM-15006	SMO	Mut	T	Vismodegib	BRCA	Breast cancer - Infiltrating ductal carcinoma, NOS
BCM-24453	BCM-3469	PTCH1	Mut	T	Vismodegib	BRCA	Breast cancer - Infiltrating ductal carcinoma, NOS
BCM-24465	BCM-3611	PTCH1	Mut	T	Vismodegib	BRCA	Breast cancer - Infiltrating ductal carcinoma, NOS
WU-L034	WU-L034-T1 (WHIM72)	PTCH1	Mut	T	Vismodegib	BRCA	Breast cancer - Invasive breast carcinoma
PDMR-625472	PDMR-625472~104-R	SMO	Mut	T	Vismodegib	COAD	Adenocarcinoma - colon
PDMR-825966	PDMR-825966~067-R	SMO	Mut	T	Vismodegib	COAD	Adenocarcinoma - colon
PDMR-825966	PDMR-825966~067-R	PTCH1	Mut	T	Vismodegib	COAD	Adenocarcinoma - colon
PDMR-947758	PDMR-947758~054-R	PTCH1	Mut	T	Vismodegib	COAD	Adenocarcinoma - colon
PDMR-947758	PDMR-947758~054-R	SMO	Mut	T	Vismodegib	COAD	Adenocarcinoma - colon
PDMR-415371	PDMR-415371~026-R	PTCH1	Mut	T	Vismodegib	CSCC	Squamous cell carcinoma - skin
WU-0025	WU-0025-T1	PTCH1	Mut	T	Vismodegib	GIAD	Gastrointestinal cancer, NOS
PDMR-933738	PDMR-933738~175-T	PTCH1	Mut	T	Vismodegib	MESO	Mesothelioma
PDMR-594176	PDMR-594176~295-R	PTCH1	Mut	T	Vismodegib	SARC	Osteosarcoma
WU-0069	WU-0069-T1	PTCH1	Mut	T	Vismodegib	SKCM	Skin Neoplasm, Melanoma
PDMR-474377	PDMR-474377~126-R	PTCH1	Mut	T	Vismodegib	UCEC	Endometrioid endometrial adenocarcinoma
PDMR-275155	PDMR-275155~148-R	SMO	Mut	T	Vismodegib	Other	Salivary gland cancer
WU-L027	WU-L027-T1 (WHIM52)	NF2	Mut	U	Defactinib	BRCA	Breast cancer - Invasive breast carcinoma
PDMR-378893	PDMR-378893~306-R	NF2	Mut	U	Defactinib	CESC	Squamous cervical cancer
PDMR-248138	PDMR-248138~237-R	NF2	Mut	U	Defactinib	Other	Hurthle cell neoplasm (thyroid)
WU-L007	WU-L007-T1 (WHIM13)	KIT	Mut	V	Sunitinib malate	BRCA	Breast cancer - Invasive breast carcinoma
PDMR-625472	PDMR-625472~104-R	KIT	Mut	V	Sunitinib malate	COAD	Adenocarcinoma - colon
PDMR-983718	PDMR-983718~287-R	KIT	Mut	V	Sunitinib malate	COAD	Adenocarcinoma - colon
PDMR-997537	PDMR-997537~175-T	KIT	Mut	V	Sunitinib malate	COAD	Adenocarcinoma - colon
PDMR-328373	PDMR-328373~195-R	KIT	Mut	V	Sunitinib malate	HNSC	Head & Neck - squamous cell carcinoma, NOS
PDMR-521955	PDMR-521955~158-R2	KIT	Mut	V	Sunitinib malate	PAAD	Adenocarcinoma - pancreas
PDMR-596521	PDMR-596521~263-R	KIT	Mut	V	Sunitinib malate	SARC	Malignant fibrous histiocytoma
PDMR-283339	PDMR-283339~068-R	KIT	Mut	V	Sunitinib malate	Other	Vaginal cancer, NOS
PDMR-188146	PDMR-188146~221-R	DDR2	Mut	X	Dasatinib	COAD	Adenocarcinoma - colon
WU-0075	WU-0075-T1 (BLSL9)	AKT1	Mut	Y	Capivasertib	BLCA	Transitional cell carcinoma - urothelial
BCM-24455	BCM-2147	AKT1	Mut	Y	Capivasertib	BRCA	Breast cancer - Infiltrating ductal carcinoma, NOS
BCM-24455	BCM-2277	AKT1	Mut	Y	Capivasertib	BRCA	Breast cancer - Infiltrating ductal carcinoma, NOS
BCM-24464	BCM-3561	AKT1	Mut	Y	Capivasertib	BRCA	Breast cancer - Lobular carcinoma, NOS
BCM-24468	BCM-4175	AKT1	Mut	Y	Capivasertib	BRCA	Breast cancer - Infiltrating ductal carcinoma, NOS
BCM-24480	BCM-4664	AKT3	Mut	Y	Capivasertib	BRCA	Breast cancer - Infiltrating ductal carcinoma, NOS
WU-L030	WU-L030-T1 (WHIM58)	AKT1	Mut	Y	Capivasertib	BRCA	Breast cancer - Invasive breast carcinoma
PDMR-188146	PDMR-188146~221-R	AKT3	Mut	Y	Capivasertib	COAD	Adenocarcinoma - colon
PDMR-825966	PDMR-825966~067-R	AKT3	Mut	Y	Capivasertib	COAD	Adenocarcinoma - colon
PDMR-CN0330	PDMR-CN0330~F216	AKT1	Mut	Y	Capivasertib	COAD	Adenocarcinoma - colon
MDACC-TC211	MDACC-TC211	AKT1	Mut	Y	Capivasertib	LUAD	Non-Small Cell Lung Cancer - adenocarcinoma
PDMR-761936	PDMR-761936~265-R	AKT1	Mut	Y	Capivasertib	SARC	Synovial sarcoma
WU-0107	WU-0107-T1	AKT3	Mut	Y	Capivasertib	SKCM	Skin Neoplasm, Melanoma
PDMR-782815	PDMR-782815~120-R	NRAS	Mut	Z1A	Binimetinib	COAD	Adenocarcinoma - colon
MDACC-TC219	MDACC-TC219	NRAS	Mut	Z1A	Binimetinib	LUAD	Non-Small Cell Lung Cancer - adenocarcinoma
MDACC-TC366	MDACC-TC366	NRAS	Mut	Z1A	Binimetinib	LUSC	Non-Small Cell Lung Cancer - squamous cell
PDMR-275155	PDMR-275155~148-R	NRAS	Mut	Z1A	Binimetinib	Other	Salivary gland cancer
PDMR-261386	PDMR-261386~189-R	CCND3	Amp	Z1B	Palbociclib	BLCA	Urothelial/bladder cancer, NOS
PDMR-343268	PDMR-343268~274-T	CCND3	Amp	Z1B	Palbociclib	BLCA	Urothelial/bladder cancer, NOS
PDMR-855422	PDMR-855422~203-R	CCND1	Amp	Z1B	Palbociclib	BLCA	Urothelial/bladder cancer, NOS
PDMR-889142	PDMR-889142~216-R	CCND1	Amp	Z1B	Palbociclib	BLCA	Urothelial/bladder cancer, NOS
PDMR-479181	PDMR-479181~293-R	CCND3	Amp	Z1B	Palbociclib	COAD	Adenocarcinoma - colon
PDMR-479181	PDMR-479181~293-R	CCND2	Amp	Z1B	Palbociclib	COAD	Adenocarcinoma - colon
WU-0008	WU-0008-T1	CCND3	Amp	Z1B	Palbociclib	COAD	Adenocarcinoma - colon
WU-0046	WU-0046-T1	CCND2	Amp	Z1B	Palbociclib	COAD	Adenocarcinoma - colon
PDMR-521389	PDMR-521389~187-R	CCND1	Amp	Z1B	Palbociclib	GIAD	Gastrointestinal cancer, NOS
PDMR-266295	PDMR-266295~075-R	CCND1	Amp	Z1B	Palbociclib	HNSC	Pharyngeal squamous cell carcinoma
PDMR-266295	PDMR-266295~075-R	CCND2	Amp	Z1B	Palbociclib	HNSC	Pharyngeal squamous cell carcinoma
PDMR-295223	PDMR-295223~140-R	CCND1	Amp	Z1B	Palbociclib	HNSC	Head & Neck - squamous cell carcinoma, NOS
PDMR-359531	PDMR-359531~246-R	CCND1	Amp	Z1B	Palbociclib	HNSC	Lip/oral cavity squamous cell carcinoma
PDMR-668155	PDMR-668155~338-R	CCND1	Amp	Z1B	Palbociclib	HNSC	Head & Neck - squamous cell carcinoma, NOS
PDMR-784116	PDMR-784116~028-R	CCND1	Amp	Z1B	Palbociclib	HNSC	Laryngeal squamous cell carcinoma
PDMR-929823	PDMR-929823~356-R	CCND3	Amp	Z1B	Palbociclib	HNSC	Lip/oral cavity squamous cell carcinoma
PDMR-949433	PDMR-949433~175-R	CCND1	Amp	Z1B	Palbociclib	HNSC	Pharyngeal squamous cell carcinoma
MDACC-TC314	MDACC-TC314	CCND1	Amp	Z1B	Palbociclib	LUAD	Non-Small Cell Lung Cancer - adenocarcinoma
PDMR-941728	PDMR-941728~121-R	CCND2	Amp	Z1B	Palbociclib	LUAD	Non-Small Cell Lung Cancer - adenocarcinoma
WU-0076	WU-0076-T1 (LUSL6)	CCND3	Amp	Z1B	Palbociclib	LUAD	Non-Small Cell Lung Cancer - adenocarcinoma
MDACC-TC404	MDACC-TC404	CCND1	Amp	Z1B	Palbociclib	LUSC	Non-Small Cell Lung Cancer - squamous cell
MDACC-TC438	MDACC-TC438	CCND1	Amp	Z1B	Palbociclib	LUSC	Non-Small Cell Lung Cancer - squamous cell
MDACC-TC449	MDACC-TC449	CCND1	Amp	Z1B	Palbociclib	LUSC	Non-Small Cell Lung Cancer - squamous cell
PDMR-914883	PDMR-914883~182-B	CCND1	Amp	Z1B	Palbociclib	LUSC	Non-Small Cell Lung Cancer - squamous cell
PDMR-323965	PDMR-323965~272-R	CCND3	Amp	Z1B	Palbociclib	PAAD	Pancreatic cancer (not Islets)
WU-0013	WU-0013-T1	CCND2	Amp	Z1B	Palbociclib	PAAD	Adenocarcinoma - pancreas
PDMR-117519	PDMR-117519~064-T	CCND3	Amp	Z1B	Palbociclib	PRAD	Prostate cancer, NOS
PDMR-317291	PDMR-317291~083-R	CCND3	Amp	Z1B	Palbociclib	SARC	Malignant fibrous histiocytoma
PDMR-767577	PDMR-767577~098-T	CCND2	Amp	Z1B	Palbociclib	SARC	Chondrosarcoma
PDMR-969956	PDMR-969956~357-R	CCND1	Amp	Z1B	Palbociclib	SARC	Non-Rhabdomyosarcoma - soft tissue sarcoma
WU-0043	WU-0043-T1 (SHIM23)	CCND3	Amp	Z1B	Palbociclib	SARC	Non-Rhabdomyosarcoma - soft tissue sarcoma
PDMR-695669	PDMR-695669~166-R	CCND1	Amp	Z1B	Palbociclib	SKCM	Melanoma
WI-WM3926	WI-WM3926	CCND1	Amp	Z1B	Palbociclib	SKCM	Skin Cutaneous Melanoma
PDMR-197837	PDMR-197837~219-T	CCND1	Amp	Z1B	Palbociclib	STAD	Gastric cancer, NOS
PDMR-457572	PDMR-457572~356-R	CCND3	Amp	Z1B	Palbociclib	STAD	Adenocarcinoma - stomach
PDMR-333224	PDMR-333224~299-R	CCND2	Amp	Z1B	Palbociclib	UCS	Carcinosarcoma of the uterus
WU-0024	WU-0024-T1	CCND3	Amp	Z1B	Palbociclib	Other	Gastrointestinal Neoplasm, Colorectal cancer, NOS
WU-0106	WU-0106-T1	CCND2	Amp	Z1B	Palbociclib	Other	Gastrointestinal Neoplasm, Colorectal cancer, NOS
PDMR-BL0382	PDMR-BL0382~F1232	CDK6	Amp	Z1C	Palbociclib	BLCA	Urothelial/bladder cancer, NOS
PDMR-439126	PDMR-439126~050-R	CDK6	Amp	Z1C	Palbociclib	COAD	Adenocarcinoma - colon
PDMR-K79811	PDMR-K79811~243-R	CDK4	Amp	Z1C	Palbociclib	GBM	Glioblastoma multiforme
PDMR-323965	PDMR-323965~272-R	CDK6	Amp	Z1C	Palbociclib	PAAD	Pancreatic cancer (not Islets)
WU-0005	WU-0005-T1	CDK6	Amp	Z1C	Palbociclib	PAAD	Adenocarcinoma - pancreas
WU-0066	WU-0066-T1	CDK6	Amp	Z1C	Palbociclib	PAAD	Adenocarcinoma - pancreas
PDMR-512936	PDMR-512936~074-R	CDK6	Amp	Z1C	Palbociclib	READ	Adenocarcinoma - rectum
WU-0043	WU-0043-T1 (SHIM23)	CDK4	Amp	Z1C	Palbociclib	SARC	Non-Rhabdomyosarcoma - soft tissue sarcoma
WU-0064	WU-0064-T2 (SHIM26)	CDK4	Amp	Z1C	Palbociclib	SARC	Bone Neoplasm, Chondrosarcoma
PDMR-182917	PDMR-182917~245-R	CDK6	Amp	Z1C	Palbociclib	SKCM	Melanoma
WU-0107	WU-0107-T1	CDK4	Amp	Z1C	Palbociclib	SKCM	Skin Neoplasm, Melanoma
WU-0077	WU-0077-T1 (LUSL7)	NTRK2	Fusion	Z1E	Larotrectinib	SCLC	Small cell lung cancer
PDMR-261386	PDMR-261386~189-R	PIK3CA	Mut	Z1F	Copanlisib	BLCA	Urothelial/bladder cancer, NOS
PDMR-512744	PDMR-512744~197-R	PIK3CA	Mut	Z1F	Copanlisib	BLCA	Urothelial/bladder cancer, NOS
PDMR-746718	PDMR-746718~042-R	PIK3CA	Mut	Z1F	Copanlisib	BLCA	Transitional cell carcinoma - urothelial
PDMR-855422	PDMR-855422~203-R	PIK3CA	Mut	Z1F	Copanlisib	BLCA	Urothelial/bladder cancer, NOS
PDMR-BL0293	PDMR-BL0293~F563	PIK3CA	Mut	Z1F	Copanlisib	BLCA	Urothelial/bladder cancer, NOS
BCM-24482	BCM-4888	PIK3CA	Mut	Z1F	Copanlisib	BRCA	Breast cancer - Intraductal micropapillary carcinoma
BCM-24482	BCM-4888	PIK3CA	Amp	Z1F	Copanlisib	BRCA	Breast cancer - Intraductal micropapillary carcinoma
HCI-HCI003	HCI-003	PIK3CA	Mut	Z1F	Copanlisib	BRCA	Breast cancer - Invasive ductal carcinoma
HCI-HCI008	HCI-008	PIK3CA	Mut	Z1F	Copanlisib	BRCA	Breast cancer - Pleural Effusion
HCI-HCI009	HCI-009	PIK3CA	Mut	Z1F	Copanlisib	BRCA	Breast cancer - Adenocarcinoma
HCI-HCI011	HCI-011	PIK3CA	Mut	Z1F	Copanlisib	BRCA	Breast cancer - Invasive ductal carcinoma
HCI-HCI013	HCI-013	PIK3CA	Mut	Z1F	Copanlisib	BRCA	Breast cancer - Invasive lobular carcinoma
HCI-HCI014	HCI-014	PIK3CA	Mut	Z1F	Copanlisib	BRCA	Breast cancer - Pleural Effusion
HCI-HCI018	HCI-018	PIK3CA	Mut	Z1F	Copanlisib	BRCA	Breast cancer - Invasive lobular carcinoma
HCI-HCI025	HCI-025	PIK3CA	Mut	Z1F	Copanlisib	BRCA	Breast cancer - Invasive ductal carcinoma
WU-0033	WU-0033-T1 (WHIM82)	PIK3CA	Mut	Z1F	Copanlisib	BRCA	Breast cancer - Invasive breast carcinoma
WU-0040	WU-0040-T1 (WHIM84)	PIK3CA	Mut	Z1F	Copanlisib	BRCA	Breast cancer - Invasive breast carcinoma
WU-0040	WU-0040-T1 (WHIM84)	PIK3CA	Amp	Z1F	Copanlisib	BRCA	Breast cancer - Invasive breast carcinoma
WU-L006	WU-L006-T1 (WHIM12)	PIK3CA	Mut	Z1F	Copanlisib	BRCA	Breast cancer - Invasive breast carcinoma
WU-L009	WU-L009-T1 (WHIM20)	PIK3CA	Mut	Z1F	Copanlisib	BRCA	Breast cancer - Invasive breast carcinoma
WU-L026	WU-L026-T1 (WHIM51)	PIK3CA	Mut	Z1F	Copanlisib	BRCA	Breast cancer - Invasive breast carcinoma
PDMR-235635	PDMR-235635~245-T	PIK3CA	Mut	Z1F	Copanlisib	CESC	Adenocarcinoma - cervix
PDMR-172845	PDMR-172845~121-B	PIK3CA	Mut	Z1F	Copanlisib	COAD	Adenocarcinoma - colon
PDMR-172845	PDMR-172845~121-T	PIK3CA	Mut	Z1F	Copanlisib	COAD	Adenocarcinoma - colon
PDMR-172845	PDMR-172845~142-T	PIK3CA	Mut	Z1F	Copanlisib	COAD	Adenocarcinoma - colon
PDMR-172845	PDMR-172845~288-R	PIK3CA	Mut	Z1F	Copanlisib	COAD	Adenocarcinoma - colon
PDMR-186277	PDMR-186277~243-T	PIK3CA	Mut	Z1F	Copanlisib	COAD	Adenocarcinoma - colon
PDMR-273541	PDMR-273541~280-R	PIK3CA	Mut	Z1F	Copanlisib	COAD	Adenocarcinoma - colon
PDMR-328469	PDMR-328469~098-R	PIK3CA	Mut	Z1F	Copanlisib	COAD	Adenocarcinoma - colon
PDMR-361931	PDMR-361931~004-R	PIK3CA	Mut	Z1F	Copanlisib	COAD	Adenocarcinoma - colon
PDMR-439126	PDMR-439126~050-R	PIK3CA	Mut	Z1F	Copanlisib	COAD	Adenocarcinoma - colon
PDMR-524269	PDMR-524269~139-T	PIK3CA	Mut	Z1F	Copanlisib	COAD	Adenocarcinoma - colon
PDMR-625472	PDMR-625472~104-R	PIK3CA	Mut	Z1F	Copanlisib	COAD	Adenocarcinoma - colon
PDMR-746538	PDMR-746538~026-R	PIK3CA	Mut	Z1F	Copanlisib	COAD	Adenocarcinoma - colon
PDMR-825966	PDMR-825966~067-R	PIK3CA	Mut	Z1F	Copanlisib	COAD	Adenocarcinoma - colon
PDMR-862259	PDMR-862259~027-R	PIK3CA	Mut	Z1F	Copanlisib	COAD	Adenocarcinoma - colon
WU-0021	WU-0021-T1	PIK3CA	Mut	Z1F	Copanlisib	COAD	Adenocarcinoma - colon
WU-0021	WU-0021-T2	PIK3CA	Mut	Z1F	Copanlisib	COAD	Adenocarcinoma - colon
WU-0046	WU-0046-T1	PIK3CA	Mut	Z1F	Copanlisib	COAD	Adenocarcinoma - colon
WU-0110	WU-0110-T1	PIK3CA	Mut	Z1F	Copanlisib	COAD	Adenocarcinoma - colon
WU-0025	WU-0025-T1	PIK3CA	Mut	Z1F	Copanlisib	GIAD	Gastrointestinal cancer, NOS
WU-0111	WU-0111-T1	PIK3CA	Mut	Z1F	Copanlisib	GIAD	Gastrointestinal cancer, NOS
PDMR-226611	PDMR-226611~082-R	PIK3CA	Amp	Z1F	Copanlisib	HNSC	Head & Neck - squamous cell carcinoma, NOS
PDMR-241356	PDMR-241356~047-R	PIK3CA	Amp	Z1F	Copanlisib	HNSC	Pharyngeal squamous cell carcinoma
PDMR-245127	PDMR-245127~232-R	PIK3CA	Mut	Z1F	Copanlisib	HNSC	Lip/oral cavity squamous cell carcinoma
PDMR-252836	PDMR-252836~082-R	PIK3CA	Mut	Z1F	Copanlisib	HNSC	Head & Neck - squamous cell carcinoma, NOS
PDMR-295223	PDMR-295223~140-R	PIK3CA	Amp	Z1F	Copanlisib	HNSC	Head & Neck - squamous cell carcinoma, NOS
PDMR-391396	PDMR-391396~364-R	PIK3CA	Amp	Z1F	Copanlisib	HNSC	Pharyngeal squamous cell carcinoma
PDMR-944545	PDMR-944545~341-R	PIK3CA	Mut	Z1F	Copanlisib	HNSC	Lip/oral cavity squamous cell carcinoma
PDMR-949433	PDMR-949433~175-R	PIK3CA	Mut	Z1F	Copanlisib	HNSC	Pharyngeal squamous cell carcinoma
WU-0052	WU-0052-T1 (HNSL11)	PIK3CA	Amp	Z1F	Copanlisib	HNSC	Pharyngeal squamous cell carcinoma
WU-0037	WU-0037-T1 (RESL4)	PIK3CA	Mut	Z1F	Copanlisib	KIRC	Renal cell carcinoma, clear cell adenocarcinoma
WU-0101	WU-0101-T1 (RESL10)	PIK3CA	Mut	Z1F	Copanlisib	KIRC	Renal cell carcinoma, clear cell adenocarcinoma
MDACC-TC211	MDACC-TC211	PIK3CA	Mut	Z1F	Copanlisib	LUAD	Non-Small Cell Lung Cancer - adenocarcinoma
MDACC-TC386	MDACC-TC386	PIK3CA	Mut	Z1F	Copanlisib	LUAD	Non-Small Cell Lung Cancer - adenocarcinoma
MDACC-TC223	MDACC-TC223	PIK3CA	Mut	Z1F	Copanlisib	LUSC	Non-Small Cell Lung Cancer - squamous cell
MDACC-TC223	MDACC-TC223	PIK3CA	Amp	Z1F	Copanlisib	LUSC	Non-Small Cell Lung Cancer - squamous cell
MDACC-TC383	MDACC-TC383	PIK3CA	Amp	Z1F	Copanlisib	LUSC	Non-Small Cell Lung Cancer - squamous cell
MDACC-TC397	MDACC-TC397	PIK3CA	Mut	Z1F	Copanlisib	LUSC	Non-Small Cell Lung Cancer - squamous cell
MDACC-TC397	MDACC-TC397	PIK3CA	Amp	Z1F	Copanlisib	LUSC	Non-Small Cell Lung Cancer - squamous cell
MDACC-TC404	MDACC-TC404	PIK3CA	Mut	Z1F	Copanlisib	LUSC	Non-Small Cell Lung Cancer - squamous cell
PDMR-692585	PDMR-692585~246-R	PIK3CA	Mut	Z1F	Copanlisib	LUSC	Non-Small Cell Lung Cancer - squamous cell
PDMR-827478	PDMR-827478~307-R	PIK3CA	Amp	Z1F	Copanlisib	LUSC	Non-Small Cell Lung Cancer - squamous cell
PDMR-997726	PDMR-997726~040-R	PIK3CA	Mut	Z1F	Copanlisib	LUSC	Non-Small Cell Lung Cancer - squamous cell
PDMR-997726	PDMR-997726~040-R	PIK3CA	Amp	Z1F	Copanlisib	LUSC	Non-Small Cell Lung Cancer - squamous cell
PDMR-968212	PDMR-968212~105-R	PIK3CA	Amp	Z1F	Copanlisib	PAAD	Adenocarcinoma - pancreas
PDMR-475296	PDMR-475296~252-R	PIK3CA	Mut	Z1F	Copanlisib	READ	Adenocarcinoma - rectum
PDMR-945468	PDMR-945468~187-T	PIK3CA	Mut	Z1F	Copanlisib	READ	Adenocarcinoma - rectum
PDMR-589616	PDMR-589616~265-R	PIK3CA	Amp	Z1F	Copanlisib	SARC	Malignant peripheral nerve sheath tumor
WI-WM3936	WI-WM3936-1	PIK3CA	Mut	Z1F	Copanlisib	SKCM	Skin Cutaneous Melanoma
WI-WM3936	WI-WM3936-2	PIK3CA	Mut	Z1F	Copanlisib	SKCM	Skin Cutaneous Melanoma
PDMR-197837	PDMR-197837~219-T	PIK3CA	Mut	Z1F	Copanlisib	STAD	Gastric cancer, NOS
PDMR-283339	PDMR-283339~068-R	PIK3CA	Mut	Z1F	Copanlisib	Other	Vaginal cancer, NOS
PDMR-743489	PDMR-743489~274-T	PIK3CA	Mut	Z1F	Copanlisib	Other	Renal cell carcinoma, NOS
PDMR-743489	PDMR-743489~281-T	PIK3CA	Mut	Z1F	Copanlisib	Other	Renal cell carcinoma, NOS
PDMR-343268	PDMR-343268~274-T	BRCA2	Mut	Z1I	Adavosertib	BLCA	Urothelial/bladder cancer, NOS
PDMR-883617	PDMR-883617~216-R	BRCA2	Mut	Z1I	Adavosertib	BLCA	Urothelial/bladder cancer, NOS
PDMR-791794	PDMR-791794~340-R	BRCA1	Mut	Z1I	Adavosertib	CESC	Squamous cervical cancer
PDMR-188146	PDMR-188146~221-R	BRCA2	Mut	Z1I	Adavosertib	COAD	Adenocarcinoma - colon
PDMR-825966	PDMR-825966~067-R	BRCA2	Mut	Z1I	Adavosertib	COAD	Adenocarcinoma - colon
PDMR-997537	PDMR-997537~175-T	BRCA2	Mut	Z1I	Adavosertib	COAD	Adenocarcinoma - colon
WU-0008	WU-0008-T1	BRCA2	Mut	Z1I	Adavosertib	COAD	Adenocarcinoma - colon
WU-0046	WU-0046-T1	BRCA1	Mut	Z1I	Adavosertib	COAD	Adenocarcinoma - colon
WU-0074	WU-0074-T1	BRCA2	Mut	Z1I	Adavosertib	COAD	Adenocarcinoma - colon
PDMR-845751	PDMR-845751~090-R	BRCA2	Mut	Z1I	Adavosertib	HNSC	Lip/oral cavity squamous cell carcinoma
PDMR-944545	PDMR-944545~341-R	BRCA2	Mut	Z1I	Adavosertib	HNSC	Lip/oral cavity squamous cell carcinoma
PDMR-952719	PDMR-952719~076-R	BRCA1	Mut	Z1I	Adavosertib	LUAD	Non-Small Cell Lung Cancer - adenocarcinoma
MDACC-TC438	MDACC-TC438	BRCA1	Mut	Z1I	Adavosertib	LUSC	Non-Small Cell Lung Cancer - squamous cell
PDMR-997726	PDMR-997726~040-R	BRCA1	Mut	Z1I	Adavosertib	LUSC	Non-Small Cell Lung Cancer - squamous cell
PDMR-572874	PDMR-572874~153-T	BRCA2	Mut	Z1I	Adavosertib	OV	Ovarian epithelial cancer
PDMR-292921	PDMR-292921~168-R	BRCA2	Mut	Z1I	Adavosertib	PAAD	Adenocarcinoma - pancreas
PDMR-179942	PDMR-179942~160-R	BRCA2	Mut	Z1I	Adavosertib	SARC	Leiomyosarcoma - uterus
PDMR-455511	PDMR-455511~112-R	BRCA1	Mut	Z1I	Adavosertib	SARC	Malignant fibrous histiocytoma
PDMR-761936	PDMR-761936~265-R	BRCA2	Mut	Z1I	Adavosertib	SARC	Synovial sarcoma
PDMR-592484	PDMR-592484~111-B	BRCA2	Mut	Z1I	Adavosertib	SCLC	Small cell lung cancer
PDMR-843126	PDMR-843126~344-R	BRCA1	Mut	Z1I	Adavosertib	SKCM	Melanoma
WI-WM4011	WI-WM4011-2	BRCA2	Mut	Z1I	Adavosertib	SKCM	Skin Cutaneous Melanoma
WI-WM4011	WI-WM4011-3	BRCA2	Mut	Z1I	Adavosertib	SKCM	Skin Cutaneous Melanoma
PDMR-592915	PDMR-592915~224-R	BRCA2	Mut	Z1I	Adavosertib	STAD	Adenocarcinoma - stomach
PDMR-218898	PDMR-218898~057-R	BRCA2	Mut	Z1I	Adavosertib	UCS	Carcinosarcoma of the uterus
PDMR-327498	PDMR-327498~153-R	BRCA2	Mut	Z1I	Adavosertib	UCS	Carcinosarcoma of the uterus
MDACC-TC422	MDACC-TC422	BRCA1	Mut	Z1I	Adavosertib	Other	Lung cancer - NOS
PDMR-275155	PDMR-275155~148-R	BRCA2	Mut	Z1I	Adavosertib	Other	Salivary gland cancer
PDMR-341922	PDMR-341922~053-R	BRCA1	Mut	Z1I	Adavosertib	Other	Colorectal cancer, NOS
PDMR-261386	PDMR-261386~189-R	BRAF	Mut	Z1L	Ulixertinib	BLCA	Urothelial/bladder cancer, NOS
WU-0034	WU-0034-T1 (BLSL8)	BRAF	Mut	Z1L	Ulixertinib	BLCA	Transitional cell carcinoma - urothelial
PDMR-328469	PDMR-328469~098-R	BRAF	Mut	Z1L	Ulixertinib	COAD	Adenocarcinoma - colon
PDMR-466732	PDMR-466732~252-T	BRAF	Mut	Z1L	Ulixertinib	COAD	Adenocarcinoma - small intestine
PDMR-762968	PDMR-762968~020-R	BRAF	Mut	Z1L	Ulixertinib	COAD	Adenocarcinoma - colon
WU-0073	WU-0073-T1	BRAF	Mut	Z1L	Ulixertinib	COAD	Adenocarcinoma - colon
WU-0074	WU-0074-T1	BRAF	Mut	Z1L	Ulixertinib	COAD	Adenocarcinoma - colon
WU-0088	WU-0088-T1 (LUSL13)	BRAF	Mut	Z1L	Ulixertinib	SCLC	Small cell lung cancer
PDMR-299254	PDMR-299254~011-R	BRAF	Mut	Z1L	Ulixertinib	SKCM	Melanoma
PDMR-863532	PDMR-863532~251-R	BRAF	Mut	Z1L	Ulixertinib	SKCM	Melanoma
WI-WM4336	WI-WM4336-2	BRAF	Mut	Z1L	Ulixertinib	SKCM	Skin Cutaneous Melanoma
WI-WM4336	WI-WM4336-4	BRAF	Mut	Z1L	Ulixertinib	SKCM	Skin Cutaneous Melanoma
WI-WM4336	WI-WM4336-5	BRAF	Mut	Z1L	Ulixertinib	SKCM	Skin Cutaneous Melanoma
