# Supplementary material for: Comprehensive characterization of 536 patient-derived xenograft models prioritizes candidates for targeted treatment
Source: Nat Commun. 2021 Aug 24;12:5086. doi: 10.1038/s41467-021-25177-3 (PMC8384880; doi:10.1038/s41467-021-25177-3)
Supplement: Supplementary file 8 — Supplementary Data 4 [file 41467_2021_25177_MOESM8_ESM.xlsx]

## Sheet: Sheet1
Supplementary Data 4. The reported and potentially novel druggable alterations.
Gene	Alt	MentionedDrugDB
CCND1	Amplification	Yes
CDK4	Amplification	Yes
ERBB2	Amplification	Yes
FGFR1	Amplification	Yes
MET	Amplification	Yes
PIK3CA	Amplification	Yes
PTEN	Deletion	Yes
AKT1	p.E17K	Yes
AKT3	p.E17K	Yes
BRAF	p.L505H	Yes
BRAF	p.V600E	Yes
EGFR	p.R451C	Yes
ERBB2	p.R678Q	Yes
ERBB2	p.S310F	Yes
ERBB2	p.V777L	Yes
ERBB2	p.V842I	Yes
FGFR3	p.S249C	Yes
GNAQ	p.Q209P	Yes
MTOR	p.R2152C	Yes
NRAS	p.G12D	Yes
NRAS	p.Q61L	Yes
NRAS	p.Q61R	Yes
PIK3CA	p.D350G	Yes
PIK3CA	p.E542K	Yes
PIK3CA	p.E545G	Yes
PIK3CA	p.E545K	Yes
PIK3CA	p.H1047R	Yes
CCND2	Amplification	No
CCND3	Amplification	No
CDK6	Amplification	No
FGFR3	Amplification	No
FGFR4	Amplification	No
MET	Deletion	No
AKT1	p.D46E	No
AKT1	p.E49K	No
AKT1	p.M306T	No
AKT3	p.G160W	Any
AKT3	p.G265R	Any
AKT3	p.R220H	Any
BRAF	p.D594N	Any
BRAF	p.D594Y	Any
BRAF	p.G466E	Any
BRAF	p.G469R	Any
BRAF	p.P403Lfs*8	Any
BRAF	p.P676A	Any
BRAF	p.T470A	Any
BRAF	p.T599I	Any
BRAF	p.Y633C	Any
BRCA1	p.A194V	Any
BRCA1	p.D1778Y	Any
BRCA1	p.E1440*	Any
BRCA1	p.L1439F	Any
BRCA1	p.M1673R	Any
BRCA1	p.N1542K	Any
BRCA1	p.P371S	Any
BRCA1	p.R1691G	Any
BRCA1	p.S864*	Any
BRCA2	p.A1527P	Any
BRCA2	p.A392V	Any
BRCA2	p.D1868N	Any
BRCA2	p.D2312N	Any
BRCA2	p.D2611N	Any
BRCA2	p.G1498A	Any
BRCA2	p.H334Y	Any
BRCA2	p.K3267N	Any
BRCA2	p.L782P	Any
BRCA2	p.R174G	Any
BRCA2	p.R2268K	Any
BRCA2	p.R2502H	Any
BRCA2	p.R2973H	Any
BRCA2	p.R3384*	Any
BRCA2	p.S1792F	Any
BRCA2	p.S278N	Any
BRCA2	p.S489C	Any
BRCA2	p.T3033Lfs*29	Any
BRCA2	p.V1862*	Any
DDR2	p.I488M	No
EGFR	p.K852R	Any
EGFR	p.R149Q	Any
EGFR	p.S177W	Any
EGFR	p.S229C	Any
EGFR	p.S306L	Any
EGFR	p.T397I	Any
EGFR	p.V769A	Any
EGFR	p.X433_splice	Any
ERBB2	p.D1012N	No
ERBB2	p.D277Y	No
ERBB2	p.E395D	No
ERBB2	p.G776V	No
ERBB2	p.P197L	No
ERBB2	p.P523S	No
ERBB2	p.P780S	No
ERBB2	p.R103Q	No
ERBB2	p.R536W	No
ERBB2	p.V424I	No
ERBB2	p.Y772_A775dup	No
FGFR1	p.A23S	No
FGFR1	p.G729S	No
FGFR1	p.N577K	No
FGFR1	p.N794D	No
FGFR1	p.R281W	No
FGFR2	p.E732K	Any
FGFR2	p.R426Q	Any
FGFR2	p.S797C	Any
FGFR3	p.E135K	Any
FGFR3	p.N430S	Any
FGFR3	p.P768L	Any
FGFR3	p.R196H	Any
FGFR3	p.Y278H	Any
FGFR3	p.Y375C	Any
FGFR4	p.G176S	No
FGFR4	p.P689S	No
FGFR4	p.R401L	No
FGFR4	p.R650C	No
FGFR4	p.R758H	No
FGFR4	p.V637I	No
GNA11	p.L353V	No
GNA11	p.S225F	No
GNAQ	p.T54M	No
GNAQ	p.T96S	No
KIT	p.A599S	No
KIT	p.D419H	No
KIT	p.N352S	No
KIT	p.R177H	No
KIT	p.R956W	No
KIT	p.S840N	No
KIT	p.W246*	No
MTOR	p.A1271T	No
MTOR	p.A1428T	No
MTOR	p.L1642F	No
MTOR	p.L2138F	No
MTOR	p.P568S	No
MTOR	p.R1514Q	No
MTOR	p.R1640W	No
MTOR	p.R1905G	No
MTOR	p.S2215F	No
MTOR	p.T1977R	No
NF1	p.A1224V	No
NF1	p.E1123K	No
NF1	p.E217D	No
NF1	p.E2501*	No
NF1	p.G1702C	No
NF1	p.G2001E	No
NF1	p.H31Yfs*6	No
NF1	p.M799T	No
NF1	p.P678Rfs*10	No
NF1	p.Q1235*	No
NF1	p.R1534*	No
NF1	p.R2450*	No
NF1	p.R2486M	No
NF1	p.R2637*	No
NF1	p.S1567*	No
NF1	p.S2117F	No
NF1	p.V723Wfs*25	No
NF1	p.X1757_splice	No
NF1	p.X464_splice	No
NF1	p.X667_splice	No
NF1	p.X96_splice	No
NF2	p.E38D	No
NF2	p.E394K	No
NF2	p.Q362*	No
NRAS	p.A91V	No
PIK3CA	p.C420R	No
PIK3CA	p.D1017N	No
PIK3CA	p.D549Y	No
PIK3CA	p.E109fs	No
PIK3CA	p.E453Q	No
PIK3CA	p.E542L	No
PIK3CA	p.E545A	No
PIK3CA	p.E726K	No
PIK3CA	p.H1047L	No
PIK3CA	p.H1047Y	No
PIK3CA	p.K111N	No
PIK3CA	p.N1044K	No
PIK3CA	p.N345K	No
PIK3CA	p.Q546K	No
PIK3CA	p.Q546P	No
PIK3CA	p.Q75E	No
PIK3CA	p.R115P	No
PIK3CA	p.R88Q	No
PIK3CA	p.R93L	No
PIK3CA	p.V344M	No
PIK3CA	p.Y1021C	No
PTCH1	p.N555S	No
PTCH1	p.N802S	No
PTCH1	p.P943S	No
PTCH1	p.R1303H	No
PTCH1	p.R1308Qfs*17	No
PTCH1	p.R783W	No
PTCH1	p.S1203Afs*52	No
PTCH1	p.T1229M	No
PTCH1	p.V1081M	No
PTCH1	p.V1164I	No
PTCH1	p.V674Gfs*19	No
PTCH1	p.V763Gfs*27	No
PTEN	p.A126P	No
PTEN	p.C105Y	No
PTEN	p.D310G	No
PTEN	p.D92Y	No
PTEN	p.E157Gfs*23	No
PTEN	p.E201*	No
PTEN	p.E284*	No
PTEN	p.E73Q	No
PTEN	p.F347V	No
PTEN	p.G251V	No
PTEN	p.H93Y	No
PTEN	p.K267Rfs*9	No
PTEN	p.L181P	No
PTEN	p.M134I	No
PTEN	p.N184Efs*6	No
PTEN	p.P246L	No
PTEN	p.P354Q	No
PTEN	p.P38T	No
PTEN	p.Q245*	No
PTEN	p.R335*	No
PTEN	p.S227F	No
PTEN	p.T131N	No
PTEN	p.T319*	No
PTEN	p.X267_splice	No
PTEN	p.X55_splice	No
PTEN	p.X70_splice	No
SMO	p.A524V	No
SMO	p.P694Lfs*82	No
SMO	p.P705S	No
SMO	p.R138Q	No
SMO	p.R512H	No
TSC1	p.A659T	No
TSC1	p.H1161D	No
TSC1	p.K167N	No
TSC1	p.R160H	No
TSC2	p.A1429V	No
TSC2	p.A86V	No
TSC2	p.E392*	No
TSC2	p.H1543R	No
TSC2	p.R1751C	No
TSC2	p.R585C	No
TSC2	p.R628H	No
TSC2	p.S1433L	No
BCAP29-BRAF	Fusion	No
BRAF-POT1	Fusion	No
FGFR3-TACC3	Fusion	No
SNRNP70-NTRK2	Fusion	No
