# Supplementary material for: Comprehensive characterization of 536 patient-derived xenograft models prioritizes candidates for targeted treatment
Source: Nat Commun. 2021 Aug 24;12:5086. doi: 10.1038/s41467-021-25177-3 (PMC8384880; doi:10.1038/s41467-021-25177-3)
Supplement: Supplementary file 9 — Supplementary Data 5 [file 41467_2021_25177_MOESM9_ESM.xlsx]

## Sheet: Sheet1
Supplementary Data 5. Gene expression related genetic alterations and target arms per cancer type.
CancerType	Gene	Mutation	Alt_event	n_total	n_Ref	n_Alt	wilcoxon.p-val	Arm	CancerType	GeneExp_in_alt	Arm_MatchedDrug	PMID_TreatmentStudy
BLCA	CCND1		Amplification	140	128	12	4.8e-06	Z1B	BLCA	Up	Palbociclib	32506263
HNSC	CCND1		Amplification	135	111	24	6e-10	Z1B	HNSC	Up	Palbociclib	32162057
SARC	CCND1		Amplification	183	179	4	0.00064	Z1B	SARC	Up	Palbociclib	27334220
STAD	CCND1		Amplification	13	10	3	0.014	Z1B	STAD	Up	Palbociclib	.
BLCA	CCND3		Amplification	140	132	8	0.00058	Z1B	BLCA	Up	Palbociclib	32506263
COAD	CCND3		Amplification	253	246	7	7.2e-06	Z1B	COAD	Up	Palbociclib	.
HNSC	CCND3		Amplification	135	130	5	0.00016	Z1B	HNSC	Up	Palbociclib	.
PAAD	CCND3		Amplification	109	103	6	4.2e-05	Z1B	PAAD	Up	Palbociclib	.
SARC	CCND3		Amplification	183	180	3	0.023	Z1B	SARC	Up	Palbociclib	.
BLCA	CDK6		Amplification	140	137	3	0.011	Z1C	BLCA	Up	Palbociclib	32506263
PAAD	CDK6		Amplification	109	101	8	0.029	Z1C	PAAD	Up	Palbociclib	33282875
HNSC	ERBB2		Amplification	135	131	4	0.00069	J	HNSC	Up	Trastuzumab with Pertuzumab	.
BRCA	FGFR1		Amplification	87	77	10	0.00012	K1	BRCA	Up	Erdafitinib	30914635
BLCA	MET		Amplification	140	133	7	1.4e-05	C1	BLCA	Up	Crizotinib	.
HNSC	PIK3CA		Amplification	135	125	10	0.00053	Z1F	HNSC	Up	Copanlisib	31093356
LUSC	PIK3CA		Amplification	33	27	6	0.035	Z1F	LUSC	Up	Copanlisib	.
SARC	PIK3CA		Amplification	183	180	3	0.0032	Z1F	SARC	Up	Copanlisib	.
SKCM	BRAF		Fusion	106	102	4	0.009	R	SKCM	Up	Trametinib	26072686
HNSC	FGFR3		Fusion	152	148	4	0.016	K2	HNSC	Up	Erdafitinib	27053219
BLCA	FGFR3	p.S249C	Mutation	140	126	14	4.7e-09	K2	BLCA	Up	Erdafitinib	31803255
HNSC	FGFR3	p.S249C	Mutation	135	129	6	4e-05	K2	HNSC	Up	Erdafitinib	.
PAAD	BRAF	p.V600E	Mutation	109	105	4	0.0034	H	PAAD	Up	Dabrafenib with Trametinib	32843432
COAD	FGFR1	p.N794D	Mutation	253	241	12	0.0059	K2	COAD	Up	Erdafitinib	.
STAD	PIK3CA	p.D1017N	Mutation	13	10	3	0.007	Z1F	STAD	Up	Copanlisib	.
CSCC	MTOR	p.L1642F	Mutation	10	5	5	0.016	L	CSCC	Up	Sapanisertib	.
COAD	ERBB2	p.S310F	Mutation	253	238	15	0.036	B	COAD	Up	Afatinib	.
MCC	EGFR	p.K852R	Mutation	14	11	3	0.038	E	MCC	Up	Osimertinib	.
COAD	PTCH1	p.V674Gfs*19	Mutation	253	245	8	0.0005	T	COAD	Down	Vismodegib	.
UCS	PTEN	p.P38T	Mutation	20	17	3	0.0018	N	UCS	Down	GSK2636771	.
CSCC	PTCH1	p.R783W	Mutation	10	5	5	0.0079	T	CSCC	Down	Vismodegib	.
SARC	TSC1	p.A659T	Mutation	183	180	3	0.0097	M	SARC	Down	Sapanisertib	.
BLCA	NF1	p.P678Rfs*10	Mutation	140	137	3	0.011	S1	BLCA	Down	Trametinib	.
STAD	BRCA2	p.R174G	Mutation	13	7	6	0.035	Z1I	STAD	Down	Adavosertib	.
READ	PTEN	p.Q245*	Mutation	24	18	6	0.04	N	READ	Down	GSK2636771	.
PAAD	BRCA2	p.R3384*	Mutation	109	103	6	0.046	Z1I	PAAD	Down	Adavosertib	.
LUAD	BRCA1	p.A194V	Mutation	23	19	4	0.0016	Z1I	LUAD	Up	Adavosertib	.
SCLC	BRCA2	p.K3267N	Mutation	19	15	4	0.0062	Z1I	SCLC	Up	Adavosertib (AZD1775)	29941481
COAD	NRAS	p.Q61R	Mutation	253	247	6	0.037	Z1A	COAD	Down	Binimetinib	.
READ	PIK3CA	p.E545K	Mutation	24	15	9	0.01	Z1F	READ	Down	Copanlisib	.
SKCM	MTOR	p.R2152C,p.P568S	Mutation	85	82	3	0.035	L	SKCM	Down	Sapanisertib	32943547
