# Supplementary material for: Comprehensive characterization of 536 patient-derived xenograft models prioritizes candidates for targeted treatment
Source: Nat Commun. 2021 Aug 24;12:5086. doi: 10.1038/s41467-021-25177-3 (PMC8384880; doi:10.1038/s41467-021-25177-3)
Supplement: Supplementary file 10 — Supplementary Data 6 [file 41467_2021_25177_MOESM10_ESM.xlsx]

## Sheet: Sheet1
Supplementary Data 6. Online resources to the represented PDX centers and models
Resource	Information	Model Descriptions
Washington University PDX Development and Trial Center (WUSTL)	siteman.wustl.edu/research/research-programs/solid-tumor-therapeutics-program-sttp/washington-university-pdx-development-and-trial-center	www.pdxfinder.org/source/wustl
	www.pdxnetwork.org/wustl	pdxvariantviewer.ddns.net/pdx
Baylor College of Medicine (BCM)	www.bcm.edu/research/research-services/atc-core-labs/patient-derived-xenograft-and-advanced-in-vivo-models-core	pdxportal.research.bcm.edu/pdxportal
	www.pdxnetwork.org/bcm	www.pdxfinder.org/source/hci-bcm
Huntsman Cancer Institute (HCI)	uofuhealth.utah.edu/huntsman/shared-resources/preclinical-research-resource/xenograft.php	pdxportal.research.bcm.edu/pdxportal
	www.pdxnetwork.org/hcibcm	www.pdxfinder.org/source/hci-bcm
The University of Texas MD Anderson Cancer Center (MDACC)	www.mdanderson.org/cancer-types/lung-cancer.html	www.pdxfinder.org/source/mdanderson
	www.pdxnetwork.org/md-anderson
National Cancer Institute Patient - Derived Models Repository (PDMR)	pdmr.cancer.gov	pdmr.cancer.gov/database/default.htm
		www.pdxfinder.org/source/pdmr
The Wistar Institute (WISTAR)	wistar.org/research-discoveries/melanoma-research-center	www.pdxfinder.org/source/wistar-mdanderson-penn
	www.pdxnetwork.org/the-wistarmd-andersonpenn
