# Supplementary material for: Comprehensive characterization of 536 patient-derived xenograft models prioritizes candidates for targeted treatment
Source: Nat Commun. 2021 Aug 24;12:5086. doi: 10.1038/s41467-021-25177-3 (PMC8384880; doi:10.1038/s41467-021-25177-3)
Supplement: Supplementary file 11 — Source Data [file 41467_2021_25177_MOESM11_ESM.zip › Source Data.xlsx]

## Sheet: F2a
Mutation	Sample	Gene	Annot	Cancer	Vaf	Status	GeneAnnot
chr3_179218303_179218303_G_A	HCI-HCI011.WES.Pn	PIK3CA	p.E545K	BRCA	0.520833	PDX	PIK3CA-E545K
chr17_7673802_7673802_C_T	HCI-HCI008.WES.P4	TP53	p.R273H	BRCA	1	PDX	TP53-R273H
chr3_179234297_179234297_A_G	HCI-HCI008.WES.P4	PIK3CA	p.H1047R	BRCA	0.999014	PDX	PIK3CA-H1047R
chr3_179218303_179218303_G_A	HCI-HCI011.WES.P3	PIK3CA	p.E545K	BRCA	0.713592	PDX	PIK3CA-E545K
chr3_179234297_179234297_A_G	HCI-HCI013.WES.P3	PIK3CA	p.H1047R	BRCA	0.489017	PDX	PIK3CA-H1047R
chr3_179234297_179234297_A_G	HCI-HCI003.WES.P3	PIK3CA	p.H1047R	BRCA	1	PDX	PIK3CA-H1047R
chr3_179234297_179234297_A_G	HCI-HCI003.WES.P6	PIK3CA	p.H1047R	BRCA	0.998097	PDX	PIK3CA-H1047R
chr17_7674221_7674221_G_A	PDMR-114348.WES.P1-ATHY22	TP53	p.R248W	READ	1	PDX	TP53-R248W
chr17_7674221_7674221_G_A	PDMR-114348.WES.P2-ATHY24P18	TP53	p.R248W	READ	1	PDX	TP53-R248W
chr17_7674221_7674221_G_A	PDMR-114348.WES.P1-ATHY24	TP53	p.R248W	READ	1	PDX	TP53-R248W
chr17_7674221_7674221_G_A	PDMR-114348.WES.P0-ATH	TP53	p.R248W	READ	0.987097	PDX	TP53-R248W
chr17_7675088_7675088_C_T	PDMR-114551.WES.P2-M667M226C21	TP53	p.R175H	Other	0.412281	PDX	TP53-R175H
chr17_7675088_7675088_C_T	PDMR-114551.WES.P2-M667M226C29	TP53	p.R175H	Other	0.398601	PDX	TP53-R175H
chr17_7675088_7675088_C_T	PDMR-114551.WES.P1-M667M226	TP53	p.R175H	Other	0.5	PDX	TP53-R175H
chr17_7675088_7675088_C_T	PDMR-114551.WES.P2-M667M227C30	TP53	p.R175H	Other	0.490385	PDX	TP53-R175H
chr17_7675088_7675088_C_T	PDMR-114551.WES.P2-M667M228C43	TP53	p.R175H	Other	0.488372	PDX	TP53-R175H
chr17_7675088_7675088_C_T	PDMR-114551.WES.P1-M667M228	TP53	p.R175H	Other	0.489362	PDX	TP53-R175H
chr17_7675088_7675088_C_T	PDMR-114551.WES.P2-M667M229C04	TP53	p.R175H	Other	0.585586	PDX	TP53-R175H
chr17_7675088_7675088_C_T	PDMR-114551.WES.P2-M667M229C06	TP53	p.R175H	Other	0.487654	PDX	TP53-R175H
chr17_7675088_7675088_C_T	PDMR-114551.WES.P0-M676	TP53	p.R175H	Other	0.591304	PDX	TP53-R175H
chr12_25245347_25245347_C_T	PDMR-128783.WES.P2-VJ6DZ2WS0	KRAS	p.G13D	COAD	0.5	PDX	KRAS-G13D
chr12_25245347_25245347_C_T	PDMR-128783.WES.P3-VJ6DZ2WS2YL1	KRAS	p.G13D	COAD	0.5	PDX	KRAS-G13D
chr12_25245347_25245347_C_T	PDMR-128783.WES.P2-VJ6DZ2WS3	KRAS	p.G13D	COAD	0.427835	PDX	KRAS-G13D
chr12_25245347_25245347_C_T	PDMR-128783.WES.P2-VJ7WA3YF0	KRAS	p.G13D	COAD	0.680473	PDX	KRAS-G13D
chr3_179234297_179234297_A_G	HCI-HCI025.WES.P2-14868X7	PIK3CA	p.H1047R	BRCA	0.993827	PDX	PIK3CA-H1047R
chr3_179234297_179234297_A_G	HCI-HCI025.WES.P2-14990X25	PIK3CA	p.H1047R	BRCA	0.997555	PDX	PIK3CA-H1047R
chr7_140753336_140753336_A_T	PDMR-156681.WES.P3-A26A88AJ3AW1	BRAF	p.V600E	SKCM	1	PDX	BRAF-V600E
chr7_140753336_140753336_A_T	PDMR-156681.WES.P3-A26A88AJ4I88	BRAF	p.V600E	SKCM	0.981132	PDX	BRAF-V600E
chr7_140753336_140753336_A_T	PDMR-156681.WES.P3-A26A89AJ5AW4	BRAF	p.V600E	SKCM	1	PDX	BRAF-V600E
chr7_140753336_140753336_A_T	PDMR-156681.WES.P3-A26A89AJ6AU1	BRAF	p.V600E	SKCM	1	PDX	BRAF-V600E
chr7_140753336_140753336_A_T	PDMR-156681.WES.P0-A26	BRAF	p.V600E	SKCM	0.991803	PDX	BRAF-V600E
chr3_179218303_179218303_G_A	PDMR-172845.WES.P3-M770J02J24JA5	PIK3CA	p.E545K	COAD	0.440789	PDX	PIK3CA-E545K
chr12_25245350_25245350_C_T	PDMR-172845.WES.P3-M770J02J24JA5	KRAS	p.G12D	COAD	0.641509	PDX	KRAS-G12D
chr3_179218303_179218303_G_A	PDMR-172845.WES.P2-M770J02J32	PIK3CA	p.E545K	COAD	0.561798	PDX	PIK3CA-E545K
chr12_25245350_25245350_C_T	PDMR-172845.WES.P2-M770J02J32	KRAS	p.G12D	COAD	0.69375	PDX	KRAS-G12D
chr3_179218303_179218303_G_A	PDMR-172845.WES.P1-M770J02	PIK3CA	p.E545K	COAD	0.446809	PDX	PIK3CA-E545K
chr12_25245350_25245350_C_T	PDMR-172845.WES.P1-M770J02	KRAS	p.G12D	COAD	0.579545	PDX	KRAS-G12D
chr3_179218303_179218303_G_A	PDMR-172845.WES.P2-M770J03J74	PIK3CA	p.E545K	COAD	0.574257	PDX	PIK3CA-E545K
chr12_25245350_25245350_C_T	PDMR-172845.WES.P2-M770J03J74	KRAS	p.G12D	COAD	0.693694	PDX	KRAS-G12D
chr3_179218303_179218303_G_A	PDMR-172845.WES.P2-M770J05J48	PIK3CA	p.E545K	COAD	0.391304	PDX	PIK3CA-E545K
chr12_25245350_25245350_C_T	PDMR-172845.WES.P2-M770J05J48	KRAS	p.G12D	COAD	0.682028	PDX	KRAS-G12D
chr3_179218303_179218303_G_A	PDMR-172845.WES.P0-M770	PIK3CA	p.E545K	COAD	0.445652	PDX	PIK3CA-E545K
chr12_25245350_25245350_C_T	PDMR-172845.WES.P0-M770	KRAS	p.G12D	COAD	0.6625	PDX	KRAS-G12D
chr3_179218303_179218303_G_A	PDMR-172845.WES.P1-M776M1151	PIK3CA	p.E545K	COAD	0.363636	PDX	PIK3CA-E545K
chr12_25245350_25245350_C_T	PDMR-172845.WES.P1-M776M1151	KRAS	p.G12D	COAD	0.616438	PDX	KRAS-G12D
chr3_179218303_179218303_G_A	PDMR-172845.WES.P2-M776M1152J66	PIK3CA	p.E545K	COAD	0.478873	PDX	PIK3CA-E545K
chr12_25245350_25245350_C_T	PDMR-172845.WES.P2-M776M1152J66	KRAS	p.G12D	COAD	0.573643	PDX	KRAS-G12D
chr3_179218303_179218303_G_A	PDMR-172845.WES.P2-M776M1153J58	PIK3CA	p.E545K	COAD	0.425287	PDX	PIK3CA-E545K
chr12_25245350_25245350_C_T	PDMR-172845.WES.P2-M776M1153J58	KRAS	p.G12D	COAD	0.641026	PDX	KRAS-G12D
chr3_179218303_179218303_G_A	PDMR-172845.WES.P2-M776M1154J15	PIK3CA	p.E545K	COAD	0.516949	PDX	PIK3CA-E545K
chr12_25245350_25245350_C_T	PDMR-172845.WES.P2-M776M1154J15	KRAS	p.G12D	COAD	0.578947	PDX	KRAS-G12D
chr3_179218303_179218303_G_A	PDMR-172845.WES.P2-M776M1155J93	PIK3CA	p.E545K	COAD	0.475	PDX	PIK3CA-E545K
chr12_25245350_25245350_C_T	PDMR-172845.WES.P2-M776M1155J93	KRAS	p.G12D	COAD	0.64794	PDX	KRAS-G12D
chr3_179218303_179218303_G_A	PDMR-172845.WES.P0-M776	PIK3CA	p.E545K	COAD	0.319444	PDX	PIK3CA-E545K
chr12_25245350_25245350_C_T	PDMR-172845.WES.P0-M776	KRAS	p.G12D	COAD	0.68254	PDX	KRAS-G12D
chr3_179218303_179218303_G_A	PDMR-172845.WES.P2-M80J07JA4	PIK3CA	p.E545K	COAD	0.649351	PDX	PIK3CA-E545K
chr12_25245350_25245350_C_T	PDMR-172845.WES.P2-M80J07JA4	KRAS	p.G12D	COAD	0.551971	PDX	KRAS-G12D
chr3_179218303_179218303_G_A	PDMR-172845.WES.P2-M80J08J61	PIK3CA	p.E545K	COAD	0.489209	PDX	PIK3CA-E545K
chr12_25245350_25245350_C_T	PDMR-172845.WES.P2-M80J08J61	KRAS	p.G12D	COAD	0.669725	PDX	KRAS-G12D
chr3_179218303_179218303_G_A	PDMR-172845.WES.P1-M80J08	PIK3CA	p.E545K	COAD	0.463158	PDX	PIK3CA-E545K
chr12_25245350_25245350_C_T	PDMR-172845.WES.P1-M80J08	KRAS	p.G12D	COAD	0.575	PDX	KRAS-G12D
chr3_179218303_179218303_G_A	PDMR-172845.WES.P2-M80J09J83	PIK3CA	p.E545K	COAD	0.625	PDX	PIK3CA-E545K
chr12_25245350_25245350_C_T	PDMR-172845.WES.P2-M80J09J83	KRAS	p.G12D	COAD	0.616379	PDX	KRAS-G12D
chr3_179218303_179218303_G_A	PDMR-172845.WES.P2-M80J09J86	PIK3CA	p.E545K	COAD	0.57732	PDX	PIK3CA-E545K
chr12_25245350_25245350_C_T	PDMR-172845.WES.P2-M80J09J86	KRAS	p.G12D	COAD	0.623529	PDX	KRAS-G12D
chr3_179218303_179218303_G_A	PDMR-172845.WES.P0-M80	PIK3CA	p.E545K	COAD	0.417722	PDX	PIK3CA-E545K
chr12_25245350_25245350_C_T	PDMR-172845.WES.P0-M80	KRAS	p.G12D	COAD	0.506667	PDX	KRAS-G12D
chr3_179218303_179218303_G_A	PDMR-172845.WES.P0-J35	PIK3CA	p.E545K	COAD	0.731183	PDX	PIK3CA-E545K
chr12_25245350_25245350_C_T	PDMR-172845.WES.P0-J35	KRAS	p.G12D	COAD	0.682759	PDX	KRAS-G12D
chr3_179218303_179218303_G_A	PDMR-172845.WES.P1-J38JF0	PIK3CA	p.E545K	COAD	0.731429	PDX	PIK3CA-E545K
chr12_25245350_25245350_C_T	PDMR-172845.WES.P1-J38JF0	KRAS	p.G12D	COAD	0.664474	PDX	KRAS-G12D
chr3_179218303_179218303_G_A	PDMR-172845.WES.P1-J38JF7	PIK3CA	p.E545K	COAD	0.743284	PDX	PIK3CA-E545K
chr12_25245350_25245350_C_T	PDMR-172845.WES.P1-J38JF7	KRAS	p.G12D	COAD	0.554217	PDX	KRAS-G12D
chr7_140753336_140753336_A_T	PDMR-174941.WES.P3-DA3DW5YB6Z33	BRAF	p.V600E	SKCM	0.76	PDX	BRAF-V600E
chr7_140753336_140753336_A_T	PDMR-174941.WES.P2-DA3DW5YB6	BRAF	p.V600E	SKCM	0.673469	PDX	BRAF-V600E
chr7_140753336_140753336_A_T	PDMR-174941.WES.P0-DA3	BRAF	p.V600E	SKCM	0.643836	PDX	BRAF-V600E
chr7_140753336_140753336_A_T	PDMR-174941.WES.P2-DA4DZ7WS8	BRAF	p.V600E	SKCM	0.542169	PDX	BRAF-V600E
chr7_140753336_140753336_A_T	PDMR-175126.WES.P1-TCAPT4	BRAF	p.V600E	COAD	0.452055	PDX	BRAF-V600E
chr7_140753336_140753336_A_T	PDMR-175126.WES.P1-TCAPT6	BRAF	p.V600E	COAD	0.529412	PDX	BRAF-V600E
chr7_140753336_140753336_A_T	PDMR-175126.WES.P0-TCA	BRAF	p.V600E	COAD	0.507463	PDX	BRAF-V600E
chr7_140753336_140753336_A_T	PDMR-175126.WES.P1-TCEPF2	BRAF	p.V600E	COAD	0.421053	PDX	BRAF-V600E
chr7_140753336_140753336_A_T	PDMR-175126.WES.P1-TCEPF3	BRAF	p.V600E	COAD	0.419355	PDX	BRAF-V600E
chr7_140753336_140753336_A_T	PDMR-175126.WES.P0-TCE	BRAF	p.V600E	COAD	0.46	PDX	BRAF-V600E
chr17_7675088_7675088_C_T	PDMR-176247.WES.P2-IK9W16M798	TP53	p.R175H	COAD	1	PDX	TP53-R175H
chr17_7675088_7675088_C_T	PDMR-176247.WES.P1-IK9W17	TP53	p.R175H	COAD	1	PDX	TP53-R175H
chr17_7675088_7675088_C_T	PDMR-176247.WES.P0-IK9	TP53	p.R175H	COAD	0.944444	PDX	TP53-R175H
chr17_7675088_7675088_C_T	PDMR-176247.WES.P2-IL1M965J04	TP53	p.R175H	COAD	1	PDX	TP53-R175H
chr17_7675088_7675088_C_T	PDMR-176247.WES.P1-IL1M965	TP53	p.R175H	COAD	1	PDX	TP53-R175H
chr17_7675088_7675088_C_T	PDMR-176247.WES.P0-IL1	TP53	p.R175H	COAD	0.992481	PDX	TP53-R175H
chr17_7675088_7675088_C_T	PDMR-185487.WES.P3-KB5LE3MF2N28	TP53	p.R175H	COAD	0.977778	PDX	TP53-R175H
chr17_7675088_7675088_C_T	PDMR-185487.WES.P2-KB5LE7	TP53	p.R175H	COAD	1	PDX	TP53-R175H
chr17_7675088_7675088_C_T	PDMR-185487.WES.P1-KB5LE7	TP53	p.R175H	COAD	1	PDX	TP53-R175H
chr7_140753336_140753336_A_T	PDMR-188146.WES.P1-KGTPK8	BRAF	p.V600E	COAD	0.4625	PDX	BRAF-V600E
chr7_140753336_140753336_A_T	PDMR-188146.WES.P1-KGTPL0	BRAF	p.V600E	COAD	0.510204	PDX	BRAF-V600E
chr7_140753336_140753336_A_T	PDMR-188146.WES.P1-KGVPL8	BRAF	p.V600E	COAD	0.445652	PDX	BRAF-V600E
chr7_140753336_140753336_A_T	PDMR-188146.WES.P2-KGVPN2	BRAF	p.V600E	COAD	0.592105	PDX	BRAF-V600E
chr7_140753336_140753336_A_T	PDMR-188146.WES.P2-KGVPN5	BRAF	p.V600E	COAD	0.454545	PDX	BRAF-V600E
chr7_140753336_140753336_A_T	PDMR-188146.WES.P0-KGV	BRAF	p.V600E	COAD	0.612245	PDX	BRAF-V600E
chr17_7675088_7675088_C_T	PDMR-192522.WES.P2-TCWUJ0XG2	TP53	p.R175H	COAD	0.25	PDX	TP53-R175H
chr17_7675088_7675088_C_T	PDMR-192522.WES.P1-TCWUJ6	TP53	p.R175H	COAD	0.36019	PDX	TP53-R175H
chr17_7675088_7675088_C_T	PDMR-192522.WES.P0-TCW	TP53	p.R175H	COAD	0.344156	PDX	TP53-R175H
chr17_7675088_7675088_C_T	PDMR-192522.WES.P1-TCYTF7	TP53	p.R175H	COAD	0.523585	PDX	TP53-R175H
chr17_7675088_7675088_C_T	PDMR-192522.WES.P2-TCYTG1WC7	TP53	p.R175H	COAD	0.546392	PDX	TP53-R175H
chr17_7675088_7675088_C_T	PDMR-192522.WES.P0-TCY	TP53	p.R175H	COAD	0.710692	PDX	TP53-R175H
chr17_7673802_7673802_C_T	PDMR-243952.WES.P1-A20M882	TP53	p.R273H	BLCA	1	PDX	TP53-R273H
chr17_7673802_7673802_C_T	PDMR-243952.WES.P1-A20M883	TP53	p.R273H	BLCA	1	PDX	TP53-R273H
chr17_7673802_7673802_C_T	PDMR-243952.WES.P2-A20M884M242	TP53	p.R273H	BLCA	1	PDX	TP53-R273H
chr17_7673802_7673802_C_T	PDMR-243952.WES.P2-A20M886M999	TP53	p.R273H	BLCA	1	PDX	TP53-R273H
chr17_7673802_7673802_C_T	PDMR-243952.WES.P0-A20	TP53	p.R273H	BLCA	1	PDX	TP53-R273H
chr3_179218303_179218303_G_A	PDMR-245127.WES.P3-KE6L72N45VG1	PIK3CA	p.E545K	HNSC	0.591549	PDX	PIK3CA-E545K
chr3_179218303_179218303_G_A	PDMR-245127.WES.P1-KE6L74	PIK3CA	p.E545K	HNSC	0.591398	PDX	PIK3CA-E545K
chr3_179218303_179218303_G_A	PDMR-245127.WES.P0-KE6	PIK3CA	p.E545K	HNSC	0.657143	PDX	PIK3CA-E545K
chr3_179218303_179218303_G_A	PDMR-245127.WES.P2-KE8KY7	PIK3CA	p.E545K	HNSC	0.766667	PDX	PIK3CA-E545K
chr12_25245350_25245350_C_T	PDMR-254851.WES.P1-QPHH29	KRAS	p.G12D	COAD	0.610837	PDX	KRAS-G12D
chr12_25245350_25245350_C_T	PDMR-254851.WES.P1-QPHH31	KRAS	p.G12D	COAD	0.622222	PDX	KRAS-G12D
chr12_25245350_25245350_C_T	PDMR-254851.WES.P1-QPJGD3	KRAS	p.G12D	COAD	0.603659	PDX	KRAS-G12D
chr12_25245350_25245350_C_T	PDMR-254851.WES.P0-QPJ	KRAS	p.G12D	COAD	0.672316	PDX	KRAS-G12D
chr3_179218303_179218303_G_A	PDMR-261386.WES.P1-N69M989	PIK3CA	p.E545K	BLCA	0.414773	PDX	PIK3CA-E545K
chr3_179218303_179218303_G_A	PDMR-261386.WES.P1-N70P05	PIK3CA	p.E545K	BLCA	0.394958	PDX	PIK3CA-E545K
chr3_179218303_179218303_G_A	PDMR-261386.WES.P0-N70	PIK3CA	p.E545K	BLCA	0.574468	PDX	PIK3CA-E545K
chr3_179218303_179218303_G_A	PDMR-273541.WES.P2-E79A62F58	PIK3CA	p.E545K	COAD	0.409091	PDX	PIK3CA-E545K
chr3_179218303_179218303_G_A	PDMR-273541.WES.P1-E79A62	PIK3CA	p.E545K	COAD	0.398438	PDX	PIK3CA-E545K
chr3_179218303_179218303_G_A	PDMR-273541.WES.P1-E79A63	PIK3CA	p.E545K	COAD	0.436893	PDX	PIK3CA-E545K
chr3_179218303_179218303_G_A	PDMR-273541.WES.P0-E79	PIK3CA	p.E545K	COAD	0.412162	PDX	PIK3CA-E545K
chr17_7673802_7673802_C_T	PDMR-281562.WES.P2-PFPG94N92	TP53	p.R273H	COAD	1	PDX	TP53-R273H
chr17_7673802_7673802_C_T	PDMR-281562.WES.P2-PFPG95N95	TP53	p.R273H	COAD	1	PDX	TP53-R273H
chr17_7673802_7673802_C_T	PDMR-281562.WES.P2-PFPG96P48	TP53	p.R273H	COAD	1	PDX	TP53-R273H
chr17_7673802_7673802_C_T	PDMR-281562.WES.P1-PFPG96	TP53	p.R273H	COAD	1	PDX	TP53-R273H
chr17_7673802_7673802_C_T	PDMR-281562.WES.P1-PGJPG1	TP53	p.R273H	COAD	1	PDX	TP53-R273H
chr17_7674221_7674221_G_A	PDMR-283228.WES.P2-A04VW5UV9	TP53	p.R248W	SKCM	0.588235	PDX	TP53-R248W
chr3_179234297_179234297_A_G	PDMR-283339.WES.P1-GEXUJ4	PIK3CA	p.H1047R	Other	0.995968	PDX	PIK3CA-H1047R
chr3_179234297_179234297_A_G	PDMR-283339.WES.P1-GEXUJ5	PIK3CA	p.H1047R	Other	1	PDX	PIK3CA-H1047R
chr3_179234297_179234297_A_G	PDMR-283339.WES.P1-GEYUJ7	PIK3CA	p.H1047R	Other	0.997368	PDX	PIK3CA-H1047R
chr3_179234297_179234297_A_G	PDMR-283339.WES.P0-GEY	PIK3CA	p.H1047R	Other	0.996479	PDX	PIK3CA-H1047R
chr3_179234297_179234297_A_G	PDMR-283339.WES.P1-GFCUG5	PIK3CA	p.H1047R	Other	0.988473	PDX	PIK3CA-H1047R
chr3_179234297_179234297_A_G	PDMR-328469.WES.P2-E9CF79N98	PIK3CA	p.H1047R	COAD	0.445682	PDX	PIK3CA-H1047R
chr3_179234297_179234297_A_G	PDMR-328469.WES.P1-E9CF79	PIK3CA	p.H1047R	COAD	0.523962	PDX	PIK3CA-H1047R
chr3_179234297_179234297_A_G	PDMR-328469.WES.P2-E9CF81N88	PIK3CA	p.H1047R	COAD	0.466859	PDX	PIK3CA-H1047R
chr3_179234297_179234297_A_G	PDMR-328469.WES.P2-E9CF81N89	PIK3CA	p.H1047R	COAD	0.448485	PDX	PIK3CA-H1047R
chr3_179234297_179234297_A_G	PDMR-328469.WES.P2-E9CF81N91	PIK3CA	p.H1047R	COAD	0.478261	PDX	PIK3CA-H1047R
chr3_179234297_179234297_A_G	PDMR-328469.WES.P0-E9C	PIK3CA	p.H1047R	COAD	0.479042	PDX	PIK3CA-H1047R
chr12_25245350_25245350_C_T	PDMR-341922.WES.P1-UXXNG4	KRAS	p.G12D	Other	0.7	PDX	KRAS-G12D
chr12_25245350_25245350_C_T	PDMR-341922.WES.P2-UXXNG7PQ1	KRAS	p.G12D	Other	0.638037	PDX	KRAS-G12D
chr12_25245350_25245350_C_T	PDMR-341922.WES.P0-UXX	KRAS	p.G12D	Other	0.558952	PDX	KRAS-G12D
chr12_25245350_25245350_C_T	PDMR-341922.WES.P0-UXY	KRAS	p.G12D	Other	0.643172	PDX	KRAS-G12D
chr12_25245350_25245350_C_T	PDMR-341922.WES.P1-UYCNW4	KRAS	p.G12D	Other	0.619658	PDX	KRAS-G12D
chr12_25245350_25245350_C_T	PDMR-341922.WES.P1-UYENH2	KRAS	p.G12D	Other	0.578704	PDX	KRAS-G12D
chr7_140753336_140753336_A_T	PDMR-349418.WES.P1-JS4KX0	BRAF	p.V600E	LUAD	0.486111	PDX	BRAF-V600E
chr7_140753336_140753336_A_T	PDMR-349418.WES.P0-JS4	BRAF	p.V600E	LUAD	0.443038	PDX	BRAF-V600E
chr7_140753336_140753336_A_T	PDMR-349418.WES.P0-JS5	BRAF	p.V600E	LUAD	0.612245	PDX	BRAF-V600E
chr7_140753336_140753336_A_T	PDMR-349418.WES.P1-JU4KS6	BRAF	p.V600E	LUAD	0.6	PDX	BRAF-V600E
chr7_140753336_140753336_A_T	PDMR-349418.WES.P2-JU4KT5L04	BRAF	p.V600E	LUAD	0.775	PDX	BRAF-V600E
chr7_140753336_140753336_A_T	PDMR-349418.WES.P2-JU4	BRAF	p.V600E	LUAD	0.551724	PDX	BRAF-V600E
chr7_140753336_140753336_A_T	PDMR-349418.WES.P0-JU4	BRAF	p.V600E	LUAD	0.291667	PDX	BRAF-V600E
chr3_179234297_179234297_A_G	PDMR-361931.WES.P1-JT2J24	PIK3CA	p.H1047R	COAD	0.476773	PDX	PIK3CA-H1047R
chr7_140753336_140753336_A_T	PDMR-361931.WES.P1-JT2J24	BRAF	p.V600E	COAD	0.568182	PDX	BRAF-V600E
chr3_179234297_179234297_A_G	PDMR-361931.WES.P2-QV3HV5JE9	PIK3CA	p.H1047R	COAD	0.490196	PDX	PIK3CA-H1047R
chr3_179234297_179234297_A_G	PDMR-361931.WES.P2-QV3HV7JQ1	PIK3CA	p.H1047R	COAD	0.4875	PDX	PIK3CA-H1047R
chr7_140753336_140753336_A_T	PDMR-361931.WES.P2-QV3HV7JQ1	BRAF	p.V600E	COAD	0.440678	PDX	BRAF-V600E
chr3_179234297_179234297_A_G	PDMR-361931.WES.P0-QV3	PIK3CA	p.H1047R	COAD	0.465558	PDX	PIK3CA-H1047R
chr7_140753336_140753336_A_T	PDMR-361931.WES.P0-QV3	BRAF	p.V600E	COAD	0.595745	PDX	BRAF-V600E
chr17_7675088_7675088_C_T	BCM-28918.WES.Pn	TP53	p.R175H	BRCA	1	PDX	TP53-R175H
chr12_25245347_25245347_C_T	PDMR-381249.WES.P1-GFKUZ6	KRAS	p.G13D	UCEC	0.425197	PDX	KRAS-G13D
chr12_25245347_25245347_C_T	PDMR-381249.WES.P0-GFK	KRAS	p.G13D	UCEC	0.421053	PDX	KRAS-G13D
chr12_25245347_25245347_C_T	PDMR-381249.WES.P2-GFNT02	KRAS	p.G13D	UCEC	0.449339	PDX	KRAS-G13D
chr12_25245347_25245347_C_T	PDMR-381249.WES.P0-GFN	KRAS	p.G13D	UCEC	0.423077	PDX	KRAS-G13D
chr12_25245350_25245350_C_T	PDMR-413561.WES.P2-HA0W01W66	KRAS	p.G12D	COAD	0.541818	PDX	KRAS-G12D
chr12_25245350_25245350_C_T	PDMR-413561.WES.P2-HA0W01W68	KRAS	p.G12D	COAD	0.617925	PDX	KRAS-G12D
chr12_25245350_25245350_C_T	PDMR-413561.WES.P1-HA0W04	KRAS	p.G12D	COAD	0.547619	PDX	KRAS-G12D
chr12_25245350_25245350_C_T	PDMR-413561.WES.P1-HA1X18	KRAS	p.G12D	COAD	0.54717	PDX	KRAS-G12D
chr7_140753336_140753336_A_T	PDMR-425362.WES.P1-AY7U79	BRAF	p.V600E	SKCM	0.555556	PDX	BRAF-V600E
chr7_140753336_140753336_A_T	PDMR-425362.WES.P2-AY7U81T63	BRAF	p.V600E	SKCM	0.625	PDX	BRAF-V600E
chr7_140753336_140753336_A_T	PDMR-425362.WES.P1-AY7U82	BRAF	p.V600E	SKCM	0.6	PDX	BRAF-V600E
chr3_179234297_179234297_A_G	PDMR-439126.WES.P2-LV9P72UD0	PIK3CA	p.H1047R	COAD	0.459574	PDX	PIK3CA-H1047R
chr3_179234297_179234297_A_G	PDMR-439126.WES.P3-LV9P72	PIK3CA	p.H1047R	COAD	0.467085	PDX	PIK3CA-H1047R
chr3_179234297_179234297_A_G	PDMR-439126.WES.P2-LV9P72	PIK3CA	p.H1047R	COAD	0.732535	PDX	PIK3CA-H1047R
chr3_179234297_179234297_A_G	PDMR-439126.WES.P0-LV9	PIK3CA	p.H1047R	COAD	0.518657	PDX	PIK3CA-H1047R
chr3_179234297_179234297_A_G	PDMR-439126.WES.P2-LW0P33QP0	PIK3CA	p.H1047R	COAD	0.52924	PDX	PIK3CA-H1047R
chr3_179234297_179234297_A_G	PDMR-439126.WES.P1-LW0P40	PIK3CA	p.H1047R	COAD	0.408946	PDX	PIK3CA-H1047R
chr17_7674220_7674220_C_T	PDMR-451658.WES.P1-E09G26	TP53	p.R248Q	COAD	1	PDX	TP53-R248Q
chr17_7674220_7674220_C_T	PDMR-451658.WES.P0-E10	TP53	p.R248Q	COAD	0.83871	PDX	TP53-R248Q
chr17_7674220_7674220_C_T	PDMR-451658.WES.P1-E12H76	TP53	p.R248Q	COAD	1	PDX	TP53-R248Q
chr17_7674220_7674220_C_T	PDMR-456648.WES.P2-U79Q48M186	TP53	p.R248Q	BLCA	1	PDX	TP53-R248Q
chr17_7674220_7674220_C_T	PDMR-456648.WES.P1-U79Q49	TP53	p.R248Q	BLCA	1	PDX	TP53-R248Q
chr17_7674220_7674220_C_T	PDMR-456648.WES.P1-U79Q50	TP53	p.R248Q	BLCA	1	PDX	TP53-R248Q
chr17_7674220_7674220_C_T	PDMR-456648.WES.P0-U82	TP53	p.R248Q	BLCA	1	PDX	TP53-R248Q
chr17_7673802_7673802_C_T	PDMR-463931.WES.P2-I38NH4	TP53	p.R273H	PAAD	1	PDX	TP53-R273H
chr17_7673802_7673802_C_T	PDMR-463931.WES.P4-I38NH5W97M672	TP53	p.R273H	PAAD	1	PDX	TP53-R273H
chr17_7673802_7673802_C_T	PDMR-463931.WES.P2-I38NH5W97	TP53	p.R273H	PAAD	1	PDX	TP53-R273H
chr17_7673802_7673802_C_T	PDMR-463931.WES.P3-I38NH5W98EB1	TP53	p.R273H	PAAD	1	PDX	TP53-R273H
chr17_7673802_7673802_C_T	PDMR-463931.WES.P0-I38	TP53	p.R273H	PAAD	1	PDX	TP53-R273H
chr17_7673802_7673802_C_T	PDMR-463931.WES.P1-I40M470	TP53	p.R273H	PAAD	1	PDX	TP53-R273H
chr3_179218303_179218303_G_A	PDMR-475296.WES.P1-KPNPN8	PIK3CA	p.E545K	READ	0.386364	PDX	PIK3CA-E545K
chr3_179218303_179218303_G_A	PDMR-475296.WES.P1-KPNPN9	PIK3CA	p.E545K	READ	0.35503	PDX	PIK3CA-E545K
chr3_179218303_179218303_G_A	PDMR-475296.WES.P1-KPNPP2	PIK3CA	p.E545K	READ	0.417808	PDX	PIK3CA-E545K
chr3_179218303_179218303_G_A	PDMR-475296.WES.P2-KPTPP9	PIK3CA	p.E545K	READ	0.458333	PDX	PIK3CA-E545K
chr3_179218303_179218303_G_A	PDMR-475296.WES.P1-KPTPP9	PIK3CA	p.E545K	READ	0.515152	PDX	PIK3CA-E545K
chr3_179218303_179218303_G_A	PDMR-475296.WES.P0-KPT	PIK3CA	p.E545K	READ	0.363636	PDX	PIK3CA-E545K
chr7_140753336_140753336_A_T	PDMR-476673.WES.P2-EGGDC8FP7	BRAF	p.V600E	SKCM	0.261682	PDX	BRAF-V600E
chr7_140753336_140753336_A_T	PDMR-476673.WES.P3-EGGDC8FP8HY7	BRAF	p.V600E	SKCM	0.387097	PDX	BRAF-V600E
chr7_140753336_140753336_A_T	PDMR-476673.WES.P1-EGGDD2	BRAF	p.V600E	SKCM	0.297872	PDX	BRAF-V600E
chr7_140753336_140753336_A_T	PDMR-476673.WES.P2-EGGDD3FQ3	BRAF	p.V600E	SKCM	0.284211	PDX	BRAF-V600E
chr7_140753336_140753336_A_T	PDMR-476673.WES.P0-EGG	BRAF	p.V600E	SKCM	0.25	PDX	BRAF-V600E
chr7_140753336_140753336_A_T	PDMR-479181.WES.P2-TG3U88VJ1	BRAF	p.V600E	COAD	0.461538	PDX	BRAF-V600E
chr7_140753336_140753336_A_T	PDMR-479181.WES.P1-TG3U89	BRAF	p.V600E	COAD	0.482759	PDX	BRAF-V600E
chr7_140753336_140753336_A_T	PDMR-479181.WES.P0-TG3	BRAF	p.V600E	COAD	0.576923	PDX	BRAF-V600E
chr7_140753336_140753336_A_T	PDMR-479181.WES.P1-TG4U97	BRAF	p.V600E	COAD	0.631579	PDX	BRAF-V600E
chr7_140753336_140753336_A_T	PDMR-479181.WES.P2-TG4U98UZ8	BRAF	p.V600E	COAD	0.508197	PDX	BRAF-V600E
chr7_140753336_140753336_A_T	PDMR-479181.WES.P0-TG4	BRAF	p.V600E	COAD	0.641975	PDX	BRAF-V600E
chr7_140753336_140753336_A_T	PDMR-485176.WES.P2-WUQVG4XA2	BRAF	p.V600E	PAAD	0.673077	PDX	BRAF-V600E
chr7_140753336_140753336_A_T	PDMR-485176.WES.P2-WUQVH1WW5	BRAF	p.V600E	PAAD	0.682927	PDX	BRAF-V600E
chr7_140753336_140753336_A_T	PDMR-485176.WES.P3-WUQVH1WW6YE6	BRAF	p.V600E	PAAD	0.830189	PDX	BRAF-V600E
chr7_140753336_140753336_A_T	PDMR-485176.WES.P0-WUQ	BRAF	p.V600E	PAAD	0.516129	PDX	BRAF-V600E
chr3_179218303_179218303_G_A	PDMR-512744.WES.P1-T59TM8	PIK3CA	p.E545K	BLCA	0.450216	PDX	PIK3CA-E545K
chr3_179218303_179218303_G_A	PDMR-512744.WES.P2-T59TM9UN5	PIK3CA	p.E545K	BLCA	0.438914	PDX	PIK3CA-E545K
chr3_179218303_179218303_G_A	PDMR-512744.WES.P3-T59TN0UC1VC9	PIK3CA	p.E545K	BLCA	0.413793	PDX	PIK3CA-E545K
chr3_179218303_179218303_G_A	PDMR-512744.WES.P2-T59TN0UC2	PIK3CA	p.E545K	BLCA	0.443983	PDX	PIK3CA-E545K
chr12_25245347_25245347_C_T	PDMR-512936.WES.P1-EVPCX7	KRAS	p.G13D	READ	0.705882	PDX	KRAS-G13D
chr12_25245347_25245347_C_T	PDMR-512936.WES.P2-EVPD04DV7	KRAS	p.G13D	READ	0.577778	PDX	KRAS-G13D
chr12_25245347_25245347_C_T	PDMR-512936.WES.P3-EVPD04DV8FW7	KRAS	p.G13D	READ	0.643312	PDX	KRAS-G13D
chr12_25245347_25245347_C_T	PDMR-512936.WES.P0-EVP	KRAS	p.G13D	READ	0.722581	PDX	KRAS-G13D
chr12_25245350_25245350_C_A	PDMR-519858.WES.P3-T24TK6UD6V01	KRAS	p.G12V	COAD	0.673077	PDX	KRAS-G12V
chr12_25245350_25245350_C_A	PDMR-519858.WES.P2-T24TK6UD8	KRAS	p.G12V	COAD	1	PDX	KRAS-G12V
chr12_25245350_25245350_C_A	PDMR-519858.WES.P3-T24TK7U91V04	KRAS	p.G12V	COAD	0.648438	PDX	KRAS-G12V
chr12_25245350_25245350_C_A	PDMR-519858.WES.P3-T24TK8U94V07	KRAS	p.G12V	COAD	0.666667	PDX	KRAS-G12V
chr12_25245350_25245350_C_A	PDMR-519858.WES.P2-T24TK8U95	KRAS	p.G12V	COAD	0.517241	PDX	KRAS-G12V
chr12_25245350_25245350_C_A	PDMR-519858.WES.P0-T24	KRAS	p.G12V	COAD	0.641667	PDX	KRAS-G12V
chr12_25245350_25245350_C_T	PDMR-521955.WES.P1-FW8G26	KRAS	p.G12D	PAAD	0.645833	PDX	KRAS-G12D
chr12_25245350_25245350_C_T	PDMR-521955.WES.P2-FW9FQ4H45	KRAS	p.G12D	PAAD	0.549669	PDX	KRAS-G12D
chr12_25245350_25245350_C_T	PDMR-521955.WES.P1-FW9FQ4	KRAS	p.G12D	PAAD	0.527273	PDX	KRAS-G12D
chr12_25245350_25245350_C_T	PDMR-521955.WES.P2-FW9FQ6J17	KRAS	p.G12D	PAAD	0.630769	PDX	KRAS-G12D
chr12_25245350_25245350_C_T	PDMR-521955.WES.P1-FW9FQ7	KRAS	p.G12D	PAAD	0.492647	PDX	KRAS-G12D
chr12_25245350_25245350_C_T	PDMR-521955.WES.P0-FW9	KRAS	p.G12D	PAAD	0.58	PDX	KRAS-G12D
chr12_25245350_25245350_C_T	PDMR-521955.WES.P1-FY4DU9	KRAS	p.G12D	PAAD	0.6	PDX	KRAS-G12D
chr12_25245350_25245350_C_T	PDMR-521955.WES.P3-FY4DV1F55GP1	KRAS	p.G12D	PAAD	0.683453	PDX	KRAS-G12D
chr12_25245350_25245350_C_T	PDMR-521955.WES.P3-FY4DV2FU4HH2	KRAS	p.G12D	PAAD	0.589888	PDX	KRAS-G12D
chr12_25245350_25245350_C_T	PDMR-521955.WES.P4-FY4DV2FU7H83J31	KRAS	p.G12D	PAAD	0.682243	PDX	KRAS-G12D
chr12_25245350_25245350_C_T	PDMR-521955.WES.P2-FY4DV2FU7	KRAS	p.G12D	PAAD	0.575949	PDX	KRAS-G12D
chr12_25245350_25245350_C_T	PDMR-521955.WES.P0-FY4	KRAS	p.G12D	PAAD	0.578125	PDX	KRAS-G12D
chr12_25245350_25245350_C_T	PDMR-521955.WES.P1-FY6D77	KRAS	p.G12D	PAAD	0.653595	PDX	KRAS-G12D
chr12_25245350_25245350_C_T	PDMR-521955.WES.P0-FY6	KRAS	p.G12D	PAAD	0.569106	PDX	KRAS-G12D
chr12_25245350_25245350_C_T	PDMR-521955.WES.P1-FY8FC5	KRAS	p.G12D	PAAD	0.588957	PDX	KRAS-G12D
chr12_25245350_25245350_C_T	PDMR-521955.WES.P0-FY8	KRAS	p.G12D	PAAD	0.618182	PDX	KRAS-G12D
chr12_25245350_25245350_C_T	PDMR-521955.WES.P2-H2AD52DW3	KRAS	p.G12D	PAAD	0.495238	PDX	KRAS-G12D
chr12_25245350_25245350_C_T	PDMR-521955.WES.P3-H2AD52DW4	KRAS	p.G12D	PAAD	0.592308	PDX	KRAS-G12D
chr12_25245350_25245350_C_T	PDMR-521955.WES.P0-H2C	KRAS	p.G12D	PAAD	0.514493	PDX	KRAS-G12D
chr12_25245350_25245350_C_T	PDMR-521955.WES.P2-H3CDV4FV5	KRAS	p.G12D	PAAD	0.596774	PDX	KRAS-G12D
chr12_25245350_25245350_C_T	PDMR-521955.WES.P3-H3CDV5FK0GV8	KRAS	p.G12D	PAAD	0.552	PDX	KRAS-G12D
chr12_25245350_25245350_C_T	PDMR-521955.WES.P0-H3C	KRAS	p.G12D	PAAD	0.548148	PDX	KRAS-G12D
chr12_25245350_25245350_C_T	PDMR-521955.WES.P1-H4CGA1	KRAS	p.G12D	PAAD	0.553191	PDX	KRAS-G12D
chr12_25245350_25245350_C_T	PDMR-521955.WES.P2-H5CDY3GN6	KRAS	p.G12D	PAAD	0.569061	PDX	KRAS-G12D
chr3_179218303_179218303_G_A	PDMR-524269.WES.P2-E8YH47HQ7	PIK3CA	p.E545K	COAD	0.62963	PDX	PIK3CA-E545K
chr3_179218303_179218303_G_A	PDMR-524269.WES.P1-E8YH47	PIK3CA	p.E545K	COAD	0.649485	PDX	PIK3CA-E545K
chr3_179218303_179218303_G_A	PDMR-524269.WES.P1-E8YH48	PIK3CA	p.E545K	COAD	0.724138	PDX	PIK3CA-E545K
chr3_179218303_179218303_G_A	PDMR-524269.WES.P2-E8YH49HP2	PIK3CA	p.E545K	COAD	0.554688	PDX	PIK3CA-E545K
chr3_179218303_179218303_G_A	PDMR-524269.WES.P2-E8YH49HP4	PIK3CA	p.E545K	COAD	0.669725	PDX	PIK3CA-E545K
chr3_179218303_179218303_G_A	PDMR-524269.WES.P0-E8Y	PIK3CA	p.E545K	COAD	0.592593	PDX	PIK3CA-E545K
chr12_25245347_25245347_C_T	PDMR-558786.WES.P2-FI8D05D58	KRAS	p.G13D	BLCA	0.128834	PDX	KRAS-G13D
chr12_25245347_25245347_C_T	PDMR-558786.WES.P1-FI8D07	KRAS	p.G13D	BLCA	0.56	PDX	KRAS-G13D
chr12_25245347_25245347_C_T	PDMR-558786.WES.P2-FJ2D12D65	KRAS	p.G13D	BLCA	0.605096	PDX	KRAS-G13D
chr17_7675088_7675088_C_T	PDMR-562742.WES.P3-H24WF0M894X07	TP53	p.R175H	HNSC	1	PDX	TP53-R175H
chr17_7675088_7675088_C_T	PDMR-562742.WES.P1-H25HE8	TP53	p.R175H	HNSC	1	PDX	TP53-R175H
chr17_7675088_7675088_C_T	PDMR-562742.WES.P0-H25	TP53	p.R175H	HNSC	1	PDX	TP53-R175H
chr17_7675088_7675088_C_T	PDMR-562742.WES.P0-H26	TP53	p.R175H	HNSC	1	PDX	TP53-R175H
chr7_140753336_140753336_A_T	PDMR-563396.WES.P1-KN9L92	BRAF	p.V600E	SKCM	0.758333	PDX	BRAF-V600E
chr7_140753336_140753336_A_T	PDMR-563396.WES.P2-KN9L97-M706	BRAF	p.V600E	SKCM	0.8	PDX	BRAF-V600E
chr7_140753336_140753336_A_T	PDMR-563396.WES.P2-KN9L97-M710	BRAF	p.V600E	SKCM	0.74026	PDX	BRAF-V600E
chr7_140753336_140753336_A_T	PDMR-563396.WES.P0-KP0	BRAF	p.V600E	SKCM	0.808511	PDX	BRAF-V600E
chr7_140753336_140753336_A_T	PDMR-563396.WES.P1-KP1LD4	BRAF	p.V600E	SKCM	0.72549	PDX	BRAF-V600E
chr7_140753336_140753336_A_T	PDMR-563396.WES.P1-KP1LD5	BRAF	p.V600E	SKCM	0.836066	PDX	BRAF-V600E
chr17_7674220_7674220_C_T	PDMR-572874.WES.P1-JY3KQ7	TP53	p.R248Q	OV	1	PDX	TP53-R248Q
chr17_7674220_7674220_C_T	PDMR-572874.WES.P2-JY4KG5KZ9	TP53	p.R248Q	OV	1	PDX	TP53-R248Q
chr17_7674220_7674220_C_T	PDMR-572874.WES.P1-JY4KG6	TP53	p.R248Q	OV	1	PDX	TP53-R248Q
chr17_7674220_7674220_C_T	PDMR-572874.WES.P1-JY4KG7	TP53	p.R248Q	OV	1	PDX	TP53-R248Q
chr17_7674220_7674220_C_T	PDMR-572874.WES.P0-JY4	TP53	p.R248Q	OV	1	PDX	TP53-R248Q
chr12_25245350_25245350_C_A	PDMR-616732.R2.WES.P2-H2EN46PR0	KRAS	p.G12V	PAAD	0.657143	PDX	KRAS-G12V
chr12_25245350_25245350_C_A	PDMR-616732.R2.WES.P3-H2EN46PR2AK5	KRAS	p.G12V	PAAD	0.609023	PDX	KRAS-G12V
chr12_25245350_25245350_C_A	PDMR-616732.R2.WES.P1-H2EN68	KRAS	p.G12V	PAAD	0.612022	PDX	KRAS-G12V
chr12_25245350_25245350_C_A	PDMR-616732.R2.WES.P1-JWGPJ2	KRAS	p.G12V	PAAD	0.633929	PDX	KRAS-G12V
chr12_25245350_25245350_C_A	PDMR-616732.R3.WES.P1-H3GN13	KRAS	p.G12V	PAAD	0.523256	PDX	KRAS-G12V
chr12_25245350_25245350_C_A	PDMR-616732.R3.WES.P1-H3GN16	KRAS	p.G12V	PAAD	0.483871	PDX	KRAS-G12V
chr12_25245350_25245350_C_A	PDMR-616732.R3.WES.P1-H9HE03	KRAS	p.G12V	PAAD	0.423077	PDX	KRAS-G12V
chr12_25245350_25245350_C_A	PDMR-616732.R3.WES.P1-H9HE04	KRAS	p.G12V	PAAD	0.456522	PDX	KRAS-G12V
chr12_25245350_25245350_C_A	PDMR-616732.R3.WES.P0-H9H	KRAS	p.G12V	PAAD	0.510204	PDX	KRAS-G12V
chr7_140753336_140753336_A_T	PDMR-625472.WES.P1-H67WG0	BRAF	p.V600E	COAD	1	PDX	BRAF-V600E
chr7_140753336_140753336_A_T	PDMR-625472.WES.P1-H68WG3	BRAF	p.V600E	COAD	1	PDX	BRAF-V600E
chr7_140753336_140753336_A_T	PDMR-625472.WES.P0-H68	BRAF	p.V600E	COAD	1	PDX	BRAF-V600E
chr7_140753336_140753336_A_T	PDMR-625472.WES.P1-H69HC1	BRAF	p.V600E	COAD	1	PDX	BRAF-V600E
chr7_140753336_140753336_A_T	PDMR-625472.WES.P0-H69	BRAF	p.V600E	COAD	1	PDX	BRAF-V600E
chr7_140753336_140753336_A_T	PDMR-625472.WES.P1-H70HC4	BRAF	p.V600E	COAD	1	PDX	BRAF-V600E
chr17_7674221_7674221_G_A	PDMR-633739.WES.P1-J1JLW6	TP53	p.R248W	PAAD	1	PDX	TP53-R248W
chr17_7674221_7674221_G_A	PDMR-633739.WES.P1-J1JLX0	TP53	p.R248W	PAAD	1	PDX	TP53-R248W
chr17_7674221_7674221_G_A	PDMR-633739.WES.P2-J1JNE4PA7	TP53	p.R248W	PAAD	1	PDX	TP53-R248W
chr17_7674221_7674221_G_A	PDMR-633739.WES.P0-J1J	TP53	p.R248W	PAAD	1	PDX	TP53-R248W
chr17_7674221_7674221_G_A	PDMR-633739.WES.P1-J4CLW1	TP53	p.R248W	PAAD	1	PDX	TP53-R248W
chr17_7674221_7674221_G_A	PDMR-633739.WES.P1-J4ELV8	TP53	p.R248W	PAAD	1	PDX	TP53-R248W
chr7_140753336_140753336_A_T	PDMR-633993.WES.P2-VI5E39F06	BRAF	p.V600E	SKCM	0.631579	PDX	BRAF-V600E
chr7_140753336_140753336_A_T	PDMR-633993.WES.P1-VI7QT0	BRAF	p.V600E	SKCM	0.561404	PDX	BRAF-V600E
chr7_140753336_140753336_A_T	PDMR-633993.WES.P0-VI7	BRAF	p.V600E	SKCM	0.633333	PDX	BRAF-V600E
chr17_7674220_7674220_C_T	PDMR-692163.WES.P1-C56C88	TP53	p.R248Q	SARC	0.985714	PDX	TP53-R248Q
chr17_7674220_7674220_C_T	PDMR-692163.WES.P1-C56C96	TP53	p.R248Q	SARC	0.9125	PDX	TP53-R248Q
chr17_7674220_7674220_C_T	PDMR-692163.WES.P0-C56	TP53	p.R248Q	SARC	1	PDX	TP53-R248Q
chr17_7674220_7674220_C_T	PDMR-692163.WES.P2-C57L2CB6	TP53	p.R248Q	SARC	1	PDX	TP53-R248Q
chr17_7674220_7674220_C_T	PDMR-692163.WES.P1-C57L2	TP53	p.R248Q	SARC	1	PDX	TP53-R248Q
chr17_7674220_7674220_C_T	PDMR-692163.WES.P1-C57LC98	TP53	p.R248Q	SARC	1	PDX	TP53-R248Q
chr17_7674220_7674220_C_T	PDMR-692163.WES.P0-C57L	TP53	p.R248Q	SARC	0.911111	PDX	TP53-R248Q
chr17_7673802_7673802_C_T	PDMR-692585.WES.P3-AB7IJ0NH9QS9	TP53	p.R273H	LUSC	0.46	PDX	TP53-R273H
chr3_179218303_179218303_G_A	PDMR-692585.WES.P3-AB7IJ0NH9QS9	PIK3CA	p.E545K	LUSC	0.398551	PDX	PIK3CA-E545K
chr17_7673802_7673802_C_T	PDMR-692585.WES.P2-AB7IJ0NI0	TP53	p.R273H	LUSC	0.452174	PDX	TP53-R273H
chr3_179218303_179218303_G_A	PDMR-692585.WES.P2-AB7IJ0NI0	PIK3CA	p.E545K	LUSC	0.263566	PDX	PIK3CA-E545K
chr17_7673802_7673802_C_T	PDMR-692585.WES.P1-AB7IJ0	TP53	p.R273H	LUSC	0.370968	PDX	TP53-R273H
chr3_179218303_179218303_G_A	PDMR-692585.WES.P1-AB7IJ0	PIK3CA	p.E545K	LUSC	0.259843	PDX	PIK3CA-E545K
chr17_7673802_7673802_C_T	PDMR-692585.WES.P3-AB7IJ1NK6M780	TP53	p.R273H	LUSC	0.351351	PDX	TP53-R273H
chr3_179218303_179218303_G_A	PDMR-692585.WES.P3-AB7IJ1NK6M780	PIK3CA	p.E545K	LUSC	0.309783	PDX	PIK3CA-E545K
chr17_7673802_7673802_C_T	PDMR-692585.WES.P0-AB7	TP53	p.R273H	LUSC	0.6125	PDX	TP53-R273H
chr3_179218303_179218303_G_A	PDMR-692585.WES.P0-AB7	PIK3CA	p.E545K	LUSC	0.278761	PDX	PIK3CA-E545K
chr17_7673802_7673802_C_T	PDMR-693688.WES.P2-GW9YZ8XQ7	TP53	p.R273H	Other	1	PDX	TP53-R273H
chr17_7673802_7673802_C_T	PDMR-693688.WES.P2-GX2YS0XW5	TP53	p.R273H	Other	1	PDX	TP53-R273H
chr17_7675088_7675088_C_T	PDMR-714174.WES.P2-T7TB80F29	TP53	p.R175H	COAD	1	PDX	TP53-R175H
chr17_7675088_7675088_C_T	PDMR-714174.WES.P1-T7TB80	TP53	p.R175H	COAD	1	PDX	TP53-R175H
chr17_7675088_7675088_C_T	PDMR-714174.WES.P1-T7TB81	TP53	p.R175H	COAD	1	PDX	TP53-R175H
chr17_7675088_7675088_C_T	PDMR-714174.WES.P0-T7T	TP53	p.R175H	COAD	0.948052	PDX	TP53-R175H
chr12_25245347_25245347_C_T	PDMR-714841.WES.P3-KV6MF7NX6M067	KRAS	p.G13D	COAD	0.768595	PDX	KRAS-G13D
chr12_25245347_25245347_C_T	PDMR-714841.WES.P2-KV6MF7NX7	KRAS	p.G13D	COAD	0.682171	PDX	KRAS-G13D
chr12_25245347_25245347_C_T	PDMR-714841.WES.P1-KV6MG5	KRAS	p.G13D	COAD	0.70922	PDX	KRAS-G13D
chr12_25245347_25245347_C_T	PDMR-714841.WES.P0-KV6	KRAS	p.G13D	COAD	0.77686	PDX	KRAS-G13D
chr12_25245347_25245347_C_T	PDMR-714841.WES.P0-KV7	KRAS	p.G13D	COAD	0.724638	PDX	KRAS-G13D
chr12_25245347_25245347_C_T	PDMR-714841.WES.P1-KV9MH0	KRAS	p.G13D	COAD	0.642857	PDX	KRAS-G13D
chr17_7675088_7675088_C_T	PDMR-722911.WES.P2-HFNH28HF5	TP53	p.R175H	COAD	1	PDX	TP53-R175H
chr17_7675088_7675088_C_T	PDMR-722911.WES.P1-HFNH28	TP53	p.R175H	COAD	1	PDX	TP53-R175H
chr17_7675088_7675088_C_T	PDMR-722911.WES.P3-HFNH29HG2K56	TP53	p.R175H	COAD	1	PDX	TP53-R175H
chr17_7675088_7675088_C_T	PDMR-722911.WES.P2-HFNH35HP8	TP53	p.R175H	COAD	1	PDX	TP53-R175H
chr17_7673802_7673802_C_T	PDMR-729321.WES.P0-YK2	TP53	p.R273H	LUAD	0.846154	PDX	TP53-R273H
chr17_7673802_7673802_C_T	PDMR-729321.WES.P1-YK3-L	TP53	p.R273H	LUAD	0.928571	PDX	TP53-R273H
chr17_7673802_7673802_C_T	PDMR-729321.WES.P1-XS2	TP53	p.R273H	LUAD	0.822222	PDX	TP53-R273H
chr17_7673802_7673802_C_T	PDMR-729321.WES.P0-YK3-R	TP53	p.R273H	LUAD	0.962963	PDX	TP53-R273H
chr17_7673802_7673802_C_T	PDMR-729321.WES.P1-YK4WE2	TP53	p.R273H	LUAD	1	PDX	TP53-R273H
chr17_7673802_7673802_C_T	PDMR-729321.WES.P0-YK4	TP53	p.R273H	LUAD	1	PDX	TP53-R273H
chr3_179234297_179234297_A_G	PDMR-743489.WES.P1-J11JR7	PIK3CA	p.H1047R	Other	0.110778	PDX	PIK3CA-H1047R
chr3_179218303_179218303_G_A	PDMR-746718.WES.P0-X20	PIK3CA	p.E545K	BLCA	0.630769	PDX	PIK3CA-E545K
chr3_179218303_179218303_G_A	PDMR-746718.WES.P0-X22	PIK3CA	p.E545K	BLCA	0.588542	PDX	PIK3CA-E545K
chr3_179218303_179218303_G_A	PDMR-746718.WES.P1-X23XL1	PIK3CA	p.E545K	BLCA	0.687747	PDX	PIK3CA-E545K
chr3_179218303_179218303_G_A	PDMR-746718.WES.P1-X24WG7	PIK3CA	p.E545K	BLCA	0.574219	PDX	PIK3CA-E545K
chr3_179218303_179218303_G_A	PDMR-746718.WES.P0-X24	PIK3CA	p.E545K	BLCA	0.666667	PDX	PIK3CA-E545K
chr17_7675088_7675088_C_T	PDMR-753774.WES.P1-H2VFV9	TP53	p.R175H	COAD	0.502564	PDX	TP53-R175H
chr17_7675088_7675088_C_T	PDMR-753774.WES.P1-H2VFW0	TP53	p.R175H	COAD	0.40201	PDX	TP53-R175H
chr17_7675088_7675088_C_T	PDMR-753774.WES.P0-H2V	TP53	p.R175H	COAD	0.544974	PDX	TP53-R175H
chr17_7675088_7675088_C_T	PDMR-753774.WES.P1-H9UFY8	TP53	p.R175H	COAD	0.534483	PDX	TP53-R175H
chr12_25245350_25245350_C_A	PDMR-756784.WES.P1-FU8DY0	KRAS	p.G12V	COAD	0.560748	PDX	KRAS-G12V
chr12_25245350_25245350_C_A	PDMR-756784.WES.P2-FU8DY2WR7	KRAS	p.G12V	COAD	0.479675	PDX	KRAS-G12V
chr12_25245350_25245350_C_A	PDMR-756784.WES.P2-FU8DY4WU1	KRAS	p.G12V	COAD	0.371795	PDX	KRAS-G12V
chr12_25245350_25245350_C_A	PDMR-756784.WES.P0-FU8	KRAS	p.G12V	COAD	0.447368	PDX	KRAS-G12V
chr12_25245350_25245350_C_A	PDMR-756784.WES.P1-FV0WF4	KRAS	p.G12V	COAD	0.459459	PDX	KRAS-G12V
chr17_7674220_7674220_C_T	PDMR-762968.WES.P1-YP8WE6	TP53	p.R248Q	COAD	0.953947	PDX	TP53-R248Q
chr17_7674220_7674220_C_T	PDMR-762968.WES.P0-YP8	TP53	p.R248Q	COAD	1	PDX	TP53-R248Q
chr17_7674220_7674220_C_T	PDMR-762968.WES.P1-YP9WU8	TP53	p.R248Q	COAD	1	PDX	TP53-R248Q
chr17_7674220_7674220_C_T	PDMR-762968.WES.P1-YQ0W10	TP53	p.R248Q	COAD	1	PDX	TP53-R248Q
chr17_7674220_7674220_C_T	PDMR-762968.WES.P0-YQ0	TP53	p.R248Q	COAD	1	PDX	TP53-R248Q
chr7_140753336_140753336_A_T	PDMR-767577.WES.P2-CF8X82WH1	BRAF	p.V600E	SARC	0.0843373	PDX	BRAF-V600E
chr17_7674220_7674220_C_T	PDMR-772611.WES.P2-XCCM998G73	TP53	p.R248Q	BLCA	1	PDX	TP53-R248Q
chr17_7674220_7674220_C_T	PDMR-772611.WES.P1-XCCM999	TP53	p.R248Q	BLCA	0.99435	PDX	TP53-R248Q
chr17_7674220_7674220_C_T	PDMR-772611.WES.P1-XCHF32	TP53	p.R248Q	BLCA	1	PDX	TP53-R248Q
chr17_7674220_7674220_C_T	PDMR-772611.WES.P2-XCHF39H44	TP53	p.R248Q	BLCA	1	PDX	TP53-R248Q
chr17_7674220_7674220_C_T	PDMR-772611.WES.P0-XCH	TP53	p.R248Q	BLCA	0.984	PDX	TP53-R248Q
chr7_140753336_140753336_A_T	PDMR-773659.WES.P1-NQ6E39	BRAF	p.V600E	SKCM	0.398148	PDX	BRAF-V600E
chr7_140753336_140753336_A_T	PDMR-773659.WES.P0-NQ6	BRAF	p.V600E	SKCM	0.404255	PDX	BRAF-V600E
chr7_140753336_140753336_A_T	PDMR-773659.WES.P1-NQ8K16	BRAF	p.V600E	SKCM	0.880342	PDX	BRAF-V600E
chr7_140753336_140753336_A_T	PDMR-773659.WES.P1-NQ8K17	BRAF	p.V600E	SKCM	0.788618	PDX	BRAF-V600E
chr7_140753336_140753336_A_T	PDMR-773659.WES.P2-NQ8K19M745	BRAF	p.V600E	SKCM	0.828571	PDX	BRAF-V600E
chr7_140753336_140753336_A_T	PDMR-773659.WES.P0-NQ8	BRAF	p.V600E	SKCM	0.636364	PDX	BRAF-V600E
chr17_7673802_7673802_C_T	PDMR-779769.WES.P1-VR7WA7	TP53	p.R273H	READ	1	PDX	TP53-R273H
chr17_7673802_7673802_C_T	PDMR-779769.WES.P3-VS0DY7WQ3Z21	TP53	p.R273H	READ	1	PDX	TP53-R273H
chr17_7673802_7673802_C_T	PDMR-779769.WES.P3-VS0DY7WQ5C22	TP53	p.R273H	READ	1	PDX	TP53-R273H
chr17_7673802_7673802_C_T	PDMR-779769.WES.P1-VS0DY7	TP53	p.R273H	READ	1	PDX	TP53-R273H
chr7_140753336_140753336_A_T	PDMR-817829.WES.P1-KXPPE6	BRAF	p.V600E	COAD	0.565657	PDX	BRAF-V600E
chr7_140753336_140753336_A_T	PDMR-817829.WES.P0-KXP	BRAF	p.V600E	COAD	0.523077	PDX	BRAF-V600E
chr7_140753336_140753336_A_T	PDMR-817829.WES.P1-KXQPA1	BRAF	p.V600E	COAD	0.653465	PDX	BRAF-V600E
chr7_140753336_140753336_A_T	PDMR-817829.WES.P1-KXQPA4	BRAF	p.V600E	COAD	0.6	PDX	BRAF-V600E
chr7_140753336_140753336_A_T	PDMR-825966.WES.P1-U7AN48	BRAF	p.V600E	COAD	0.5	PDX	BRAF-V600E
chr7_140753336_140753336_A_T	PDMR-825966.WES.P1-U7AN51	BRAF	p.V600E	COAD	0.269231	PDX	BRAF-V600E
chr7_140753336_140753336_A_T	PDMR-825966.WES.P0-U7A	BRAF	p.V600E	COAD	0.185185	PDX	BRAF-V600E
chr7_140753336_140753336_A_T	PDMR-825966.WES.P1-U7CP02	BRAF	p.V600E	COAD	0.342105	PDX	BRAF-V600E
chr7_140753336_140753336_A_T	PDMR-825966.WES.P0-U7C	BRAF	p.V600E	COAD	0.45614	PDX	BRAF-V600E
chr17_7675088_7675088_C_T	PDMR-845751.WES.P1-XM7AY1	TP53	p.R175H	HNSC	1	PDX	TP53-R175H
chr17_7675088_7675088_C_T	PDMR-845751.WES.P2-XM7AY3V42	TP53	p.R175H	HNSC	1	PDX	TP53-R175H
chr17_7675088_7675088_C_T	PDMR-845751.WES.P0-XM7	TP53	p.R175H	HNSC	0.965517	PDX	TP53-R175H
chr17_7675088_7675088_C_T	PDMR-845751.WES.P0-XM8	TP53	p.R175H	HNSC	0.811881	PDX	TP53-R175H
chr3_179218303_179218303_G_A	PDMR-855422.WES.P1-A67K89	PIK3CA	p.E545K	BLCA	0.430894	PDX	PIK3CA-E545K
chr3_179218303_179218303_G_A	PDMR-855422.WES.P0-A67	PIK3CA	p.E545K	BLCA	0.526786	PDX	PIK3CA-E545K
chr17_7674221_7674221_G_A	PDMR-929823.WES.P3-I02N45NK3WA6	TP53	p.R248W	HNSC	0.707547	PDX	TP53-R248W
chr17_7674221_7674221_G_A	PDMR-929823.WES.P2-I02N45NK3	TP53	p.R248W	HNSC	0.735294	PDX	TP53-R248W
chr17_7674221_7674221_G_A	PDMR-929823.WES.P2-I02N45NK4	TP53	p.R248W	HNSC	0.648352	PDX	TP53-R248W
chr17_7674221_7674221_G_A	PDMR-929823.WES.P0-I02	TP53	p.R248W	HNSC	0.65625	PDX	TP53-R248W
chr17_7674221_7674221_G_A	PDMR-929823.WES.P2-I03NP1E09	TP53	p.R248W	HNSC	0.666667	PDX	TP53-R248W
chr17_7674221_7674221_G_A	PDMR-929823.WES.P0-I03	TP53	p.R248W	HNSC	0.643836	PDX	TP53-R248W
chr7_140753336_140753336_A_T	PDMR-947758.WES.P1-UCKB52	BRAF	p.V600E	COAD	0.321429	PDX	BRAF-V600E
chr7_140753336_140753336_A_T	PDMR-947758.WES.P1-UCPB22	BRAF	p.V600E	COAD	0.302632	PDX	BRAF-V600E
chr7_140753336_140753336_A_T	PDMR-947758.WES.P1-UCPB25	BRAF	p.V600E	COAD	0.35	PDX	BRAF-V600E
chr7_140753336_140753336_A_T	PDMR-947758.WES.P1-UCPB27	BRAF	p.V600E	COAD	0.308824	PDX	BRAF-V600E
chr7_140753336_140753336_A_T	PDMR-947758.WES.P0-UCP	BRAF	p.V600E	COAD	0.255814	PDX	BRAF-V600E
chr7_140753336_140753336_A_T	PDMR-983718.WES.P1-PJYLY3	BRAF	p.V600E	COAD	0.540984	PDX	BRAF-V600E
chr7_140753336_140753336_A_T	PDMR-983718.WES.P0-PJY	BRAF	p.V600E	COAD	0.455882	PDX	BRAF-V600E
chr7_140753336_140753336_A_T	PDMR-983718.WES.P1-QJCLY1	BRAF	p.V600E	COAD	0.472727	PDX	BRAF-V600E
chr7_140753336_140753336_A_T	PDMR-983718.WES.P1-QJCLY2	BRAF	p.V600E	COAD	0.69697	PDX	BRAF-V600E
chr7_140753336_140753336_A_T	PDMR-983718.WES.P1-QJCLY4	BRAF	p.V600E	COAD	0.423077	PDX	BRAF-V600E
chr7_140753336_140753336_A_T	PDMR-983718.WES.P0-QJC	BRAF	p.V600E	COAD	0.603774	PDX	BRAF-V600E
chr7_140753336_140753336_A_T	PDMR-997537.WES.P1-HN1G62	BRAF	p.V600E	COAD	0.444444	PDX	BRAF-V600E
chr7_140753336_140753336_A_T	PDMR-997537.WES.P0-HN1	BRAF	p.V600E	COAD	0.405797	PDX	BRAF-V600E
chr7_140753336_140753336_A_T	PDMR-997537.WES.P1-HP1G72	BRAF	p.V600E	COAD	0.472222	PDX	BRAF-V600E
chr7_140753336_140753336_A_T	PDMR-997537.WES.P0-HP1	BRAF	p.V600E	COAD	0.5125	PDX	BRAF-V600E
chr3_179218303_179218303_G_A	PDMR-997726.WES.P1-X15W14	PIK3CA	p.E545K	LUSC	0.790634	PDX	PIK3CA-E545K
chr3_179218303_179218303_G_A	PDMR-997726.WES.P1-X16XX3	PIK3CA	p.E545K	LUSC	0.78	PDX	PIK3CA-E545K
chr3_179218303_179218303_G_A	PDMR-997726.WES.P1-X18W29	PIK3CA	p.E545K	LUSC	0.745407	PDX	PIK3CA-E545K
chr3_179218303_179218303_G_A	PDMR-997726.WES.P0-X18	PIK3CA	p.E545K	LUSC	0.79257	PDX	PIK3CA-E545K
chr3_179218303_179218303_G_A	PDMR-997726.WES.P1-X19XY3	PIK3CA	p.E545K	LUSC	0.662162	PDX	PIK3CA-E545K
chr3_179218303_179218303_G_A	MDACC-TC211.WES.P0	PIK3CA	p.E545K	LUAD	0.453125	PDX	PIK3CA-E545K
chr12_25245347_25245347_C_T	MDACC-TC219.WES.P0	KRAS	p.G13D	LUAD	0.478261	PDX	KRAS-G13D
chr17_7674221_7674221_G_A	MDACC-TC241.WES.P0	TP53	p.R248W	LUAD	0.567308	PDX	TP53-R248W
chr17_7674220_7674220_C_T	PDMR-BL0293.WES.P4-M671M14	TP53	p.R248Q	BLCA	1	PDX	TP53-R248Q
chr17_7674220_7674220_C_T	PDMR-BL0293.WES.P4-M671M16	TP53	p.R248Q	BLCA	1	PDX	TP53-R248Q
chr17_7674220_7674220_C_T	PDMR-BL0293.WES.P3-M671	TP53	p.R248Q	BLCA	1	PDX	TP53-R248Q
chr17_7674220_7674220_C_T	PDMR-BL0293.WES.P5-M672M291M321	TP53	p.R248Q	BLCA	1	PDX	TP53-R248Q
chr17_7674220_7674220_C_T	PDMR-BL0293.WES.P5-M672M291M323	TP53	p.R248Q	BLCA	1	PDX	TP53-R248Q
chr12_25245347_25245347_C_T	PDMR-CN0330.WES.P5-M518M201	KRAS	p.G13D	COAD	0.64881	PDX	KRAS-G13D
chr12_25245347_25245347_C_T	PDMR-CN0330.WES.P5-M518M203	KRAS	p.G13D	COAD	0.636364	PDX	KRAS-G13D
chr12_25245347_25245347_C_T	PDMR-CN0330.WES.P4-M518	KRAS	p.G13D	COAD	0.655556	PDX	KRAS-G13D
chr12_25245347_25245347_C_T	PDMR-CN0330.WES.P6-M519M2M218	KRAS	p.G13D	COAD	0.650407	PDX	KRAS-G13D
chr12_25245347_25245347_C_T	PDMR-CN0330.WES.P6-M551M121M1410	KRAS	p.G13D	COAD	0.627706	PDX	KRAS-G13D
chr7_140753336_140753336_A_T	WI-WM3960.WES.P0	BRAF	p.V600E	SKCM	0.996522	PDX	BRAF-V600E
chr3_179234297_179234297_A_G	BCM-24965.WES.Pn	PIK3CA	p.H1047R	BRCA	0.316456	PDX	PIK3CA-H1047R
chr17_7674220_7674220_C_T	BCM-666.WES.Pn-S1	TP53	p.R248Q	BRCA	1	PDX	TP53-R248Q
chr17_7674220_7674220_C_T	BCM-24488.WES.Pn	TP53	p.R248Q	BRCA	1	PDX	TP53-R248Q
chr17_7674220_7674220_C_T	BCM-666.WES.Pn-S3	TP53	p.R248Q	BRCA	1	PDX	TP53-R248Q
chr17_7673802_7673802_C_T	WU-L011.WES.P0	TP53	p.R273H	BRCA	0.988701	PDX	TP53-R273H
chr12_25245347_25245347_C_T	WU-L002.WES.P0	KRAS	p.G13D	BRCA	0.501877	PDX	KRAS-G13D
chr17_7675088_7675088_C_T	WU-L003.WES.Pn	TP53	p.R175H	BRCA	0.515464	PDX	TP53-R175H
chr17_7674220_7674220_C_T	WU-L006.WES.P0	TP53	p.R248Q	BRCA	0.794872	PDX	TP53-R248Q
chr3_179234297_179234297_A_G	WU-L026.WES.P6-2571	PIK3CA	p.H1047R	BRCA	1	PDX	PIK3CA-H1047R
chr3_179234297_179234297_A_G	WU-L026.WES.P6-2572	PIK3CA	p.H1047R	BRCA	1	PDX	PIK3CA-H1047R
chr3_179234297_179234297_A_G	WU-L026.WES.P6-4272	PIK3CA	p.H1047R	BRCA	1	PDX	PIK3CA-H1047R
chr3_179234297_179234297_A_G	WU-0040.WES.P2	PIK3CA	p.H1047R	BRCA	0.808511	PDX	PIK3CA-H1047R
chr17_7674221_7674221_G_A	WU-L017.WES.P0	TP53	p.R248W	BRCA	1	PDX	TP53-R248W
chr17_7674221_7674221_G_A	WU-L030.WES.P0	TP53	p.R248W	BRCA	1	PDX	TP53-R248W
chr3_179234297_179234297_A_G	WU-0033.WES.P0	PIK3CA	p.H1047R	BRCA	1	PDX	PIK3CA-H1047R
chr3_179234297_179234297_A_G	WU-0033.WES.P1	PIK3CA	p.H1047R	BRCA	1	PDX	PIK3CA-H1047R
chr17_7675088_7675088_C_T	MDACC-TC303.WES.P0	TP53	p.R175H	LUAD	1	PDX	TP53-R175H
chr12_25245347_25245347_C_T	MDACC-TC316.WES.P0	KRAS	p.G13D	LUAD	0.516667	PDX	KRAS-G13D
chr17_7674221_7674221_G_A	MDACC-TC397.WES.P1	TP53	p.R248W	LUSC	0.93913	PDX	TP53-R248W
chr12_25245350_25245350_C_A	MDACC-TC429.WES.P0	KRAS	p.G12V	LUAD	0.816092	PDX	KRAS-G12V
chr12_25245350_25245350_C_T	MDACC-TC333.WES.P0	KRAS	p.G12D	Other	0.996438	PDX	KRAS-G12D
chr17_7673802_7673802_C_T	MDACC-TC333.WES.P0	TP53	p.R273H	Other	1	PDX	TP53-R273H
chr12_25245350_25245350_C_T	WU-0003.WES.P6	KRAS	p.G12D	PAAD	1	PDX	KRAS-G12D
chr17_7675088_7675088_C_T	WU-0003.WES.P6	TP53	p.R175H	PAAD	1	PDX	TP53-R175H
chr12_25245350_25245350_C_A	WU-0004.WES.P5	KRAS	p.G12V	PAAD	0.375	PDX	KRAS-G12V
chr12_25245350_25245350_C_A	WU-0005.WES.P2	KRAS	p.G12V	PAAD	1	PDX	KRAS-G12V
chr12_25245350_25245350_C_T	WU-0006.WES.P2	KRAS	p.G12D	PAAD	0.366667	PDX	KRAS-G12D
chr12_25245350_25245350_C_T	WU-0007.WES.P2	KRAS	p.G12D	PAAD	0.688172	PDX	KRAS-G12D
chr17_7674221_7674221_G_A	WU-0081.WES.P2	TP53	p.R248W	BRCA	1	PDX	TP53-R248W
chr17_7674221_7674221_G_A	WU-0067.WES.P1	TP53	p.R248W	COAD	1	PDX	TP53-R248W
chr17_7673802_7673802_C_T	WU-0061.WES.P1	TP53	p.R273H	Other	1	PDX	TP53-R273H
chr12_25245350_25245350_C_T	WU-0063.WES.P1	KRAS	p.G12D	PAAD	0.67284	PDX	KRAS-G12D
chr12_25245350_25245350_C_T	WU-0026.WES.P1	KRAS	p.G12D	PAAD	0.8	PDX	KRAS-G12D
chr12_25245350_25245350_C_A	WU-0027.WES.P1	KRAS	p.G12V	COAD	0.816092	PDX	KRAS-G12V
chr12_25245350_25245350_C_A	WU-0103.WES.P1	KRAS	p.G12V	PAAD	0.525424	PDX	KRAS-G12V
chr17_7673802_7673802_C_T	WU-0061.WES.P1-2	TP53	p.R273H	Other	1	PDX	TP53-R273H
chr12_25245350_25245350_C_T	WU-0046.WES.P1	KRAS	p.G12D	COAD	0.505618	PDX	KRAS-G12D
chr12_25245350_25245350_C_T	WU-0105.WES.P1	KRAS	p.G12D	PAAD	0.581081	PDX	KRAS-G12D
chr17_7674221_7674221_G_A	WU-0105.WES.P1	TP53	p.R248W	PAAD	1	PDX	TP53-R248W
chr17_7673802_7673802_C_T	WU-0071.WES.P1	TP53	p.R273H	Other	1	PDX	TP53-R273H
chr12_25245350_25245350_C_T	WU-0048.WES.P1	KRAS	p.G12D	PAAD	0.634921	PDX	KRAS-G12D
chr12_25245350_25245350_C_T	WU-0110.WES.P1	KRAS	p.G12D	COAD	0.608187	PDX	KRAS-G12D
chr12_25245350_25245350_C_T	WU-0009.WES.P4	KRAS	p.G12D	PAAD	1	PDX	KRAS-G12D
chr12_25245350_25245350_C_A	WU-0010.WES.P7-07	KRAS	p.G12V	READ	0.402778	PDX	KRAS-G12V
chr12_25245350_25245350_C_A	WU-0011.WES.P4	KRAS	p.G12V	PAAD	0.355769	PDX	KRAS-G12V
chr12_25245350_25245350_C_A	WU-0012.WES.P5	KRAS	p.G12V	PAAD	0.442857	PDX	KRAS-G12V
chr12_25245350_25245350_C_T	WU-0015.WES.P7	KRAS	p.G12D	COAD	0.6	PDX	KRAS-G12D
chr12_25245350_25245350_C_T	WU-0016.WES.P3	KRAS	p.G12D	PAAD	0.394366	PDX	KRAS-G12D
chr12_25245350_25245350_C_T	WU-0018.WES.P1	KRAS	p.G12D	PAAD	0.68595	PDX	KRAS-G12D
chr17_7674220_7674220_C_T	WU-0018.WES.P1	TP53	p.R248Q	PAAD	1	PDX	TP53-R248Q
chr3_179234297_179234297_A_G	WU-0021.WES.P1-06	PIK3CA	p.H1047R	COAD	0.584615	PDX	PIK3CA-H1047R
chr3_179234297_179234297_A_G	WU-0021.WES.P1-08	PIK3CA	p.H1047R	COAD	0.366667	PDX	PIK3CA-H1047R
chr12_25245350_25245350_C_T	WU-0023.WES.P0	KRAS	p.G12D	PAAD	0.455285	PDX	KRAS-G12D
chr7_140753336_140753336_A_T	WU-0024.WES.P1	BRAF	p.V600E	Other	0.5	PDX	BRAF-V600E
chr3_179234297_179234297_A_G	WU-0101.WES.P1	PIK3CA	p.H1047R	KIRC	0.486486	PDX	PIK3CA-H1047R
chr3_179234297_179234297_A_G	WU-0101.WES.P2	PIK3CA	p.H1047R	KIRC	0.486239	PDX	PIK3CA-H1047R
chr7_140753336_140753336_A_T	WI-WM3907.WES.P0	BRAF	p.V600E	SKCM	0.9381	PDX	BRAF-V600E
chr7_140753336_140753336_A_T	WI-WM3907.WES.P4	BRAF	p.V600E	SKCM	0.919118	PDX	BRAF-V600E
chr7_140753336_140753336_A_T	WI-WM3926.WES.P5	BRAF	p.V600E	SKCM	0.613043	PDX	BRAF-V600E
chr7_140753336_140753336_A_T	WI-WM3936.WES.P3	BRAF	p.V600E	SKCM	0.462151	PDX	BRAF-V600E
chr7_140753336_140753336_A_T	WI-WM3936.WES.P0	BRAF	p.V600E	SKCM	0.469274	PDX	BRAF-V600E
chr7_140753336_140753336_A_T	WI-WM3936.WES.P4	BRAF	p.V600E	SKCM	0.467873	PDX	BRAF-V600E
chr7_140753336_140753336_A_T	WI-WM3936.WES.P5	BRAF	p.V600E	SKCM	0.44058	PDX	BRAF-V600E
chr7_140753336_140753336_A_T	WI-WM3939.WES.P5	BRAF	p.V600E	SKCM	0.766447	PDX	BRAF-V600E
chr7_140753336_140753336_A_T	WI-WM3942.WES.P4	BRAF	p.V600E	SKCM	0.608833	PDX	BRAF-V600E
chr7_140753336_140753336_A_T	WI-WM3973.WES.P4	BRAF	p.V600E	SKCM	1	PDX	BRAF-V600E
chr7_140753336_140753336_A_T	WI-WM3983.WES.P3	BRAF	p.V600E	SKCM	0.582734	PDX	BRAF-V600E
chr7_140753336_140753336_A_T	WI-WM4011.WES.P0-2MP	BRAF	p.V600E	SKCM	0.633028	PDX	BRAF-V600E
chr7_140753336_140753336_A_T	WI-WM4011.WES.P0-3MP	BRAF	p.V600E	SKCM	0.590551	PDX	BRAF-V600E
chr7_140753336_140753336_A_T	WI-WM4018.WES.P0	BRAF	p.V600E	SKCM	0.566372	PDX	BRAF-V600E
chr7_140753336_140753336_A_T	WI-WM4070.WES.P2	BRAF	p.V600E	SKCM	0.578947	PDX	BRAF-V600E
chr7_140753336_140753336_A_T	WI-WM4071.WES.P2	BRAF	p.V600E	SKCM	0.680251	PDX	BRAF-V600E
chr7_140753336_140753336_A_T	WI-WM4237.WES.P0	BRAF	p.V600E	SKCM	0.546012	PDX	BRAF-V600E
chr7_140753336_140753336_A_T	WI-WM4336.WES.P0-2MP	BRAF	p.V600E	SKCM	0.997863	PDX	BRAF-V600E
chr7_140753336_140753336_A_T	WI-WM4336.WES.P1-4CPLX	BRAF	p.V600E	SKCM	1	PDX	BRAF-V600E
chr7_140753336_140753336_A_T	WI-WM4336.WES.P0-4MP	BRAF	p.V600E	SKCM	1	PDX	BRAF-V600E
chr7_140753336_140753336_A_T	WI-WM4336.WES.P1-5CPLX	BRAF	p.V600E	SKCM	0.620408	PDX	BRAF-V600E
chr7_140753336_140753336_A_T	WI-WM4336.WES.P0	BRAF	p.V600E	SKCM	0.599609	PDX	BRAF-V600E
chr7_140753336_140753336_A_T	HCI-HCI009.WES.T	BRAF	p.V600E	BRCA	0.188406	HT	BRAF-V600E
chr3_179234297_179234297_A_G	HCI-HCI003.WES.T	PIK3CA	p.H1047R	BRCA	0.441667	HT	PIK3CA-H1047R
chr3_179234297_179234297_A_G	HCI-HCI008.WES.T	PIK3CA	p.H1047R	BRCA	0.176471	HT	PIK3CA-H1047R
chr3_179218303_179218303_G_A	PDMR-172845.WES.T	PIK3CA	p.E545K	COAD	0.542579	HT	PIK3CA-E545K
chr12_25245350_25245350_C_T	PDMR-172845.WES.T	KRAS	p.G12D	COAD	0.493857	HT	KRAS-G12D
chr7_140753336_140753336_A_T	PDMR-175126.WES.T	BRAF	p.V600E	COAD	0.28	HT	BRAF-V600E
chr7_140753336_140753336_A_T	PDMR-188146.WES.T	BRAF	p.V600E	COAD	0.208333	HT	BRAF-V600E
chr12_25245350_25245350_C_T	PDMR-254851.WES.T	KRAS	p.G12D	COAD	0.361607	HT	KRAS-G12D
chr17_7674221_7674221_G_A	PDMR-283228.WES.T	TP53	p.R248W	SKCM	0.114754	HT	TP53-R248W
chr3_179234297_179234297_A_G	PDMR-283339.WES.T	PIK3CA	p.H1047R	Other	0.846667	HT	PIK3CA-H1047R
chr3_179234297_179234297_A_G	PDMR-328469.WES.T	PIK3CA	p.H1047R	COAD	0.171642	HT	PIK3CA-H1047R
chr12_25245350_25245350_C_T	PDMR-341922.WES.T	KRAS	p.G12D	Other	0.504348	HT	KRAS-G12D
chr12_25245350_25245350_C_T	PDMR-413561.WES.T	KRAS	p.G12D	COAD	0.451282	HT	KRAS-G12D
chr12_25245350_25245350_C_A	PDMR-519858.WES.T	KRAS	p.G12V	COAD	0.434286	HT	KRAS-G12V
chr12_25245350_25245350_C_T	PDMR-521955.WES.T-R4	KRAS	p.G12D	PAAD	0.572193	HT	KRAS-G12D
chr12_25245350_25245350_C_T	PDMR-521955.WES.T-R6	KRAS	p.G12D	PAAD	0.25	HT	KRAS-G12D
chr3_179218303_179218303_G_A	PDMR-524269.WES.T	PIK3CA	p.E545K	COAD	0.414062	HT	PIK3CA-E545K
chr17_7674220_7674220_C_T	PDMR-572874.WES.T	TP53	p.R248Q	OV	0.946429	HT	TP53-R248Q
chr12_25245350_25245350_C_A	PDMR-616732.R2.WES.T	KRAS	p.G12V	PAAD	0.4125	HT	KRAS-G12V
chr12_25245350_25245350_C_A	PDMR-616732.R3.WES.T	KRAS	p.G12V	PAAD	0.238372	HT	KRAS-G12V
chr17_7673802_7673802_C_T	PDMR-692585.WES.T	TP53	p.R273H	LUSC	0.179487	HT	TP53-R273H
chr3_179218303_179218303_G_A	PDMR-692585.WES.T	PIK3CA	p.E545K	LUSC	0.171821	HT	PIK3CA-E545K
chr12_25245350_25245350_C_A	PDMR-756784.WES.T	KRAS	p.G12V	COAD	0.145455	HT	KRAS-G12V
chr17_7674220_7674220_C_T	PDMR-762968.WES.T	TP53	p.R248Q	COAD	0.880208	HT	TP53-R248Q
chr17_7674220_7674220_C_T	PDMR-772611.WES.T	TP53	p.R248Q	BLCA	0.40113	HT	TP53-R248Q
chr7_140753336_140753336_A_T	PDMR-817829.WES.T	BRAF	p.V600E	COAD	0.22619	HT	BRAF-V600E
chr7_140753336_140753336_A_T	PDMR-825966.WES.T	BRAF	p.V600E	COAD	0.133333	HT	BRAF-V600E
chr7_140753336_140753336_A_T	PDMR-947758.WES.T	BRAF	p.V600E	COAD	0.22973	HT	BRAF-V600E
chr7_140753336_140753336_A_T	PDMR-983718.WES.T	BRAF	p.V600E	COAD	0.423729	HT	BRAF-V600E
chr3_179218303_179218303_G_A	PDMR-997726.WES.T	PIK3CA	p.E545K	LUSC	0.569712	HT	PIK3CA-E545K
chr3_179218303_179218303_G_A	MDACC-TC211.WES.T	PIK3CA	p.E545K	LUAD	0.115108	HT	PIK3CA-E545K
chr12_25245347_25245347_C_T	MDACC-TC219.WES.T	KRAS	p.G13D	LUAD	0.219178	HT	KRAS-G13D
chr17_7674221_7674221_G_A	MDACC-TC241.WES.T	TP53	p.R248W	LUAD	0.0935252	HT	TP53-R248W
chr17_7673802_7673802_C_T	WU-L011.WES.T	TP53	p.R273H	BRCA	0.695652	HT	TP53-R273H
chr17_7674220_7674220_C_T	WU-L006.WES.T	TP53	p.R248Q	BRCA	0.309091	HT	TP53-R248Q
chr17_7674221_7674221_G_A	WU-L017.WES.T	TP53	p.R248W	BRCA	0.714286	HT	TP53-R248W
chr17_7674221_7674221_G_A	WU-L030.WES.T	TP53	p.R248W	BRCA	0.482143	HT	TP53-R248W
chr3_179234297_179234297_A_G	WU-0033.WES.T	PIK3CA	p.H1047R	BRCA	0.75	HT	PIK3CA-H1047R
chr17_7675088_7675088_C_T	MDACC-TC303.WES.T	TP53	p.R175H	LUAD	0.450704	HT	TP53-R175H
chr17_7674221_7674221_G_A	MDACC-TC397.WES.T	TP53	p.R248W	LUSC	0.106796	HT	TP53-R248W
chr12_25245350_25245350_C_A	MDACC-TC429.WES.T	KRAS	p.G12V	LUAD	0.201439	HT	KRAS-G12V
chr12_25245350_25245350_C_A	MDACC-TC435.WES.T	KRAS	p.G12V	LUAD	0.0634921	HT	KRAS-G12V
chr12_25245350_25245350_C_T	MDACC-TC333.WES.T	KRAS	p.G12D	Other	0.78534	HT	KRAS-G12D
chr17_7673802_7673802_C_T	MDACC-TC333.WES.T	TP53	p.R273H	Other	0.120482	HT	TP53-R273H
chr12_25245350_25245350_C_T	WU-0003.WES.T	KRAS	p.G12D	PAAD	0.23301	HT	KRAS-G12D
chr17_7675088_7675088_C_T	WU-0003.WES.T	TP53	p.R175H	PAAD	0.255814	HT	TP53-R175H
chr12_25245350_25245350_C_A	WU-0004.WES.T	KRAS	p.G12V	PAAD	0.164384	HT	KRAS-G12V
chr12_25245350_25245350_C_A	WU-0005.WES.T	KRAS	p.G12V	PAAD	0.797297	HT	KRAS-G12V
chr12_25245350_25245350_C_T	WU-0006.WES.T	KRAS	p.G12D	PAAD	0.3125	HT	KRAS-G12D
chr12_25245350_25245350_C_T	WU-0007.WES.T	KRAS	p.G12D	PAAD	0.23	HT	KRAS-G12D
chr17_7674221_7674221_G_A	WU-0067.WES.T	TP53	p.R248W	COAD	0.538462	HT	TP53-R248W
chr17_7673802_7673802_C_T	WU-0061.WES.T	TP53	p.R273H	Other	0.591837	HT	TP53-R273H
chr12_25245350_25245350_C_T	WU-0063.WES.T	KRAS	p.G12D	PAAD	0.421053	HT	KRAS-G12D
chr12_25245350_25245350_C_T	WU-0026.WES.T	KRAS	p.G12D	PAAD	0.633333	HT	KRAS-G12D
chr12_25245350_25245350_C_A	WU-0027.WES.T	KRAS	p.G12V	COAD	0.659574	HT	KRAS-G12V
chr12_25245350_25245350_C_A	WU-0103.WES.T	KRAS	p.G12V	PAAD	0.258929	HT	KRAS-G12V
chr12_25245350_25245350_C_T	WU-0046.WES.T	KRAS	p.G12D	COAD	0.527778	HT	KRAS-G12D
chr12_25245350_25245350_C_T	WU-0105.WES.T	KRAS	p.G12D	PAAD	0.111111	HT	KRAS-G12D
chr17_7674221_7674221_G_A	WU-0105.WES.T	TP53	p.R248W	PAAD	0.173228	HT	TP53-R248W
chr17_7673802_7673802_C_T	WU-0071.WES.T	TP53	p.R273H	Other	0.708738	HT	TP53-R273H
chr12_25245350_25245350_C_T	WU-0048.WES.T	KRAS	p.G12D	PAAD	0.52439	HT	KRAS-G12D
chr12_25245350_25245350_C_T	WU-0110.WES.T	KRAS	p.G12D	COAD	0.555556	HT	KRAS-G12D
chr12_25245350_25245350_C_T	WU-0009.WES.T	KRAS	p.G12D	PAAD	0.260274	HT	KRAS-G12D
chr12_25245350_25245350_C_A	WU-0010.WES.T-07	KRAS	p.G12V	READ	0.104167	HT	KRAS-G12V
chr12_25245350_25245350_C_A	WU-0011.WES.T	KRAS	p.G12V	PAAD	0.0886076	HT	KRAS-G12V
chr12_25245350_25245350_C_A	WU-0012.WES.T	KRAS	p.G12V	PAAD	0.2	HT	KRAS-G12V
chr12_25245350_25245350_C_T	WU-0015.WES.T	KRAS	p.G12D	COAD	0.2	HT	KRAS-G12D
chr12_25245350_25245350_C_T	WU-0016.WES.T	KRAS	p.G12D	PAAD	0.113208	HT	KRAS-G12D
chr12_25245350_25245350_C_T	WU-0018.WES.T	KRAS	p.G12D	PAAD	0.326923	HT	KRAS-G12D
chr17_7674220_7674220_C_T	WU-0018.WES.T	TP53	p.R248Q	PAAD	0.378049	HT	TP53-R248Q
chr3_179234297_179234297_A_G	WU-0021.WES.T-06	PIK3CA	p.H1047R	COAD	0.208333	HT	PIK3CA-H1047R
chr12_25245350_25245350_C_T	WU-0023.WES.T	KRAS	p.G12D	PAAD	0.289256	HT	KRAS-G12D
chr7_140753336_140753336_A_T	WU-0024.WES.T	BRAF	p.V600E	Other	0.30137	HT	BRAF-V600E
chr7_140753336_140753336_A_T	WI-WM3936.WES.T	BRAF	p.V600E	SKCM	0.40873	HT	BRAF-V600E
chr7_140753336_140753336_A_T	WI-WM3936.WES.T-1	BRAF	p.V600E	SKCM	0.483023	HT	BRAF-V600E
chr7_140753336_140753336_A_T	WI-WM3939.WES.T	BRAF	p.V600E	SKCM	0.798177	HT	BRAF-V600E
chr7_140753336_140753336_A_T	WI-WM3942.WES.T	BRAF	p.V600E	SKCM	0.633552	HT	BRAF-V600E
chr7_140753336_140753336_A_T	WI-WM3960.WES.T	BRAF	p.V600E	SKCM	0.998852	HT	BRAF-V600E
chr7_140753336_140753336_A_T	WI-WM3973.WES.T	BRAF	p.V600E	SKCM	0.963303	HT	BRAF-V600E
chr7_140753336_140753336_A_T	WI-WM3983.WES.T	BRAF	p.V600E	SKCM	0.584052	HT	BRAF-V600E
chr7_140753336_140753336_A_T	WI-WM4008.WES.T	BRAF	p.V600E	SKCM	0.838912	HT	BRAF-V600E
chr7_140753336_140753336_A_T	WI-WM4011.WES.T-2	BRAF	p.V600E	SKCM	0.493808	HT	BRAF-V600E
chr7_140753336_140753336_A_T	WI-WM4011.WES.T-3	BRAF	p.V600E	SKCM	0.4683	HT	BRAF-V600E
chr7_140753336_140753336_A_T	WI-WM4018.WES.T-6	BRAF	p.V600E	SKCM	0.608896	HT	BRAF-V600E
chr7_140753336_140753336_A_T	WI-WM4070.WES.T-2	BRAF	p.V600E	SKCM	0.544828	HT	BRAF-V600E
chr7_140753336_140753336_A_T	WI-WM4071.WES.T-2	BRAF	p.V600E	SKCM	0.722635	HT	BRAF-V600E
chr7_140753336_140753336_A_T	WI-WM4237.WES.T-3	BRAF	p.V600E	SKCM	0.288618	HT	BRAF-V600E
chr7_140753336_140753336_A_T	WI-WM4336.WES.T-2	BRAF	p.V600E	SKCM	0.862921	HT	BRAF-V600E
chr7_140753336_140753336_A_T	WI-WM4336.WES.T-4	BRAF	p.V600E	SKCM	0.475962	HT	BRAF-V600E
chr7_140753336_140753336_A_T	WI-WM4336.WES.T-5	BRAF	p.V600E	SKCM	0.524051	HT	BRAF-V600E
chr17_7577538_7577538_C_T	TCGA-02-0033-01A-01D-1490-08	TP53	p.R248Q	GBM	0.257576	TCGA	TP53-R248Q
chr17_7577120_7577120_C_T	TCGA-02-2483-01A-01D-1494-08	TP53	p.R273H	GBM	0.896552	TCGA	TP53-R273H
chr17_7577538_7577538_C_T	TCGA-02-2485-01A-01D-1494-08	TP53	p.R248Q	GBM	0.333333	TCGA	TP53-R248Q
chr17_7577120_7577120_C_T	TCGA-04-1335-01A-01W-0488-09	TP53	p.R273H	OV	0.31746	TCGA	TP53-R273H
chr17_7577539_7577539_G_A	TCGA-04-1336-01A-01W-0486-08	TP53	p.R248W	OV	0.813472	TCGA	TP53-R248W
chr17_7577120_7577120_C_T	TCGA-04-1542-01A-01W-0553-09	TP53	p.R273H	OV	0.915493	TCGA	TP53-R273H
chr3_178936091_178936091_G_A	TCGA-05-4249-01A-01D-1105-08	PIK3CA	p.E545K	LUAD	0.277778	TCGA	PIK3CA-E545K
chr12_25398284_25398284_C_A	TCGA-05-4390-01A-02D-1753-08	KRAS	p.G12V	LUAD	0.44186	TCGA	KRAS-G12V
chr12_25398284_25398284_C_A	TCGA-05-4395-01A-01D-1265-08	KRAS	p.G12V	LUAD	0.62069	TCGA	KRAS-G12V
chr3_178936091_178936091_G_A	TCGA-05-4397-01A-01D-1265-08	PIK3CA	p.E545K	LUAD	0.369231	TCGA	PIK3CA-E545K
chr17_7578406_7578406_C_T	TCGA-05-4405-01A-21D-1855-08	TP53	p.R175H	LUAD	0.155844	TCGA	TP53-R175H
chr12_25398284_25398284_C_A	TCGA-05-4427-01A-21D-1855-08	KRAS	p.G12V	LUAD	0.366667	TCGA	KRAS-G12V
chr12_25398284_25398284_C_A	TCGA-05-4433-01A-22D-1855-08	KRAS	p.G12V	LUAD	0.444444	TCGA	KRAS-G12V
chr17_7577538_7577538_C_T	TCGA-06-0129-01A-01D-1490-08	TP53	p.R248Q	GBM	0.949367	TCGA	TP53-R248Q
chr7_140453136_140453136_A_T	TCGA-06-0151-01A-01D-1491-08	BRAF	p.V600E	GBM	0.364583	TCGA	BRAF-V600E
chr17_7578406_7578406_C_T	TCGA-06-0189-01A-01D-1491-08	TP53	p.R175H	GBM	0.0687023	TCGA	TP53-R175H
chr17_7577538_7577538_C_T	TCGA-06-0210-01B-01D-1491-08	TP53	p.R248Q	GBM	0.162791	TCGA	TP53-R248Q
chr3_178936091_178936091_G_A	TCGA-06-0210-01B-01D-1491-08	PIK3CA	p.E545K	GBM	0.193548	TCGA	PIK3CA-E545K
chr17_7577538_7577538_C_T	TCGA-06-0210-02A-01D-2280-08	TP53	p.R248Q	GBM	0.604167	TCGA	TP53-R248Q
chr17_7577538_7577538_C_T	TCGA-06-0241-01A-02D-1491-08	TP53	p.R248Q	GBM	0.636364	TCGA	TP53-R248Q
chr7_140453136_140453136_A_T	TCGA-06-0644-01A-02D-1492-08	BRAF	p.V600E	GBM	0.159817	TCGA	BRAF-V600E
chr17_7577539_7577539_G_A	TCGA-06-0876-01A-01D-1492-08	TP53	p.R248W	GBM	0.364865	TCGA	TP53-R248W
chr7_140453136_140453136_A_T	TCGA-06-1806-01A-02D-1845-08	BRAF	p.V600E	GBM	0.409836	TCGA	BRAF-V600E
chr12_25398284_25398284_C_T	TCGA-06-2561-01A-02D-1494-08	KRAS	p.G12D	GBM	0.59596	TCGA	KRAS-G12D
chr7_140453136_140453136_A_T	TCGA-06-2566-01A-01W-0837-08	BRAF	p.V600E	GBM	0.684211	TCGA	BRAF-V600E
chr17_7577120_7577120_C_T	TCGA-06-5408-01A-01D-1696-08	TP53	p.R273H	GBM	0.166667	TCGA	TP53-R273H
chr3_178936091_178936091_G_A	TCGA-06-5417-01A-01D-1486-08	PIK3CA	p.E545K	GBM	0.48913	TCGA	PIK3CA-E545K
chr17_7578406_7578406_C_T	TCGA-06-5858-01A-01D-1696-08	TP53	p.R175H	GBM	0.6875	TCGA	TP53-R175H
chr17_7578406_7578406_C_T	TCGA-06-6698-01A-11D-1845-08	TP53	p.R175H	GBM	0.759494	TCGA	TP53-R175H
chr12_25398284_25398284_C_A	TCGA-09-1664-01A-01W-0639-09	KRAS	p.G12V	OV	0.390244	TCGA	KRAS-G12V
chr12_25398284_25398284_C_A	TCGA-09-1672-01A-01W-0633-09	KRAS	p.G12V	OV	0.555556	TCGA	KRAS-G12V
chr17_7578406_7578406_C_T	TCGA-09-1673-01A-01W-0633-09	TP53	p.R175H	OV	0.941935	TCGA	TP53-R175H
chr17_7577120_7577120_C_T	TCGA-09-2055-01B-01W-0799-08	TP53	p.R273H	OV	0.660377	TCGA	TP53-R273H
chr17_7577120_7577120_C_T	TCGA-10-0934-01A-02D-0399-01	TP53	p.R273H	OV	0.413043	TCGA	TP53-R273H
chr17_7577538_7577538_C_T	TCGA-10-0934-01A-02D-0399-01	TP53	p.R248Q	OV	0.446809	TCGA	TP53-R248Q
chr17_7577538_7577538_C_T	TCGA-12-1092-01B-01W-0611-08	TP53	p.R248Q	GBM	0.351443	TCGA	TP53-R248Q
chr17_7577539_7577539_G_A	TCGA-12-3644-01A-01W-0922-08	TP53	p.R248W	GBM	0.858744	TCGA	TP53-R248W
chr3_178936091_178936091_G_A	TCGA-13-0800-01A-01W-0371-08	PIK3CA	p.E545K	OV	0.235294	TCGA	PIK3CA-E545K
chr17_7577120_7577120_C_T	TCGA-13-0804-01A-01W-0372-09	TP53	p.R273H	OV	0.810127	TCGA	TP53-R273H
chr17_7577538_7577538_C_T	TCGA-13-0805-01A-01W-0371-08	TP53	p.R248Q	OV	0.714286	TCGA	TP53-R248Q
chr17_7577538_7577538_C_T	TCGA-13-1496-01A-01W-0545-08	TP53	p.R248Q	OV	0.769759	TCGA	TP53-R248Q
chr17_7577538_7577538_C_T	TCGA-13-1499-01A-01W-0549-09	TP53	p.R248Q	OV	0.396226	TCGA	TP53-R248Q
chr17_7577539_7577539_G_A	TCGA-13-1500-01A-01D-0472-01	TP53	p.R248W	OV	0.534392	TCGA	TP53-R248W
chr17_7578406_7578406_C_T	TCGA-13-1511-01A-01W-0545-08	TP53	p.R175H	OV	0.90411	TCGA	TP53-R175H
chr17_7578406_7578406_C_T	TCGA-13-2057-01A-02D-1526-09	TP53	p.R175H	OV	0.882051	TCGA	TP53-R175H
chr17_7577120_7577120_C_T	TCGA-13-A5FU-01A-11D-A403-09	TP53	p.R273H	OV	0.8	TCGA	TP53-R273H
chr17_7577539_7577539_G_A	TCGA-14-1794-01A-01W-0643-08	TP53	p.R248W	GBM	0.597598	TCGA	TP53-R248W
chr17_7578406_7578406_C_T	TCGA-14-4157-01A-01D-1353-08	TP53	p.R175H	GBM	0.507463	TCGA	TP53-R175H
chr17_7578406_7578406_C_T	TCGA-16-1460-01A-01W-0643-08	TP53	p.R175H	GBM	0.843478	TCGA	TP53-R175H
chr12_25398284_25398284_C_A	TCGA-17-Z010-01A-01W-0746-08	KRAS	p.G12V	LUAD	0.323529	TCGA	KRAS-G12V
chr12_25398284_25398284_C_A	TCGA-17-Z020-01A-01W-0746-08	KRAS	p.G12V	LUAD	0.25	TCGA	KRAS-G12V
chr12_25398284_25398284_C_A	TCGA-17-Z033-01A-01W-0746-08	KRAS	p.G12V	LUAD	0.266667	TCGA	KRAS-G12V
chr12_25398284_25398284_C_A	TCGA-17-Z050-01A-01W-0747-08	KRAS	p.G12V	LUAD	0.465116	TCGA	KRAS-G12V
chr12_25398284_25398284_C_T	TCGA-17-Z060-01A-01W-0747-08	KRAS	p.G12D	LUAD	0.5	TCGA	KRAS-G12D
chr3_178936091_178936091_G_A	TCGA-18-3410-01A-01D-0983-08	PIK3CA	p.E545K	LUSC	0.111111	TCGA	PIK3CA-E545K
chr3_178936091_178936091_G_A	TCGA-18-5595-01A-01D-1632-08	PIK3CA	p.E545K	LUSC	0.458537	TCGA	PIK3CA-E545K
chr17_7578406_7578406_C_T	TCGA-19-1787-01B-01D-1495-08	TP53	p.R175H	GBM	0.755814	TCGA	TP53-R175H
chr17_7578406_7578406_C_T	TCGA-20-1685-01A-01W-0633-09	TP53	p.R175H	OV	0.710526	TCGA	TP53-R175H
chr17_7577539_7577539_G_A	TCGA-20-1686-01A-01W-0633-09	TP53	p.R248W	OV	0.731707	TCGA	TP53-R248W
chr3_178936091_178936091_G_A	TCGA-21-1071-01A-01D-1521-08	PIK3CA	p.E545K	LUSC	0.371212	TCGA	PIK3CA-E545K
chr17_7577539_7577539_G_A	TCGA-21-1079-01A-01W-0782-08	TP53	p.R248W	LUSC	0.430233	TCGA	TP53-R248W
chr17_7577120_7577120_C_T	TCGA-21-1080-01A-01W-0782-08	TP53	p.R273H	LUSC	0.571429	TCGA	TP53-R273H
chr3_178952085_178952085_A_G	TCGA-21-5782-01A-01D-1632-08	PIK3CA	p.H1047R	LUSC	0.512	TCGA	PIK3CA-H1047R
chr3_178936091_178936091_G_A	TCGA-22-4613-01A-01D-1441-08	PIK3CA	p.E545K	LUSC	0.337449	TCGA	PIK3CA-E545K
chr17_7577539_7577539_G_A	TCGA-22-5471-01A-01D-1632-08	TP53	p.R248W	LUSC	0.666667	TCGA	TP53-R248W
chr17_7578406_7578406_C_T	TCGA-23-1030-01A-02W-0486-08	TP53	p.R175H	OV	0.881435	TCGA	TP53-R175H
chr17_7577538_7577538_C_T	TCGA-23-1032-01A-02W-0486-08	TP53	p.R248Q	OV	0.870317	TCGA	TP53-R248Q
chr17_7578406_7578406_C_T	TCGA-23-1111-01A-01W-0639-09	TP53	p.R175H	OV	0.852459	TCGA	TP53-R175H
chr17_7578406_7578406_C_T	TCGA-23-1122-01A-01W-0486-08	TP53	p.R175H	OV	0.876254	TCGA	TP53-R175H
chr17_7578406_7578406_C_T	TCGA-23-2077-01A-01W-0722-08	TP53	p.R175H	OV	0.622727	TCGA	TP53-R175H
chr17_7577538_7577538_C_T	TCGA-23-2643-01A-01D-1526-09	TP53	p.R248Q	OV	0.809886	TCGA	TP53-R248Q
chr17_7577539_7577539_G_A	TCGA-24-0982-01A-01W-0486-08	TP53	p.R248W	OV	0.642314	TCGA	TP53-R248W
chr3_178952085_178952085_A_G	TCGA-24-1416-01A-01W-0549-09	PIK3CA	p.H1047R	OV	0.394444	TCGA	PIK3CA-H1047R
chr17_7577539_7577539_G_A	TCGA-24-1417-01A-01W-0549-09	TP53	p.R248W	OV	0.564103	TCGA	TP53-R248W
chr17_7577538_7577538_C_T	TCGA-24-1419-01A-01W-0545-08	TP53	p.R248Q	OV	0.949454	TCGA	TP53-R248Q
chr17_7577539_7577539_G_A	TCGA-24-1422-01A-01W-0545-08	TP53	p.R248W	OV	0.438356	TCGA	TP53-R248W
chr17_7578406_7578406_C_T	TCGA-24-1467-01A-01W-0545-08	TP53	p.R175H	OV	0.855172	TCGA	TP53-R175H
chr17_7577539_7577539_G_A	TCGA-24-1551-01A-01W-0551-08	TP53	p.R248W	OV	0.772803	TCGA	TP53-R248W
chr17_7577120_7577120_C_T	TCGA-24-2036-01A-01W-0722-08	TP53	p.R273H	OV	0.888889	TCGA	TP53-R273H
chr12_25398284_25398284_C_A	TCGA-24-2038-01A-01W-0722-08	KRAS	p.G12V	OV	0.56044	TCGA	KRAS-G12V
chr17_7577538_7577538_C_T	TCGA-24-2260-01A-01W-0722-08	TP53	p.R248Q	OV	0.890578	TCGA	TP53-R248Q
chr17_7578406_7578406_C_T	TCGA-24-2281-01A-01W-0799-08	TP53	p.R175H	OV	0.626263	TCGA	TP53-R175H
chr17_7577120_7577120_C_T	TCGA-25-1315-01A-01W-0494-09	TP53	p.R273H	OV	0.918033	TCGA	TP53-R273H
chr12_25398284_25398284_C_A	TCGA-25-1316-01A-01W-0494-09	KRAS	p.G12V	OV	0.627907	TCGA	KRAS-G12V
chr17_7578406_7578406_C_T	TCGA-25-2399-01A-01W-0799-08	TP53	p.R175H	OV	0.690141	TCGA	TP53-R175H
chr17_7577539_7577539_G_A	TCGA-25-2409-01A-01W-0799-08	TP53	p.R248W	OV	0.651452	TCGA	TP53-R248W
chr17_7577538_7577538_C_T	TCGA-27-1830-01A-01D-1494-08	TP53	p.R248Q	GBM	0.576087	TCGA	TP53-R248Q
chr3_178936091_178936091_G_A	TCGA-27-1838-01A-01D-1494-08	PIK3CA	p.E545K	GBM	0.142857	TCGA	PIK3CA-E545K
chr3_178952085_178952085_A_G	TCGA-27-2527-01A-01D-1494-08	PIK3CA	p.H1047R	GBM	0.100917	TCGA	PIK3CA-H1047R
chr17_7577120_7577120_C_T	TCGA-28-1753-01A-01D-1494-08	TP53	p.R273H	GBM	0.206897	TCGA	TP53-R273H
chr17_7578406_7578406_C_T	TCGA-29-1763-01A-02W-0633-09	TP53	p.R175H	OV	0.716867	TCGA	TP53-R175H
chr17_7578406_7578406_C_T	TCGA-29-1776-01A-01W-0639-09	TP53	p.R175H	OV	0.818182	TCGA	TP53-R175H
chr17_7577539_7577539_G_A	TCGA-29-1778-01A-01W-0639-09	TP53	p.R248W	OV	0.666667	TCGA	TP53-R248W
chr3_178936091_178936091_G_A	TCGA-2F-A9KW-01A-11D-A38G-08	PIK3CA	p.E545K	BLCA	0.311111	TCGA	PIK3CA-E545K
chr12_25398284_25398284_C_A	TCGA-2G-AAEW-01A-11D-A42Y-10	KRAS	p.G12V	TGCT	0.227488	TCGA	KRAS-G12V
chr3_178936091_178936091_G_A	TCGA-2G-AAEX-01A-11D-A42Y-10	PIK3CA	p.E545K	TGCT	0.110048	TCGA	PIK3CA-E545K
chr12_25398284_25398284_C_A	TCGA-2G-AAF6-01A-11D-A42Y-10	KRAS	p.G12V	TGCT	0.179372	TCGA	KRAS-G12V
chr12_25398284_25398284_C_A	TCGA-2J-AAB4-01A-12D-A40W-08	KRAS	p.G12V	PAAD	0.0970874	TCGA	KRAS-G12V
chr12_25398284_25398284_C_A	TCGA-2J-AAB6-01A-11D-A40W-08	KRAS	p.G12V	PAAD	0.525822	TCGA	KRAS-G12V
chr17_7577120_7577120_C_T	TCGA-2J-AAB6-01A-11D-A40W-08	TP53	p.R273H	PAAD	0.473214	TCGA	TP53-R273H
chr12_25398284_25398284_C_T	TCGA-2J-AABF-01A-31D-A40W-08	KRAS	p.G12D	PAAD	0.0995851	TCGA	KRAS-G12D
chr12_25398284_25398284_C_A	TCGA-2J-AABH-01A-21D-A40W-08	KRAS	p.G12V	PAAD	0.195946	TCGA	KRAS-G12V
chr12_25398284_25398284_C_A	TCGA-2J-AABK-01A-31D-A40W-08	KRAS	p.G12V	PAAD	0.0815217	TCGA	KRAS-G12V
chr12_25398284_25398284_C_A	TCGA-2J-AABO-01A-21D-A40W-08	KRAS	p.G12V	PAAD	0.288462	TCGA	KRAS-G12V
chr12_25398284_25398284_C_A	TCGA-2L-AAQA-01A-21D-A38G-08	KRAS	p.G12V	PAAD	0.300813	TCGA	KRAS-G12V
chr17_7578406_7578406_C_T	TCGA-2L-AAQA-01A-21D-A38G-08	TP53	p.R175H	PAAD	0.460568	TCGA	TP53-R175H
chr12_25398284_25398284_C_T	TCGA-2L-AAQE-01A-11D-A397-08	KRAS	p.G12D	PAAD	0.289377	TCGA	KRAS-G12D
chr12_25398284_25398284_C_A	TCGA-2L-AAQI-01A-12D-A397-08	KRAS	p.G12V	PAAD	0.113497	TCGA	KRAS-G12V
chr12_25398284_25398284_C_T	TCGA-2L-AAQJ-01A-12D-A397-08	KRAS	p.G12D	PAAD	0.229885	TCGA	KRAS-G12D
chr12_25398284_25398284_C_A	TCGA-2Z-A9JN-01A-21D-A42J-10	KRAS	p.G12V	KIRP	0.350877	TCGA	KRAS-G12V
chr17_7578406_7578406_C_T	TCGA-32-2616-01A-01D-1495-08	TP53	p.R175H	GBM	0.531915	TCGA	TP53-R175H
chr17_7578406_7578406_C_T	TCGA-32-4208-01A-01D-1353-08	TP53	p.R175H	GBM	0.892308	TCGA	TP53-R175H
chr3_178936091_178936091_G_A	TCGA-33-4583-01A-01D-1441-08	PIK3CA	p.E545K	LUSC	0.261905	TCGA	PIK3CA-E545K
chr17_7577538_7577538_C_T	TCGA-33-4586-01A-01D-1441-08	TP53	p.R248Q	LUSC	0.45614	TCGA	TP53-R248Q
chr17_7577120_7577120_C_T	TCGA-37-3783-01A-01D-1267-08	TP53	p.R273H	LUSC	0.236364	TCGA	TP53-R273H
chr3_178952085_178952085_A_G	TCGA-37-3783-01A-01D-1267-08	PIK3CA	p.H1047R	LUSC	0.312883	TCGA	PIK3CA-H1047R
chr12_25398284_25398284_C_T	TCGA-3A-A9I7-01A-21D-A38G-08	KRAS	p.G12D	PAAD	0.0662824	TCGA	KRAS-G12D
chr12_25398284_25398284_C_T	TCGA-3A-A9IB-01A-21D-A397-08	KRAS	p.G12D	PAAD	0.204545	TCGA	KRAS-G12D
chr12_25398284_25398284_C_T	TCGA-3A-A9IU-01A-11D-A397-08	KRAS	p.G12D	PAAD	0.242236	TCGA	KRAS-G12D
chr12_25398284_25398284_C_T	TCGA-3A-A9IZ-01A-12D-A40W-08	KRAS	p.G12D	PAAD	0.270833	TCGA	KRAS-G12D
chr17_7577539_7577539_G_A	TCGA-3B-A9HY-01A-11D-A38Z-09	TP53	p.R248W	SARC	0.75	TCGA	TP53-R248W
chr17_7578406_7578406_C_T	TCGA-3B-A9I3-01A-11D-A38Z-09	TP53	p.R175H	SARC	0.24	TCGA	TP53-R175H
chr12_25398284_25398284_C_A	TCGA-3E-AAAZ-01A-11D-A38G-08	KRAS	p.G12V	PAAD	0.14653	TCGA	KRAS-G12V
chr3_178936091_178936091_G_A	TCGA-3L-AA1B-01A-11D-A36X-10	PIK3CA	p.E545K	COAD	0.291111	TCGA	PIK3CA-E545K
chr17_7577539_7577539_G_A	TCGA-3X-AAVB-01A-31D-A417-09	TP53	p.R248W	CHOL	0.555556	TCGA	TP53-R248W
chr3_178952085_178952085_A_G	TCGA-41-2572-01A-01D-1353-08	PIK3CA	p.H1047R	GBM	0.433155	TCGA	PIK3CA-H1047R
chr17_7577120_7577120_C_T	TCGA-42-2582-01A-01D-1526-09	TP53	p.R273H	OV	0.436782	TCGA	TP53-R273H
chr12_25398284_25398284_C_A	TCGA-43-2581-01A-01D-1522-08	KRAS	p.G12V	LUSC	0.105263	TCGA	KRAS-G12V
chr3_178952085_178952085_A_G	TCGA-43-8115-01A-11D-2244-08	PIK3CA	p.H1047R	LUSC	0.238372	TCGA	PIK3CA-H1047R
chr7_140453136_140453136_A_T	TCGA-44-2666-01A-41D-A27T-08	BRAF	p.V600E	LUAD	0.22314	TCGA	BRAF-V600E
chr7_140453136_140453136_A_T	TCGA-44-2666-01A-41D-A27T-08	BRAF	p.V600E	LUAD	0.22314	TCGA	BRAF-V600E
chr3_178936091_178936091_G_A	TCGA-44-5643-01A-01D-1625-08	PIK3CA	p.E545K	LUAD	0.550562	TCGA	PIK3CA-E545K
chr3_178936091_178936091_G_A	TCGA-44-5643-01A-01D-1625-08	PIK3CA	p.E545K	LUAD	0.561798	TCGA	PIK3CA-E545K
chr3_178952085_178952085_A_G	TCGA-44-5645-01A-51D-A27T-08	PIK3CA	p.H1047R	LUAD	0.288462	TCGA	PIK3CA-H1047R
chr3_178952085_178952085_A_G	TCGA-44-5645-01A-51D-A27T-08	PIK3CA	p.H1047R	LUAD	0.288462	TCGA	PIK3CA-H1047R
chr12_25398284_25398284_C_A	TCGA-44-6145-01A-11D-1753-08	KRAS	p.G12V	LUAD	0.25	TCGA	KRAS-G12V
chr12_25398284_25398284_C_A	TCGA-44-6145-01A-11D-1753-08	KRAS	p.G12V	LUAD	0.25	TCGA	KRAS-G12V
chr12_25398284_25398284_C_A	TCGA-44-6146-01A-31D-A27T-08	KRAS	p.G12V	LUAD	0.285714	TCGA	KRAS-G12V
chr12_25398284_25398284_C_A	TCGA-44-6146-01A-31D-A27T-08	KRAS	p.G12V	LUAD	0.285714	TCGA	KRAS-G12V
chr12_25398284_25398284_C_T	TCGA-44-6776-01A-11D-1855-08	KRAS	p.G12D	LUAD	0.434783	TCGA	KRAS-G12D
chr12_25398284_25398284_C_T	TCGA-44-6776-01A-11D-1855-08	KRAS	p.G12D	LUAD	0.434783	TCGA	KRAS-G12D
chr12_25398284_25398284_C_A	TCGA-44-7661-01A-11D-2063-08	KRAS	p.G12V	LUAD	0.357143	TCGA	KRAS-G12V
chr12_25398284_25398284_C_A	TCGA-44-7661-01A-11D-2063-08	KRAS	p.G12V	LUAD	0.357143	TCGA	KRAS-G12V
chr12_25398284_25398284_C_T	TCGA-44-A47A-01A-21D-A24D-08	KRAS	p.G12D	LUAD	0.192308	TCGA	KRAS-G12D
chr17_7577120_7577120_C_T	TCGA-46-3765-01A-01D-0983-08	TP53	p.R273H	LUSC	0.461538	TCGA	TP53-R273H
chr12_25398281_25398281_C_T	TCGA-49-4506-01A-01D-1265-08	KRAS	p.G13D	LUAD	0.176471	TCGA	KRAS-G13D
chr12_25398284_25398284_C_T	TCGA-49-4510-01A-01D-1265-08	KRAS	p.G12D	LUAD	0.5	TCGA	KRAS-G12D
chr17_7578406_7578406_C_T	TCGA-49-4514-01A-21D-1855-08	TP53	p.R175H	LUAD	0.375	TCGA	TP53-R175H
chr17_7577120_7577120_C_T	TCGA-49-AAQV-01A-11D-A397-08	TP53	p.R273H	LUAD	0.269231	TCGA	TP53-R273H
chr7_140453136_140453136_A_T	TCGA-49-AARN-01A-21D-A410-08	BRAF	p.V600E	LUAD	0.09375	TCGA	BRAF-V600E
chr12_25398284_25398284_C_A	TCGA-49-AARQ-01A-11D-A410-08	KRAS	p.G12V	LUAD	0.414634	TCGA	KRAS-G12V
chr7_140453136_140453136_A_T	TCGA-4C-A93U-01A-11D-A397-08	BRAF	p.V600E	THCA	0.316456	TCGA	BRAF-V600E
chr12_25398284_25398284_C_T	TCGA-4N-A93T-01A-11D-A36X-10	KRAS	p.G12D	COAD	0.373333	TCGA	KRAS-G12D
chr17_7577120_7577120_C_T	TCGA-4N-A93T-01A-11D-A36X-10	TP53	p.R273H	COAD	0.685714	TCGA	TP53-R273H
chr12_25398284_25398284_C_A	TCGA-4T-AA8H-01A-11D-A40P-10	KRAS	p.G12V	COAD	0.601156	TCGA	KRAS-G12V
chr17_7577539_7577539_G_A	TCGA-4W-AA9R-01A-11D-A391-08	TP53	p.R248W	GBM	0.578947	TCGA	TP53-R248W
chr3_178952085_178952085_A_G	TCGA-4Z-AA7W-01A-11D-A391-08	PIK3CA	p.H1047R	BLCA	0.17284	TCGA	PIK3CA-H1047R
chr3_178936091_178936091_G_A	TCGA-4Z-AA7Y-01A-11D-A391-08	PIK3CA	p.E545K	BLCA	0.603774	TCGA	PIK3CA-E545K
chr12_25398281_25398281_C_T	TCGA-4Z-AA81-01A-11D-A391-08	KRAS	p.G13D	BLCA	0.764463	TCGA	KRAS-G13D
chr7_140453136_140453136_A_T	TCGA-50-5942-01A-21D-1753-08	BRAF	p.V600E	LUAD	0.354167	TCGA	BRAF-V600E
chr17_7578406_7578406_C_T	TCGA-50-6595-01A-12D-1855-08	TP53	p.R175H	LUAD	0.0886076	TCGA	TP53-R175H
chr3_178936091_178936091_G_A	TCGA-51-4079-01A-01D-1458-08	PIK3CA	p.E545K	LUSC	0.208	TCGA	PIK3CA-E545K
chr3_178936091_178936091_G_A	TCGA-52-7810-01A-11D-2122-08	PIK3CA	p.E545K	LUSC	0.274725	TCGA	PIK3CA-E545K
chr3_178936091_178936091_G_A	TCGA-52-7812-01A-11D-2122-08	PIK3CA	p.E545K	LUSC	0.268657	TCGA	PIK3CA-E545K
chr12_25398284_25398284_C_A	TCGA-55-6642-01A-11D-1855-08	KRAS	p.G12V	LUAD	0.285714	TCGA	KRAS-G12V
chr12_25398284_25398284_C_A	TCGA-55-6970-01A-11D-1945-08	KRAS	p.G12V	LUAD	0.285714	TCGA	KRAS-G12V
chr12_25398284_25398284_C_T	TCGA-55-7284-01B-11D-2238-08	KRAS	p.G12D	LUAD	0.351351	TCGA	KRAS-G12D
chr12_25398284_25398284_C_A	TCGA-55-7725-01A-11D-2167-08	KRAS	p.G12V	LUAD	0.208333	TCGA	KRAS-G12V
chr12_25398284_25398284_C_A	TCGA-55-7728-01A-11D-2184-08	KRAS	p.G12V	LUAD	0.442623	TCGA	KRAS-G12V
chr12_25398284_25398284_C_A	TCGA-55-7815-01A-11D-2167-08	KRAS	p.G12V	LUAD	0.219512	TCGA	KRAS-G12V
chr7_140453136_140453136_A_T	TCGA-55-7903-01A-11D-2167-08	BRAF	p.V600E	LUAD	0.311111	TCGA	BRAF-V600E
chr12_25398284_25398284_C_A	TCGA-55-7911-01A-11D-2167-08	KRAS	p.G12V	LUAD	0.366667	TCGA	KRAS-G12V
chr12_25398284_25398284_C_A	TCGA-55-8090-01A-11D-2238-08	KRAS	p.G12V	LUAD	0.146341	TCGA	KRAS-G12V
chr12_25398284_25398284_C_A	TCGA-55-8512-01A-11D-2393-08	KRAS	p.G12V	LUAD	0.222222	TCGA	KRAS-G12V
chr12_25398284_25398284_C_T	TCGA-55-A494-01A-11D-A24P-08	KRAS	p.G12D	LUAD	0.75	TCGA	KRAS-G12D
chr17_7578406_7578406_C_T	TCGA-56-8201-01A-11D-2244-08	TP53	p.R175H	LUSC	0.383178	TCGA	TP53-R175H
chr17_7578406_7578406_C_T	TCGA-56-8309-01A-11D-2293-08	TP53	p.R175H	LUSC	0.16129	TCGA	TP53-R175H
chr17_7577538_7577538_C_T	TCGA-57-1993-01A-01W-0699-08	TP53	p.R248Q	OV	0.687805	TCGA	TP53-R248Q
chr17_7578406_7578406_C_T	TCGA-59-2372-01A-01D-1526-09	TP53	p.R175H	OV	0.957447	TCGA	TP53-R175H
chr12_25398284_25398284_C_T	TCGA-5M-AAT4-01A-11D-A40P-10	KRAS	p.G12D	COAD	0.458065	TCGA	KRAS-G12D
chr12_25398284_25398284_C_T	TCGA-5M-AAT5-01A-21D-A40P-10	KRAS	p.G12D	COAD	0.361257	TCGA	KRAS-G12D
chr12_25398284_25398284_C_T	TCGA-5M-AAT6-01A-11D-A40P-10	KRAS	p.G12D	COAD	0.133333	TCGA	KRAS-G12D
chr12_25398281_25398281_C_T	TCGA-5M-AATE-01A-11D-A40P-10	KRAS	p.G13D	COAD	0.5	TCGA	KRAS-G13D
chr3_178936091_178936091_G_A	TCGA-5M-AATE-01A-11D-A40P-10	PIK3CA	p.E545K	COAD	0.453659	TCGA	PIK3CA-E545K
chr17_7577538_7577538_C_T	TCGA-5N-A9KI-01A-31D-A42E-08	TP53	p.R248Q	BLCA	0.705882	TCGA	TP53-R248Q
chr3_178936091_178936091_G_A	TCGA-5N-A9KI-01A-31D-A42E-08	PIK3CA	p.E545K	BLCA	0.345455	TCGA	PIK3CA-E545K
chr17_7577120_7577120_C_T	TCGA-61-1904-01A-01W-0639-09	TP53	p.R273H	OV	0.847619	TCGA	TP53-R273H
chr17_7578406_7578406_C_T	TCGA-61-2003-01A-01W-0722-08	TP53	p.R175H	OV	0.2	TCGA	TP53-R175H
chr3_178952085_178952085_A_G	TCGA-61-2092-01A-01W-0722-08	PIK3CA	p.H1047R	OV	0.393939	TCGA	PIK3CA-H1047R
chr12_25398284_25398284_C_T	TCGA-62-8398-01A-11D-2323-08	KRAS	p.G12D	LUAD	0.5	TCGA	KRAS-G12D
chr12_25398281_25398281_C_T	TCGA-62-A46S-01A-11D-A24D-08	KRAS	p.G13D	LUAD	0.1875	TCGA	KRAS-G13D
chr7_140453136_140453136_A_T	TCGA-62-A46V-01A-11D-A24D-08	BRAF	p.V600E	LUAD	0.159091	TCGA	BRAF-V600E
chr7_140453136_140453136_A_T	TCGA-62-A472-01A-11D-A24D-08	BRAF	p.V600E	LUAD	0.426471	TCGA	BRAF-V600E
chr3_178936091_178936091_G_A	TCGA-64-1677-01A-01W-0928-08	PIK3CA	p.E545K	LUAD	0.54386	TCGA	PIK3CA-E545K
chr3_178936091_178936091_G_A	TCGA-66-2759-01A-01D-1522-08	PIK3CA	p.E545K	LUSC	0.2625	TCGA	PIK3CA-E545K
chr3_178936091_178936091_G_A	TCGA-66-2766-01A-01D-1522-08	PIK3CA	p.E545K	LUSC	0.234323	TCGA	PIK3CA-E545K
chr3_178936091_178936091_G_A	TCGA-66-2785-01A-01D-1522-08	PIK3CA	p.E545K	LUSC	0.102564	TCGA	PIK3CA-E545K
chr12_25398284_25398284_C_A	TCGA-67-3773-01A-01D-1040-01	KRAS	p.G12V	LUAD	0.225806	TCGA	KRAS-G12V
chr12_25398284_25398284_C_A	TCGA-67-3774-01A-01D-1040-01	KRAS	p.G12V	LUAD	0.324324	TCGA	KRAS-G12V
chr12_25398284_25398284_C_T	TCGA-69-8253-01A-11D-2284-08	KRAS	p.G12D	LUAD	0.375	TCGA	KRAS-G12D
chr12_25398284_25398284_C_T	TCGA-69-8254-01A-11D-2284-08	KRAS	p.G12D	LUAD	0.16	TCGA	KRAS-G12D
chr12_25398284_25398284_C_T	TCGA-74-6577-01A-11D-1845-08	KRAS	p.G12D	GBM	0.243243	TCGA	KRAS-G12D
chr12_25398281_25398281_C_T	TCGA-75-6206-01A-11D-1753-08	KRAS	p.G13D	LUAD	0.433333	TCGA	KRAS-G13D
chr12_25398284_25398284_C_A	TCGA-75-7027-01A-11D-1945-08	KRAS	p.G12V	LUAD	0.395349	TCGA	KRAS-G12V
chr12_25398284_25398284_C_T	TCGA-75-7030-01A-11D-1945-08	KRAS	p.G12D	LUAD	0.117647	TCGA	KRAS-G12D
chr7_140453136_140453136_A_T	TCGA-76-4928-01B-01D-1486-08	BRAF	p.V600E	GBM	0.1	TCGA	BRAF-V600E
chr17_7577120_7577120_C_T	TCGA-76-4934-01A-01D-1486-08	TP53	p.R273H	GBM	0.78	TCGA	TP53-R273H
chr17_7577539_7577539_G_A	TCGA-76-6664-01A-11D-1845-08	TP53	p.R248W	GBM	0.347222	TCGA	TP53-R248W
chr17_7577539_7577539_G_A	TCGA-77-8133-01A-12D-2244-08	TP53	p.R248W	LUSC	0.322034	TCGA	TP53-R248W
chr17_7578406_7578406_C_T	TCGA-77-8138-01A-11D-2244-08	TP53	p.R175H	LUSC	0.202532	TCGA	TP53-R175H
chr3_178936091_178936091_G_A	TCGA-77-8146-01A-11D-2244-08	PIK3CA	p.E545K	LUSC	0.0963855	TCGA	PIK3CA-E545K
chr3_178952085_178952085_A_G	TCGA-77-A5G6-01A-11D-A27K-08	PIK3CA	p.H1047R	LUSC	0.474026	TCGA	PIK3CA-H1047R
chr12_25398284_25398284_C_T	TCGA-78-7145-01A-11D-2036-08	KRAS	p.G12D	LUAD	0.583333	TCGA	KRAS-G12D
chr12_25398284_25398284_C_T	TCGA-78-7160-01A-11D-2036-08	KRAS	p.G12D	LUAD	0.208333	TCGA	KRAS-G12D
chr12_25398284_25398284_C_A	TCGA-78-7161-01A-11D-2036-08	KRAS	p.G12V	LUAD	0.428571	TCGA	KRAS-G12V
chr12_25398284_25398284_C_A	TCGA-78-7167-01A-11D-2063-08	KRAS	p.G12V	LUAD	0.344828	TCGA	KRAS-G12V
chr12_25398284_25398284_C_A	TCGA-78-7540-01A-11D-2063-08	KRAS	p.G12V	LUAD	0.565217	TCGA	KRAS-G12V
chr3_178936091_178936091_G_A	TCGA-80-5607-01A-31D-1945-08	PIK3CA	p.E545K	LUAD	0.225806	TCGA	PIK3CA-E545K
chr7_140453136_140453136_A_T	TCGA-80-5607-01A-31D-1945-08	BRAF	p.V600E	LUAD	0.223881	TCGA	BRAF-V600E
chr3_178936091_178936091_G_A	TCGA-85-7710-01A-11D-2122-08	PIK3CA	p.E545K	LUSC	0.2	TCGA	PIK3CA-E545K
chr3_178936091_178936091_G_A	TCGA-85-7710-01A-11D-2122-08	PIK3CA	p.E545K	LUSC	0.2	TCGA	PIK3CA-E545K
chr17_7578406_7578406_C_T	TCGA-85-8277-01A-11D-2293-08	TP53	p.R175H	LUSC	0.707965	TCGA	TP53-R175H
chr7_140453136_140453136_A_T	TCGA-86-7714-01A-12D-2167-08	BRAF	p.V600E	LUAD	0.363636	TCGA	BRAF-V600E
chr12_25398284_25398284_C_T	TCGA-86-7953-01A-11D-2184-08	KRAS	p.G12D	LUAD	0.211538	TCGA	KRAS-G12D
chr12_25398284_25398284_C_A	TCGA-86-8054-01A-11D-2238-08	KRAS	p.G12V	LUAD	0.2	TCGA	KRAS-G12V
chr12_25398284_25398284_C_T	TCGA-86-8056-01A-11D-2238-08	KRAS	p.G12D	LUAD	0.139535	TCGA	KRAS-G12D
chr12_25398284_25398284_C_T	TCGA-86-8076-01A-31D-2238-08	KRAS	p.G12D	LUAD	0.113636	TCGA	KRAS-G12D
chr12_25398284_25398284_C_A	TCGA-86-A456-01A-11D-A24D-08	KRAS	p.G12V	LUAD	0.263158	TCGA	KRAS-G12V
chr12_25398284_25398284_C_A	TCGA-86-A4JF-01A-11D-A24P-08	KRAS	p.G12V	LUAD	0.193548	TCGA	KRAS-G12V
chr17_7577538_7577538_C_T	TCGA-90-7767-01A-11D-2122-08	TP53	p.R248Q	LUSC	0.5	TCGA	TP53-R248Q
chr17_7577538_7577538_C_T	TCGA-90-7767-01A-11D-2122-08	TP53	p.R248Q	LUSC	0.5	TCGA	TP53-R248Q
chr3_178952085_178952085_A_G	TCGA-90-7769-01A-11D-2122-08	PIK3CA	p.H1047R	LUSC	0.284848	TCGA	PIK3CA-H1047R
chr3_178952085_178952085_A_G	TCGA-90-7769-01A-11D-2122-08	PIK3CA	p.H1047R	LUSC	0.284848	TCGA	PIK3CA-H1047R
chr12_25398284_25398284_C_A	TCGA-91-6828-01A-11D-1855-08	KRAS	p.G12V	LUAD	0.470588	TCGA	KRAS-G12V
chr12_25398284_25398284_C_A	TCGA-91-6828-01A-11D-1855-08	KRAS	p.G12V	LUAD	0.470588	TCGA	KRAS-G12V
chr7_140453136_140453136_A_T	TCGA-91-A4BD-01A-11D-A24D-08	BRAF	p.V600E	LUAD	0.290323	TCGA	BRAF-V600E
chr12_25398284_25398284_C_A	TCGA-93-8067-01A-11D-2284-08	KRAS	p.G12V	LUAD	0.210526	TCGA	KRAS-G12V
chr12_25398284_25398284_C_T	TCGA-93-A4JO-01A-21D-A24P-08	KRAS	p.G12D	LUAD	0.28	TCGA	KRAS-G12D
chr17_7577538_7577538_C_T	TCGA-94-A4VJ-01A-11D-A257-08	TP53	p.R248Q	LUSC	0.403509	TCGA	TP53-R248Q
chr12_25398284_25398284_C_A	TCGA-95-7567-01A-11D-2063-08	KRAS	p.G12V	LUAD	0.363636	TCGA	KRAS-G12V
chr3_178936091_178936091_G_A	TCGA-95-7948-01A-11D-2184-08	PIK3CA	p.E545K	LUAD	0.430769	TCGA	PIK3CA-E545K
chr12_25398284_25398284_C_A	TCGA-95-A4VK-01A-11D-A25L-08	KRAS	p.G12V	LUAD	0.138889	TCGA	KRAS-G12V
chr12_25398284_25398284_C_A	TCGA-95-A4VN-01A-11D-A25L-08	KRAS	p.G12V	LUAD	0.352941	TCGA	KRAS-G12V
chr12_25398284_25398284_C_A	TCGA-95-A4VP-01A-21D-A25L-08	KRAS	p.G12V	LUAD	0.285714	TCGA	KRAS-G12V
chr12_25398284_25398284_C_A	TCGA-97-7554-01A-11D-2036-08	KRAS	p.G12V	LUAD	0.25	TCGA	KRAS-G12V
chr17_7577539_7577539_G_A	TCGA-98-8020-01A-11D-2244-08	TP53	p.R248W	LUSC	0.285714	TCGA	TP53-R248W
chr3_178936091_178936091_G_A	TCGA-98-8021-01A-11D-2244-08	PIK3CA	p.E545K	LUSC	0.084507	TCGA	PIK3CA-E545K
chr17_7578406_7578406_C_T	TCGA-A1-A0SI-01A-11D-A142-09	TP53	p.R175H	BRCA	0.3	TCGA	TP53-R175H
chr3_178952085_178952085_A_G	TCGA-A1-A0SI-01A-11D-A142-09	PIK3CA	p.H1047R	BRCA	0.392157	TCGA	PIK3CA-H1047R
chr17_7577120_7577120_C_T	TCGA-A2-A04T-01A-21W-A050-09	TP53	p.R273H	BRCA	0.617021	TCGA	TP53-R273H
chr3_178952085_178952085_A_G	TCGA-A2-A04W-01A-31D-A10Y-09	PIK3CA	p.H1047R	BRCA	0.428571	TCGA	PIK3CA-H1047R
chr3_178952085_178952085_A_G	TCGA-A2-A0CP-01A-11W-A050-09	PIK3CA	p.H1047R	BRCA	0.319149	TCGA	PIK3CA-H1047R
chr3_178952085_178952085_A_G	TCGA-A2-A0CS-01A-11D-A10Y-09	PIK3CA	p.H1047R	BRCA	0.13964	TCGA	PIK3CA-H1047R
chr3_178952085_178952085_A_G	TCGA-A2-A0D3-01A-11D-A10Y-09	PIK3CA	p.H1047R	BRCA	0.452991	TCGA	PIK3CA-H1047R
chr3_178952085_178952085_A_G	TCGA-A2-A0EN-01A-13D-A099-09	PIK3CA	p.H1047R	BRCA	0.181818	TCGA	PIK3CA-H1047R
chr3_178952085_178952085_A_G	TCGA-A2-A0EQ-01A-11W-A050-09	PIK3CA	p.H1047R	BRCA	0.327273	TCGA	PIK3CA-H1047R
chr3_178952085_178952085_A_G	TCGA-A2-A0EV-01A-11W-A050-09	PIK3CA	p.H1047R	BRCA	0.58209	TCGA	PIK3CA-H1047R
chr3_178936091_178936091_G_A	TCGA-A2-A0EX-01A-21W-A050-09	PIK3CA	p.E545K	BRCA	0.263889	TCGA	PIK3CA-E545K
chr3_178936091_178936091_G_A	TCGA-A2-A0SY-01A-31D-A099-09	PIK3CA	p.E545K	BRCA	0.327103	TCGA	PIK3CA-E545K
chr3_178952085_178952085_A_G	TCGA-A2-A0T4-01A-31D-A099-09	PIK3CA	p.H1047R	BRCA	0.156863	TCGA	PIK3CA-H1047R
chr3_178936091_178936091_G_A	TCGA-A2-A0YC-01A-11D-A117-09	PIK3CA	p.E545K	BRCA	0.308333	TCGA	PIK3CA-E545K
chr3_178952085_178952085_A_G	TCGA-A2-A0YL-01A-21D-A10G-09	PIK3CA	p.H1047R	BRCA	0.144068	TCGA	PIK3CA-H1047R
chr3_178936091_178936091_G_A	TCGA-A2-A0YT-01A-11D-A10G-09	PIK3CA	p.E545K	BRCA	0.618557	TCGA	PIK3CA-E545K
chr3_178952085_178952085_A_G	TCGA-A2-A1FZ-01A-51D-A17G-09	PIK3CA	p.H1047R	BRCA	0.425532	TCGA	PIK3CA-H1047R
chr3_178952085_178952085_A_G	TCGA-A2-A25C-01A-11D-A167-09	PIK3CA	p.H1047R	BRCA	0.394737	TCGA	PIK3CA-H1047R
chr3_178936091_178936091_G_A	TCGA-A2-A4S2-01A-12D-A25Q-09	PIK3CA	p.E545K	BRCA	0.210526	TCGA	PIK3CA-E545K
chr12_25398284_25398284_C_T	TCGA-A4-8312-01A-11D-2396-08	KRAS	p.G12D	KIRP	0.515152	TCGA	KRAS-G12D
chr17_7577538_7577538_C_T	TCGA-A5-A0G5-01A-11W-A062-09	TP53	p.R248Q	UCEC	0.461078	TCGA	TP53-R248Q
chr12_25398284_25398284_C_A	TCGA-A5-A0GA-01A-11W-A062-09	KRAS	p.G12V	UCEC	0.144444	TCGA	KRAS-G12V
chr12_25398281_25398281_C_T	TCGA-A5-A0GB-01A-11W-A062-09	KRAS	p.G13D	UCEC	0.357143	TCGA	KRAS-G13D
chr12_25398284_25398284_C_T	TCGA-A5-A0GP-01A-11W-A062-09	KRAS	p.G12D	UCEC	0.291667	TCGA	KRAS-G12D
chr17_7577539_7577539_G_A	TCGA-A5-A0R6-01A-11D-A10B-09	TP53	p.R248W	UCEC	0.468085	TCGA	TP53-R248W
chr12_25398284_25398284_C_A	TCGA-A5-A0VO-01A-21D-A10G-09	KRAS	p.G12V	UCEC	0.373984	TCGA	KRAS-G12V
chr3_178936091_178936091_G_A	TCGA-A5-A1OJ-01A-11D-A14G-09	PIK3CA	p.E545K	UCEC	0.156863	TCGA	PIK3CA-E545K
chr17_7577120_7577120_C_T	TCGA-A5-A2K4-01A-11D-A18P-09	TP53	p.R273H	UCEC	0.444444	TCGA	TP53-R273H
chr3_178952085_178952085_A_G	TCGA-A5-A2K7-01A-11D-A17W-09	PIK3CA	p.H1047R	UCEC	0.25	TCGA	PIK3CA-H1047R
chr12_25398281_25398281_C_T	TCGA-A5-A3LO-01A-11D-A228-09	KRAS	p.G13D	UCEC	0.5	TCGA	KRAS-G13D
chr17_7577120_7577120_C_T	TCGA-A5-A3LP-01A-11D-A228-09	TP53	p.R273H	UCEC	0.392857	TCGA	TP53-R273H
chr12_25398284_25398284_C_T	TCGA-A6-2674-01A-02D-A270-10	KRAS	p.G12D	COAD	0.197044	TCGA	KRAS-G12D
chr12_25398284_25398284_C_T	TCGA-A6-2674-01A-02D-A270-10	KRAS	p.G12D	COAD	0.197044	TCGA	KRAS-G12D
chr12_25398284_25398284_C_A	TCGA-A6-2681-01A-01D-1408-10	KRAS	p.G12V	COAD	0.567164	TCGA	KRAS-G12V
chr12_25398284_25398284_C_A	TCGA-A6-2681-01A-01D-1408-10	KRAS	p.G12V	COAD	0.567164	TCGA	KRAS-G12V
chr12_25398284_25398284_C_T	TCGA-A6-2684-01A-01D-A270-10	KRAS	p.G12D	COAD	0.303665	TCGA	KRAS-G12D
chr12_25398284_25398284_C_T	TCGA-A6-2684-01A-01D-A270-10	KRAS	p.G12D	COAD	0.303665	TCGA	KRAS-G12D
chr7_140453136_140453136_A_T	TCGA-A6-2686-01A-01D-1408-10	BRAF	p.V600E	COAD	0.3125	TCGA	BRAF-V600E
chr7_140453136_140453136_A_T	TCGA-A6-2686-01A-01D-1408-10	BRAF	p.V600E	COAD	0.3125	TCGA	BRAF-V600E
chr12_25398284_25398284_C_T	TCGA-A6-3808-01A-01W-0995-10	KRAS	p.G12D	COAD	0.209302	TCGA	KRAS-G12D
chr3_178952085_178952085_A_G	TCGA-A6-3808-01A-01W-0995-10	PIK3CA	p.H1047R	COAD	0.179104	TCGA	PIK3CA-H1047R
chr7_140453136_140453136_A_T	TCGA-A6-3809-01A-01D-A270-10	BRAF	p.V600E	COAD	0.211268	TCGA	BRAF-V600E
chr17_7577539_7577539_G_A	TCGA-A6-3810-01A-01D-A270-10	TP53	p.R248W	COAD	0.684615	TCGA	TP53-R248W
chr12_25398284_25398284_C_A	TCGA-A6-4105-01A-02D-1771-10	KRAS	p.G12V	COAD	0.620879	TCGA	KRAS-G12V
chr12_25398281_25398281_C_T	TCGA-A6-4107-01A-02D-1408-10	KRAS	p.G13D	COAD	0.6	TCGA	KRAS-G13D
chr12_25398281_25398281_C_T	TCGA-A6-4107-01A-02D-1408-10	KRAS	p.G13D	COAD	0.6	TCGA	KRAS-G13D
chr3_178936091_178936091_G_A	TCGA-A6-5657-01A-01D-1650-10	PIK3CA	p.E545K	COAD	0.15083	TCGA	PIK3CA-E545K
chr3_178936091_178936091_G_A	TCGA-A6-5657-01A-01D-1650-10	PIK3CA	p.E545K	COAD	0.14826	TCGA	PIK3CA-E545K
chr12_25398284_25398284_C_A	TCGA-A6-5659-01A-01D-A270-10	KRAS	p.G12V	COAD	0.456647	TCGA	KRAS-G12V
chr12_25398284_25398284_C_A	TCGA-A6-5659-01A-01D-A270-10	KRAS	p.G12V	COAD	0.456647	TCGA	KRAS-G12V
chr7_140453136_140453136_A_T	TCGA-A6-5661-01A-01D-1650-10	BRAF	p.V600E	COAD	0.308943	TCGA	BRAF-V600E
chr7_140453136_140453136_A_T	TCGA-A6-5661-01A-01D-1650-10	BRAF	p.V600E	COAD	0.308333	TCGA	BRAF-V600E
chr12_25398284_25398284_C_A	TCGA-A6-5662-01A-01D-1650-10	KRAS	p.G12V	COAD	0.468085	TCGA	KRAS-G12V
chr12_25398284_25398284_C_A	TCGA-A6-5662-01A-01D-1650-10	KRAS	p.G12V	COAD	0.468085	TCGA	KRAS-G12V
chr7_140453136_140453136_A_T	TCGA-A6-5665-01A-01D-1650-10	BRAF	p.V600E	COAD	0.35	TCGA	BRAF-V600E
chr7_140453136_140453136_A_T	TCGA-A6-5665-01A-01D-1650-10	BRAF	p.V600E	COAD	0.35	TCGA	BRAF-V600E
chr17_7577538_7577538_C_T	TCGA-A6-5667-01A-21D-1719-10	TP53	p.R248Q	COAD	0.707182	TCGA	TP53-R248Q
chr17_7577538_7577538_C_T	TCGA-A6-5667-01A-21D-1719-10	TP53	p.R248Q	COAD	0.707182	TCGA	TP53-R248Q
chr12_25398281_25398281_C_T	TCGA-A6-6138-01A-11D-1771-10	KRAS	p.G13D	COAD	0.548913	TCGA	KRAS-G13D
chr17_7577538_7577538_C_T	TCGA-A6-6142-01A-11D-1771-10	TP53	p.R248Q	COAD	0.305263	TCGA	TP53-R248Q
chr7_140453136_140453136_A_T	TCGA-A6-6649-01A-11D-1771-10	BRAF	p.V600E	COAD	0.410256	TCGA	BRAF-V600E
chr17_7577538_7577538_C_T	TCGA-A6-6651-01A-21D-1835-10	TP53	p.R248Q	COAD	0.406593	TCGA	TP53-R248Q
chr7_140453136_140453136_A_T	TCGA-A6-6653-01A-11D-1771-10	BRAF	p.V600E	COAD	0.333333	TCGA	BRAF-V600E
chr3_178952085_178952085_A_G	TCGA-A6-6780-01A-11D-A270-10	PIK3CA	p.H1047R	COAD	0.294118	TCGA	PIK3CA-H1047R
chr17_7577120_7577120_C_T	TCGA-A6-A567-01A-31D-A28G-10	TP53	p.R273H	COAD	0.590909	TCGA	TP53-R273H
chr3_178952085_178952085_A_G	TCGA-A7-A0CG-01A-11W-A019-09	PIK3CA	p.H1047R	BRCA	0.207349	TCGA	PIK3CA-H1047R
chr3_178936091_178936091_G_A	TCGA-A7-A0CH-01A-21W-A019-09	PIK3CA	p.E545K	BRCA	0.552632	TCGA	PIK3CA-E545K
chr3_178936091_178936091_G_A	TCGA-A7-A0CH-01A-21W-A019-09	PIK3CA	p.E545K	BRCA	0.552632	TCGA	PIK3CA-E545K
chr17_7578406_7578406_C_T	TCGA-A7-A0CJ-01A-21W-A019-09	TP53	p.R175H	BRCA	0.75	TCGA	TP53-R175H
chr3_178952085_178952085_A_G	TCGA-A7-A0DB-01A-11D-A272-09	PIK3CA	p.H1047R	BRCA	0.321429	TCGA	PIK3CA-H1047R
chr17_7578406_7578406_C_T	TCGA-A7-A13E-01A-11D-A272-09	TP53	p.R175H	BRCA	0.219512	TCGA	TP53-R175H
chr17_7578406_7578406_C_T	TCGA-A7-A13E-01A-11D-A272-09	TP53	p.R175H	BRCA	0.219512	TCGA	TP53-R175H
chr3_178952085_178952085_A_G	TCGA-A7-A13G-01A-11D-A13L-09	PIK3CA	p.H1047R	BRCA	0.416667	TCGA	PIK3CA-H1047R
chr3_178936091_178936091_G_A	TCGA-A7-A26E-01A-11D-A272-09	PIK3CA	p.E545K	BRCA	0.323077	TCGA	PIK3CA-E545K
chr3_178952085_178952085_A_G	TCGA-A7-A26H-01A-11D-A167-09	PIK3CA	p.H1047R	BRCA	0.372549	TCGA	PIK3CA-H1047R
chr3_178952085_178952085_A_G	TCGA-A7-A5ZW-01A-12D-A29N-09	PIK3CA	p.H1047R	BRCA	0.3	TCGA	PIK3CA-H1047R
chr3_178952085_178952085_A_G	TCGA-A7-A6VX-01A-12D-A33E-09	PIK3CA	p.H1047R	BRCA	0.789474	TCGA	PIK3CA-H1047R
chr3_178936091_178936091_G_A	TCGA-A8-A06P-01A-11W-A019-09	PIK3CA	p.E545K	BRCA	0.292929	TCGA	PIK3CA-E545K
chr3_178952085_178952085_A_G	TCGA-A8-A06Q-01A-11W-A050-09	PIK3CA	p.H1047R	BRCA	0.46	TCGA	PIK3CA-H1047R
chr3_178936091_178936091_G_A	TCGA-A8-A06R-01A-11D-A015-09	PIK3CA	p.E545K	BRCA	0.426396	TCGA	PIK3CA-E545K
chr3_178952085_178952085_A_G	TCGA-A8-A06U-01A-11W-A019-09	PIK3CA	p.H1047R	BRCA	0.894614	TCGA	PIK3CA-H1047R
chr3_178936091_178936091_G_A	TCGA-A8-A075-01A-11D-A099-09	PIK3CA	p.E545K	BRCA	0.345	TCGA	PIK3CA-E545K
chr3_178952085_178952085_A_G	TCGA-A8-A07B-01A-11W-A019-09	PIK3CA	p.H1047R	BRCA	0.365079	TCGA	PIK3CA-H1047R
chr3_178952085_178952085_A_G	TCGA-A8-A07G-01A-11W-A050-09	PIK3CA	p.H1047R	BRCA	0.669065	TCGA	PIK3CA-H1047R
chr3_178952085_178952085_A_G	TCGA-A8-A07Z-01A-11W-A019-09	PIK3CA	p.H1047R	BRCA	0.691667	TCGA	PIK3CA-H1047R
chr3_178952085_178952085_A_G	TCGA-A8-A081-01A-11W-A019-09	PIK3CA	p.H1047R	BRCA	0.508197	TCGA	PIK3CA-H1047R
chr3_178936091_178936091_G_A	TCGA-A8-A08B-01A-11W-A019-09	PIK3CA	p.E545K	BRCA	0.395062	TCGA	PIK3CA-E545K
chr3_178952085_178952085_A_G	TCGA-A8-A08L-01A-11W-A019-09	PIK3CA	p.H1047R	BRCA	0.557522	TCGA	PIK3CA-H1047R
chr3_178952085_178952085_A_G	TCGA-A8-A08O-01A-21W-A071-09	PIK3CA	p.H1047R	BRCA	0.242038	TCGA	PIK3CA-H1047R
chr3_178936091_178936091_G_A	TCGA-A8-A08P-01A-11W-A019-09	PIK3CA	p.E545K	BRCA	0.483051	TCGA	PIK3CA-E545K
chr3_178936091_178936091_G_A	TCGA-A8-A08T-01A-21W-A019-09	PIK3CA	p.E545K	BRCA	0.35	TCGA	PIK3CA-E545K
chr3_178952085_178952085_A_G	TCGA-A8-A08Z-01A-21W-A019-09	PIK3CA	p.H1047R	BRCA	0.275281	TCGA	PIK3CA-H1047R
chr3_178952085_178952085_A_G	TCGA-A8-A092-01A-11W-A019-09	PIK3CA	p.H1047R	BRCA	0.832512	TCGA	PIK3CA-H1047R
chr3_178952085_178952085_A_G	TCGA-A8-A096-01A-11W-A019-09	PIK3CA	p.H1047R	BRCA	0.244186	TCGA	PIK3CA-H1047R
chr3_178952085_178952085_A_G	TCGA-A8-A09C-01A-11W-A019-09	PIK3CA	p.H1047R	BRCA	0.637333	TCGA	PIK3CA-H1047R
chr3_178952085_178952085_A_G	TCGA-A8-A09D-01A-11W-A019-09	PIK3CA	p.H1047R	BRCA	0.291262	TCGA	PIK3CA-H1047R
chr3_178936091_178936091_G_A	TCGA-A8-A0A1-01A-11W-A019-09	PIK3CA	p.E545K	BRCA	0.554054	TCGA	PIK3CA-E545K
chr3_178952085_178952085_A_G	TCGA-A8-A0A9-01A-11W-A019-09	PIK3CA	p.H1047R	BRCA	0.421053	TCGA	PIK3CA-H1047R
chr7_140453136_140453136_A_T	TCGA-AA-3492-01A-01D-1408-10	BRAF	p.V600E	COAD	0.512195	TCGA	BRAF-V600E
chr12_25398284_25398284_C_T	TCGA-AA-3502-01A-01D-1408-10	KRAS	p.G12D	COAD	0.365385	TCGA	KRAS-G12D
chr12_25398281_25398281_C_T	TCGA-AA-3506-01A-01D-2188-10	KRAS	p.G13D	COAD	0.519149	TCGA	KRAS-G13D
chr12_25398284_25398284_C_T	TCGA-AA-3511-01A-21D-1835-10	KRAS	p.G12D	COAD	0.32	TCGA	KRAS-G12D
chr12_25398284_25398284_C_A	TCGA-AA-3530-01A-01W-0995-10	KRAS	p.G12V	COAD	0.333333	TCGA	KRAS-G12V
chr3_178952085_178952085_A_G	TCGA-AA-3548-01A-01D-1953-10	PIK3CA	p.H1047R	COAD	0.4	TCGA	PIK3CA-H1047R
chr12_25398284_25398284_C_T	TCGA-AA-3655-01A-02D-1719-10	KRAS	p.G12D	COAD	0.595238	TCGA	KRAS-G12D
chr17_7577120_7577120_C_T	TCGA-AA-3655-01A-02D-1719-10	TP53	p.R273H	COAD	0.647059	TCGA	TP53-R273H
chr17_7577120_7577120_C_T	TCGA-AA-3660-01A-01D-1719-10	TP53	p.R273H	COAD	0.553571	TCGA	TP53-R273H
chr3_178936091_178936091_G_A	TCGA-AA-3660-01A-01D-1719-10	PIK3CA	p.E545K	COAD	0.199492	TCGA	PIK3CA-E545K
chr12_25398281_25398281_C_T	TCGA-AA-3663-01A-01D-1719-10	KRAS	p.G13D	COAD	0.768116	TCGA	KRAS-G13D
chr7_140453136_140453136_A_T	TCGA-AA-3664-01A-01W-0900-09	BRAF	p.V600E	COAD	0.36646	TCGA	BRAF-V600E
chr12_25398284_25398284_C_T	TCGA-AA-3673-01A-01W-0900-09	KRAS	p.G12D	COAD	0.529412	TCGA	KRAS-G12D
chr12_25398284_25398284_C_T	TCGA-AA-3675-01A-02W-0900-09	KRAS	p.G12D	COAD	0.365854	TCGA	KRAS-G12D
chr17_7577539_7577539_G_A	TCGA-AA-3679-01A-02W-0900-09	TP53	p.R248W	COAD	0.621622	TCGA	TP53-R248W
chr12_25398281_25398281_C_T	TCGA-AA-3680-01A-01W-0900-09	KRAS	p.G13D	COAD	0.59375	TCGA	KRAS-G13D
chr7_140453136_140453136_A_T	TCGA-AA-3684-01A-02W-0900-09	BRAF	p.V600E	COAD	0.336788	TCGA	BRAF-V600E
chr12_25398284_25398284_C_T	TCGA-AA-3695-01A-01W-0900-09	KRAS	p.G12D	COAD	0.571429	TCGA	KRAS-G12D
chr3_178952085_178952085_A_G	TCGA-AA-3696-01A-01W-0900-09	PIK3CA	p.H1047R	COAD	0.444444	TCGA	PIK3CA-H1047R
chr3_178936091_178936091_G_A	TCGA-AA-3712-01A-21D-1719-10	PIK3CA	p.E545K	COAD	0.184532	TCGA	PIK3CA-E545K
chr7_140453136_140453136_A_T	TCGA-AA-3713-01A-21D-1719-10	BRAF	p.V600E	COAD	0.192308	TCGA	BRAF-V600E
chr12_25398284_25398284_C_T	TCGA-AA-3715-01A-01W-0900-09	KRAS	p.G12D	COAD	0.483333	TCGA	KRAS-G12D
chr3_178952085_178952085_A_G	TCGA-AA-3715-01A-01W-0900-09	PIK3CA	p.H1047R	COAD	0.183099	TCGA	PIK3CA-H1047R
chr7_140453136_140453136_A_T	TCGA-AA-3715-01A-01W-0900-09	BRAF	p.V600E	COAD	0.304348	TCGA	BRAF-V600E
chr3_178952085_178952085_A_G	TCGA-AA-3815-01A-01W-0995-10	PIK3CA	p.H1047R	COAD	0.277419	TCGA	PIK3CA-H1047R
chr7_140453136_140453136_A_T	TCGA-AA-3815-01A-01W-0995-10	BRAF	p.V600E	COAD	0.25498	TCGA	BRAF-V600E
chr12_25398284_25398284_C_T	TCGA-AA-3818-01A-01W-0900-09	KRAS	p.G12D	COAD	0.433333	TCGA	KRAS-G12D
chr3_178936091_178936091_G_A	TCGA-AA-3818-01A-01W-0900-09	PIK3CA	p.E545K	COAD	0.384615	TCGA	PIK3CA-E545K
chr7_140453136_140453136_A_T	TCGA-AA-3821-01A-01W-0995-10	BRAF	p.V600E	COAD	0.339394	TCGA	BRAF-V600E
chr7_140453136_140453136_A_T	TCGA-AA-3833-01A-01W-0900-09	BRAF	p.V600E	COAD	0.188312	TCGA	BRAF-V600E
chr12_25398284_25398284_C_A	TCGA-AA-3837-01A-01W-0900-09	KRAS	p.G12V	COAD	0.431373	TCGA	KRAS-G12V
chr12_25398284_25398284_C_T	TCGA-AA-3841-01A-01W-0900-09	KRAS	p.G12D	COAD	0.375	TCGA	KRAS-G12D
chr12_25398281_25398281_C_T	TCGA-AA-3842-01A-01W-0995-10	KRAS	p.G13D	COAD	0.487179	TCGA	KRAS-G13D
chr12_25398284_25398284_C_A	TCGA-AA-3844-01A-01W-0995-10	KRAS	p.G12V	COAD	0.563636	TCGA	KRAS-G12V
chr12_25398284_25398284_C_T	TCGA-AA-3848-01A-01W-0900-09	KRAS	p.G12D	COAD	0.38	TCGA	KRAS-G12D
chr12_25398284_25398284_C_T	TCGA-AA-3851-01A-01W-0995-10	KRAS	p.G12D	COAD	0.38	TCGA	KRAS-G12D
chr17_7578406_7578406_C_T	TCGA-AA-3851-01A-01W-0995-10	TP53	p.R175H	COAD	0.62069	TCGA	TP53-R175H
chr12_25398284_25398284_C_A	TCGA-AA-3854-01A-01W-0900-09	KRAS	p.G12V	COAD	0.372093	TCGA	KRAS-G12V
chr12_25398284_25398284_C_T	TCGA-AA-3861-01A-01W-0995-10	KRAS	p.G12D	COAD	0.496644	TCGA	KRAS-G12D
chr3_178952085_178952085_A_G	TCGA-AA-3861-01A-01W-0995-10	PIK3CA	p.H1047R	COAD	0.214876	TCGA	PIK3CA-H1047R
chr12_25398284_25398284_C_A	TCGA-AA-3862-01A-01W-0995-10	KRAS	p.G12V	COAD	0.2	TCGA	KRAS-G12V
chr17_7578406_7578406_C_T	TCGA-AA-3862-01A-01W-0995-10	TP53	p.R175H	COAD	0.613861	TCGA	TP53-R175H
chr12_25398284_25398284_C_T	TCGA-AA-3864-01A-01D-1981-10	KRAS	p.G12D	COAD	0.366197	TCGA	KRAS-G12D
chr3_178952085_178952085_A_G	TCGA-AA-3877-01A-01W-0995-10	PIK3CA	p.H1047R	COAD	0.275862	TCGA	PIK3CA-H1047R
chr7_140453136_140453136_A_T	TCGA-AA-3877-01A-01W-0995-10	BRAF	p.V600E	COAD	0.247253	TCGA	BRAF-V600E
chr3_178952085_178952085_A_G	TCGA-AA-3947-01A-01D-1981-10	PIK3CA	p.H1047R	COAD	0.417323	TCGA	PIK3CA-H1047R
chr7_140453136_140453136_A_T	TCGA-AA-3947-01A-01D-1981-10	BRAF	p.V600E	COAD	0.418919	TCGA	BRAF-V600E
chr17_7577120_7577120_C_T	TCGA-AA-3949-01A-01W-0995-10	TP53	p.R273H	COAD	0.259036	TCGA	TP53-R273H
chr7_140453136_140453136_A_T	TCGA-AA-3949-01A-01W-0995-10	BRAF	p.V600E	COAD	0.205882	TCGA	BRAF-V600E
chr17_7577539_7577539_G_A	TCGA-AA-3966-01A-01W-1073-09	TP53	p.R248W	COAD	0.315789	TCGA	TP53-R248W
chr7_140453136_140453136_A_T	TCGA-AA-3966-01A-01W-1073-09	BRAF	p.V600E	COAD	0.537313	TCGA	BRAF-V600E
chr12_25398281_25398281_C_T	TCGA-AA-3967-01A-01W-1073-09	KRAS	p.G13D	COAD	0.888889	TCGA	KRAS-G13D
chr17_7578406_7578406_C_T	TCGA-AA-3968-01A-01W-0995-10	TP53	p.R175H	COAD	0.814815	TCGA	TP53-R175H
chr17_7577539_7577539_G_A	TCGA-AA-3979-01A-01W-0995-10	TP53	p.R248W	COAD	0.778481	TCGA	TP53-R248W
chr12_25398281_25398281_C_T	TCGA-AA-3989-01A-01W-0995-10	KRAS	p.G13D	COAD	0.444444	TCGA	KRAS-G13D
chr12_25398284_25398284_C_T	TCGA-AA-3994-01A-01W-1073-09	KRAS	p.G12D	COAD	0.326531	TCGA	KRAS-G12D
chr12_25398281_25398281_C_T	TCGA-AA-A00N-01A-02D-A17O-10	KRAS	p.G13D	COAD	0.169565	TCGA	KRAS-G13D
chr3_178936091_178936091_G_A	TCGA-AA-A01C-01A-01W-A00E-09	PIK3CA	p.E545K	COAD	0.168142	TCGA	PIK3CA-E545K
chr12_25398284_25398284_C_A	TCGA-AA-A01I-01A-02W-A00E-09	KRAS	p.G12V	COAD	0.378788	TCGA	KRAS-G12V
chr7_140453136_140453136_A_T	TCGA-AA-A01P-01A-21D-A17O-10	BRAF	p.V600E	COAD	0.264706	TCGA	BRAF-V600E
chr12_25398281_25398281_C_T	TCGA-AA-A01R-01A-21D-A17O-10	KRAS	p.G13D	COAD	0.263158	TCGA	KRAS-G13D
chr17_7578406_7578406_C_T	TCGA-AA-A01T-01A-21W-A096-10	TP53	p.R175H	COAD	0.780822	TCGA	TP53-R175H
chr12_25398284_25398284_C_A	TCGA-AA-A01X-01A-21W-A096-10	KRAS	p.G12V	COAD	0.426778	TCGA	KRAS-G12V
chr12_25398284_25398284_C_T	TCGA-AA-A01Z-01A-11W-A096-10	KRAS	p.G12D	COAD	0.424528	TCGA	KRAS-G12D
chr7_140453136_140453136_A_T	TCGA-AA-A022-01A-21D-A17O-10	BRAF	p.V600E	COAD	0.361702	TCGA	BRAF-V600E
chr12_25398284_25398284_C_A	TCGA-AA-A02E-01A-01W-A00E-09	KRAS	p.G12V	COAD	0.5625	TCGA	KRAS-G12V
chr3_178936091_178936091_G_A	TCGA-AA-A02E-01A-01W-A00E-09	PIK3CA	p.E545K	COAD	0.421277	TCGA	PIK3CA-E545K
chr17_7578406_7578406_C_T	TCGA-AA-A02F-01A-01W-A00E-09	TP53	p.R175H	COAD	0.85	TCGA	TP53-R175H
chr12_25398284_25398284_C_T	TCGA-AA-A02O-01A-21W-A096-10	KRAS	p.G12D	COAD	0.489614	TCGA	KRAS-G12D
chr3_178936091_178936091_G_A	TCGA-AA-A02O-01A-21W-A096-10	PIK3CA	p.E545K	COAD	0.333333	TCGA	PIK3CA-E545K
chr7_140453136_140453136_A_T	TCGA-AA-A02R-01A-01W-A00E-09	BRAF	p.V600E	COAD	0.563291	TCGA	BRAF-V600E
chr12_25398284_25398284_C_A	TCGA-AA-A02Y-01A-43W-A096-10	KRAS	p.G12V	COAD	0.502304	TCGA	KRAS-G12V
chr3_178936091_178936091_G_A	TCGA-AA-A02Y-01A-43W-A096-10	PIK3CA	p.E545K	COAD	0.271277	TCGA	PIK3CA-E545K
chr12_25398284_25398284_C_T	TCGA-AA-A03F-01A-11W-A096-10	KRAS	p.G12D	COAD	0.302439	TCGA	KRAS-G12D
chr3_178936091_178936091_G_A	TCGA-AA-A03F-01A-11W-A096-10	PIK3CA	p.E545K	COAD	0.393939	TCGA	PIK3CA-E545K
chr3_178936091_178936091_G_A	TCGA-AA-A03J-01A-21W-A096-10	PIK3CA	p.E545K	COAD	0.12381	TCGA	PIK3CA-E545K
chr12_25398284_25398284_C_A	TCGA-AB-2861-03B-01W-0728-08	KRAS	p.G12V	LAML	0.477273	TCGA	KRAS-G12V
chr12_25398281_25398281_C_T	TCGA-AB-2893-03A-01W-0733-08	KRAS	p.G13D	LAML	0.181818	TCGA	KRAS-G13D
chr12_25398284_25398284_C_A	TCGA-AB-2911-03A-01W-0732-08	KRAS	p.G12V	LAML	0.191489	TCGA	KRAS-G12V
chr12_25398284_25398284_C_T	TCGA-AB-2929-03A-01W-0732-08	KRAS	p.G12D	LAML	0.6	TCGA	KRAS-G12D
chr17_7577538_7577538_C_T	TCGA-AB-2935-03A-01W-0745-08	TP53	p.R248Q	LAML	0.44	TCGA	TP53-R248Q
chr3_178952085_178952085_A_G	TCGA-AC-A23E-01A-11D-A159-09	PIK3CA	p.H1047R	BRCA	0.395833	TCGA	PIK3CA-H1047R
chr3_178936091_178936091_G_A	TCGA-AC-A2B8-01A-11D-A17D-09	PIK3CA	p.E545K	BRCA	0.519231	TCGA	PIK3CA-E545K
chr3_178936091_178936091_G_A	TCGA-AC-A2FO-01A-11D-A17W-09	PIK3CA	p.E545K	BRCA	0.264151	TCGA	PIK3CA-E545K
chr3_178936091_178936091_G_A	TCGA-AC-A3OD-01A-11D-A21Q-09	PIK3CA	p.E545K	BRCA	0.37037	TCGA	PIK3CA-E545K
chr3_178952085_178952085_A_G	TCGA-AC-A3YJ-01A-11D-A22X-09	PIK3CA	p.H1047R	BRCA	0.46875	TCGA	PIK3CA-H1047R
chr3_178952085_178952085_A_G	TCGA-AC-A5EH-01A-11D-A28B-09	PIK3CA	p.H1047R	BRCA	0.291667	TCGA	PIK3CA-H1047R
chr3_178936091_178936091_G_A	TCGA-AC-A5XS-01A-11D-A29N-09	PIK3CA	p.E545K	BRCA	0.534483	TCGA	PIK3CA-E545K
chr3_178936091_178936091_G_A	TCGA-AC-A5XS-01A-11D-A29N-09	PIK3CA	p.E545K	BRCA	0.534483	TCGA	PIK3CA-E545K
chr17_7578406_7578406_C_T	TCGA-AC-A6IW-01A-12D-A33E-09	TP53	p.R175H	BRCA	0.522727	TCGA	TP53-R175H
chr7_140453136_140453136_A_T	TCGA-AD-5900-01A-11D-1650-10	BRAF	p.V600E	COAD	0.248	TCGA	BRAF-V600E
chr12_25398281_25398281_C_T	TCGA-AD-6548-01A-11D-1835-10	KRAS	p.G13D	COAD	0.212963	TCGA	KRAS-G13D
chr7_140453136_140453136_A_T	TCGA-AD-6889-01A-11D-1924-10	BRAF	p.V600E	COAD	0.375	TCGA	BRAF-V600E
chr3_178936091_178936091_G_A	TCGA-AD-6890-01A-11D-1924-10	PIK3CA	p.E545K	COAD	0.401869	TCGA	PIK3CA-E545K
chr3_178952085_178952085_A_G	TCGA-AD-A5EJ-01A-11D-A28G-10	PIK3CA	p.H1047R	COAD	0.320988	TCGA	PIK3CA-H1047R
chr7_140453136_140453136_A_T	TCGA-AD-A5EJ-01A-11D-A28G-10	BRAF	p.V600E	COAD	0.186441	TCGA	BRAF-V600E
chr12_25398284_25398284_C_T	TCGA-AD-A5EK-01A-11D-A28G-10	KRAS	p.G12D	COAD	0.556604	TCGA	KRAS-G12D
chr17_7577538_7577538_C_T	TCGA-AF-2687-01A-02D-1733-10	TP53	p.R248Q	READ	0.560847	TCGA	TP53-R248Q
chr17_7577538_7577538_C_T	TCGA-AF-2690-01A-02D-1733-10	TP53	p.R248Q	READ	0.45679	TCGA	TP53-R248Q
chr17_7578406_7578406_C_T	TCGA-AF-3913-01A-02W-1073-09	TP53	p.R175H	READ	0.697917	TCGA	TP53-R175H
chr12_25398284_25398284_C_T	TCGA-AF-4110-01A-02D-1733-10	KRAS	p.G12D	READ	0.25	TCGA	KRAS-G12D
chr12_25398281_25398281_C_T	TCGA-AF-5654-01A-01D-1657-10	KRAS	p.G13D	READ	0.598837	TCGA	KRAS-G13D
chr12_25398281_25398281_C_T	TCGA-AF-5654-01A-01D-1657-10	KRAS	p.G13D	READ	0.598837	TCGA	KRAS-G13D
chr12_25398281_25398281_C_T	TCGA-AF-6655-01A-11D-1826-10	KRAS	p.G13D	READ	0.356061	TCGA	KRAS-G13D
chr12_25398284_25398284_C_A	TCGA-AF-6672-01A-11D-1826-10	KRAS	p.G12V	READ	0.67033	TCGA	KRAS-G12V
chr17_7577538_7577538_C_T	TCGA-AF-A56L-01A-31D-A38X-10	TP53	p.R248Q	READ	0.492754	TCGA	TP53-R248Q
chr12_25398284_25398284_C_A	TCGA-AG-3591-01A-01D-1733-10	KRAS	p.G12V	READ	0.685185	TCGA	KRAS-G12V
chr17_7578406_7578406_C_T	TCGA-AG-3592-01A-02D-1733-10	TP53	p.R175H	READ	0.756098	TCGA	TP53-R175H
chr17_7578406_7578406_C_T	TCGA-AG-3725-01A-11D-1733-10	TP53	p.R175H	READ	0.828571	TCGA	TP53-R175H
chr12_25398284_25398284_C_A	TCGA-AG-3726-01A-02W-0899-10	KRAS	p.G12V	READ	0.806723	TCGA	KRAS-G12V
chr12_25398281_25398281_C_T	TCGA-AG-3727-01A-01W-0899-10	KRAS	p.G13D	READ	0.40404	TCGA	KRAS-G13D
chr12_25398284_25398284_C_A	TCGA-AG-3731-01A-11D-1733-10	KRAS	p.G12V	READ	0.108108	TCGA	KRAS-G12V
chr17_7577120_7577120_C_T	TCGA-AG-3742-01A-11D-1657-10	TP53	p.R273H	READ	0.5	TCGA	TP53-R273H
chr12_25398284_25398284_C_T	TCGA-AG-3878-01A-02W-0899-10	KRAS	p.G12D	READ	0.178808	TCGA	KRAS-G12D
chr12_25398284_25398284_C_T	TCGA-AG-3887-01A-01W-1073-09	KRAS	p.G12D	READ	0.6	TCGA	KRAS-G12D
chr12_25398281_25398281_C_T	TCGA-AG-3902-01A-01W-1073-09	KRAS	p.G13D	READ	0.179487	TCGA	KRAS-G13D
chr17_7577120_7577120_C_T	TCGA-AG-3902-01A-01W-1073-09	TP53	p.R273H	READ	0.333333	TCGA	TP53-R273H
chr12_25398284_25398284_C_A	TCGA-AG-4008-01A-01W-1073-09	KRAS	p.G12V	READ	0.212121	TCGA	KRAS-G12V
chr3_178936091_178936091_G_A	TCGA-AG-4015-01A-01W-1073-09	PIK3CA	p.E545K	READ	0.183673	TCGA	PIK3CA-E545K
chr12_25398284_25398284_C_A	TCGA-AG-4021-01A-01D-1733-10	KRAS	p.G12V	READ	0.454545	TCGA	KRAS-G12V
chr17_7577120_7577120_C_T	TCGA-AG-4022-01A-01D-1733-10	TP53	p.R273H	READ	0.605042	TCGA	TP53-R273H
chr12_25398284_25398284_C_A	TCGA-AG-A008-01A-01W-A00K-09	KRAS	p.G12V	READ	0.469388	TCGA	KRAS-G12V
chr3_178936091_178936091_G_A	TCGA-AG-A008-01A-01W-A00K-09	PIK3CA	p.E545K	READ	0.455446	TCGA	PIK3CA-E545K
chr12_25398284_25398284_C_A	TCGA-AG-A00C-01A-01W-A00K-09	KRAS	p.G12V	READ	0.26	TCGA	KRAS-G12V
chr17_7578406_7578406_C_T	TCGA-AG-A00C-01A-01W-A00K-09	TP53	p.R175H	READ	0.490741	TCGA	TP53-R175H
chr12_25398284_25398284_C_T	TCGA-AG-A00Y-01A-02W-A00K-09	KRAS	p.G12D	READ	0.380952	TCGA	KRAS-G12D
chr17_7577539_7577539_G_A	TCGA-AG-A011-01A-01W-A00K-09	TP53	p.R248W	READ	0.235294	TCGA	TP53-R248W
chr12_25398284_25398284_C_T	TCGA-AG-A015-01A-01W-A00K-09	KRAS	p.G12D	READ	0.416667	TCGA	KRAS-G12D
chr17_7578406_7578406_C_T	TCGA-AG-A016-01A-01W-A00K-09	TP53	p.R175H	READ	0.914286	TCGA	TP53-R175H
chr3_178952085_178952085_A_G	TCGA-AG-A016-01A-01W-A00K-09	PIK3CA	p.H1047R	READ	0.384211	TCGA	PIK3CA-H1047R
chr17_7577538_7577538_C_T	TCGA-AG-A01L-01A-01W-A00K-09	TP53	p.R248Q	READ	0.638298	TCGA	TP53-R248Q
chr17_7578406_7578406_C_T	TCGA-AG-A01N-01A-01W-A00E-09	TP53	p.R175H	READ	0.714286	TCGA	TP53-R175H
chr12_25398281_25398281_C_T	TCGA-AG-A01W-01A-21W-A096-10	KRAS	p.G13D	READ	0.567686	TCGA	KRAS-G13D
chr17_7577539_7577539_G_A	TCGA-AG-A01W-01A-21W-A096-10	TP53	p.R248W	READ	0.589744	TCGA	TP53-R248W
chr12_25398284_25398284_C_A	TCGA-AG-A020-01A-21W-A096-10	KRAS	p.G12V	READ	0.419355	TCGA	KRAS-G12V
chr17_7578406_7578406_C_T	TCGA-AG-A020-01A-21W-A096-10	TP53	p.R175H	READ	0.844961	TCGA	TP53-R175H
chr17_7577539_7577539_G_A	TCGA-AG-A032-01A-01W-A00E-09	TP53	p.R248W	READ	0.608696	TCGA	TP53-R248W
chr12_25398284_25398284_C_A	TCGA-AH-6544-01A-11D-1826-10	KRAS	p.G12V	READ	0.306452	TCGA	KRAS-G12V
chr3_178936091_178936091_G_A	TCGA-AH-6544-01A-11D-1826-10	PIK3CA	p.E545K	READ	0.131579	TCGA	PIK3CA-E545K
chr12_25398284_25398284_C_A	TCGA-AH-6549-01A-11D-1826-10	KRAS	p.G12V	READ	0.423358	TCGA	KRAS-G12V
chr17_7577538_7577538_C_T	TCGA-AH-6549-01A-11D-1826-10	TP53	p.R248Q	READ	0.740741	TCGA	TP53-R248Q
chr12_25398284_25398284_C_T	TCGA-AH-6644-01A-21D-1826-10	KRAS	p.G12D	READ	0.506944	TCGA	KRAS-G12D
chr3_178952085_178952085_A_G	TCGA-AH-6903-01A-11D-1924-10	PIK3CA	p.H1047R	READ	0.231884	TCGA	PIK3CA-H1047R
chr17_7578406_7578406_C_T	TCGA-AJ-A23N-01A-11D-A228-09	TP53	p.R175H	UCEC	0.533333	TCGA	TP53-R175H
chr3_178936091_178936091_G_A	TCGA-AJ-A2QM-01A-11D-A18P-09	PIK3CA	p.E545K	UCEC	0.361111	TCGA	PIK3CA-E545K
chr3_178952085_178952085_A_G	TCGA-AJ-A2QN-01A-11D-A18P-09	PIK3CA	p.H1047R	UCEC	0.137931	TCGA	PIK3CA-H1047R
chr17_7577120_7577120_C_T	TCGA-AJ-A3BF-01A-11D-A20S-09	TP53	p.R273H	UCEC	0.692308	TCGA	TP53-R273H
chr17_7577538_7577538_C_T	TCGA-AJ-A3BG-01A-11D-A19Y-09	TP53	p.R248Q	UCEC	0.510638	TCGA	TP53-R248Q
chr3_178952085_178952085_A_G	TCGA-AJ-A3BK-01A-11D-A19Y-09	PIK3CA	p.H1047R	UCEC	0.461538	TCGA	PIK3CA-H1047R
chr17_7578406_7578406_C_T	TCGA-AJ-A3NF-01A-11D-A228-09	TP53	p.R175H	UCEC	0.259259	TCGA	TP53-R175H
chr3_178952085_178952085_A_G	TCGA-AJ-A3NG-01A-11D-A228-09	PIK3CA	p.H1047R	UCEC	0.782609	TCGA	PIK3CA-H1047R
chr17_7577120_7577120_C_T	TCGA-AJ-A3OJ-01A-11D-A228-09	TP53	p.R273H	UCEC	0.517241	TCGA	TP53-R273H
chr3_178952085_178952085_A_G	TCGA-AJ-A8CT-01A-11D-A37N-09	PIK3CA	p.H1047R	UCEC	0.310345	TCGA	PIK3CA-H1047R
chr3_178952085_178952085_A_G	TCGA-AJ-A8CW-01A-11D-A37N-09	PIK3CA	p.H1047R	UCEC	0.583333	TCGA	PIK3CA-H1047R
chr7_140453136_140453136_A_T	TCGA-AL-3467-01A-01D-1252-08	BRAF	p.V600E	KIRP	0.377551	TCGA	BRAF-V600E
chr12_25398284_25398284_C_A	TCGA-AM-5820-01A-01D-1650-10	KRAS	p.G12V	COAD	0.333333	TCGA	KRAS-G12V
chr3_178952085_178952085_A_G	TCGA-AM-5821-01A-01D-1650-10	PIK3CA	p.H1047R	COAD	0.316547	TCGA	PIK3CA-H1047R
chr7_140453136_140453136_A_T	TCGA-AM-5821-01A-01D-1650-10	BRAF	p.V600E	COAD	0.283582	TCGA	BRAF-V600E
chr3_178952085_178952085_A_G	TCGA-AN-A03Y-01A-21W-A019-09	PIK3CA	p.H1047R	BRCA	0.36194	TCGA	PIK3CA-H1047R
chr3_178952085_178952085_A_G	TCGA-AN-A049-01A-21W-A019-09	PIK3CA	p.H1047R	BRCA	0.582255	TCGA	PIK3CA-H1047R
chr3_178952085_178952085_A_G	TCGA-AN-A0AJ-01A-11W-A019-09	PIK3CA	p.H1047R	BRCA	0.326648	TCGA	PIK3CA-H1047R
chr3_178936091_178936091_G_A	TCGA-AN-A0AK-01A-21W-A019-09	PIK3CA	p.E545K	BRCA	0.389831	TCGA	PIK3CA-E545K
chr17_7578406_7578406_C_T	TCGA-AN-A0AL-01A-11W-A019-09	TP53	p.R175H	BRCA	0.611765	TCGA	TP53-R175H
chr3_178952085_178952085_A_G	TCGA-AN-A0FF-01A-11W-A050-09	PIK3CA	p.H1047R	BRCA	0.433628	TCGA	PIK3CA-H1047R
chr3_178936091_178936091_G_A	TCGA-AN-A0FS-01A-11W-A050-09	PIK3CA	p.E545K	BRCA	0.18	TCGA	PIK3CA-E545K
chr17_7577539_7577539_G_A	TCGA-AN-A0FX-01A-11W-A050-09	TP53	p.R248W	BRCA	0.435897	TCGA	TP53-R248W
chr3_178952085_178952085_A_G	TCGA-AN-A0XL-01A-11D-A10M-09	PIK3CA	p.H1047R	BRCA	0.472603	TCGA	PIK3CA-H1047R
chr3_178936091_178936091_G_A	TCGA-AN-A0XP-01A-11D-A117-09	PIK3CA	p.E545K	BRCA	0.45045	TCGA	PIK3CA-E545K
chr3_178936091_178936091_G_A	TCGA-AN-A0XS-01A-22D-A10G-09	PIK3CA	p.E545K	BRCA	0.274074	TCGA	PIK3CA-E545K
chr3_178952085_178952085_A_G	TCGA-AO-A03M-01B-11D-A10M-09	PIK3CA	p.H1047R	BRCA	0.227848	TCGA	PIK3CA-H1047R
chr17_7578406_7578406_C_T	TCGA-AO-A03O-01A-11W-A019-09	TP53	p.R175H	BRCA	0.729167	TCGA	TP53-R175H
chr17_7578406_7578406_C_T	TCGA-AO-A0J2-01A-11W-A050-09	TP53	p.R175H	BRCA	0.584906	TCGA	TP53-R175H
chr3_178952085_178952085_A_G	TCGA-AO-A0J5-01A-11W-A050-09	PIK3CA	p.H1047R	BRCA	0.277778	TCGA	PIK3CA-H1047R
chr3_178936091_178936091_G_A	TCGA-AO-A0JF-01A-11W-A071-09	PIK3CA	p.E545K	BRCA	0.234568	TCGA	PIK3CA-E545K
chr3_178936091_178936091_G_A	TCGA-AO-A125-01A-11D-A10M-09	PIK3CA	p.E545K	BRCA	0.4	TCGA	PIK3CA-E545K
chr3_178936091_178936091_G_A	TCGA-AO-A126-01A-11D-A10M-09	PIK3CA	p.E545K	BRCA	0.314465	TCGA	PIK3CA-E545K
chr17_7578406_7578406_C_T	TCGA-AO-A129-01A-21D-A10M-09	TP53	p.R175H	BRCA	0.407407	TCGA	TP53-R175H
chr3_178952085_178952085_A_G	TCGA-AO-A1KR-01A-12D-A142-09	PIK3CA	p.H1047R	BRCA	0.428571	TCGA	PIK3CA-H1047R
chr17_7577120_7577120_C_T	TCGA-AP-A052-01A-11W-A027-09	TP53	p.R273H	UCEC	0.839286	TCGA	TP53-R273H
chr17_7577538_7577538_C_T	TCGA-AP-A053-01A-21W-A027-09	TP53	p.R248Q	UCEC	0.805556	TCGA	TP53-R248Q
chr12_25398281_25398281_C_T	TCGA-AP-A056-01A-11W-A027-09	KRAS	p.G13D	UCEC	0.222222	TCGA	KRAS-G13D
chr17_7577539_7577539_G_A	TCGA-AP-A05D-01A-11W-A027-09	TP53	p.R248W	UCEC	0.578947	TCGA	TP53-R248W
chr17_7577539_7577539_G_A	TCGA-AP-A05H-01A-11W-A027-09	TP53	p.R248W	UCEC	0.92	TCGA	TP53-R248W
chr12_25398284_25398284_C_A	TCGA-AP-A05P-01A-11W-A062-09	KRAS	p.G12V	UCEC	0.309859	TCGA	KRAS-G12V
chr17_7577120_7577120_C_T	TCGA-AP-A0L8-01A-11W-A062-09	TP53	p.R273H	UCEC	0.925926	TCGA	TP53-R273H
chr17_7577539_7577539_G_A	TCGA-AP-A0L9-01A-11W-A062-09	TP53	p.R248W	UCEC	0.916667	TCGA	TP53-R248W
chr12_25398284_25398284_C_T	TCGA-AP-A0LD-01A-11W-A062-09	KRAS	p.G12D	UCEC	0.326531	TCGA	KRAS-G12D
chr17_7577120_7577120_C_T	TCGA-AP-A0LI-01A-11W-A062-09	TP53	p.R273H	UCEC	0.421488	TCGA	TP53-R273H
chr3_178936091_178936091_G_A	TCGA-AP-A0LN-01A-11W-A062-09	PIK3CA	p.E545K	UCEC	0.392523	TCGA	PIK3CA-E545K
chr12_25398284_25398284_C_T	TCGA-AP-A0LS-01A-11D-A14G-09	KRAS	p.G12D	UCEC	0.4	TCGA	KRAS-G12D
chr12_25398284_25398284_C_T	TCGA-AP-A0LT-01A-11W-A062-09	KRAS	p.G12D	UCEC	0.392857	TCGA	KRAS-G12D
chr3_178952085_178952085_A_G	TCGA-AP-A0LT-01A-11W-A062-09	PIK3CA	p.H1047R	UCEC	0.370861	TCGA	PIK3CA-H1047R
chr3_178936091_178936091_G_A	TCGA-AP-A0LV-01A-11W-A062-09	PIK3CA	p.E545K	UCEC	0.369565	TCGA	PIK3CA-E545K
chr12_25398284_25398284_C_T	TCGA-AP-A1DH-01A-31D-A135-09	KRAS	p.G12D	UCEC	0.241379	TCGA	KRAS-G12D
chr3_178936091_178936091_G_A	TCGA-AP-A1DH-01A-31D-A135-09	PIK3CA	p.E545K	UCEC	0.162162	TCGA	PIK3CA-E545K
chr12_25398281_25398281_C_T	TCGA-AP-A1DM-01A-21D-A135-09	KRAS	p.G13D	UCEC	0.409091	TCGA	KRAS-G13D
chr17_7578406_7578406_C_T	TCGA-AP-A1DQ-01A-11D-A135-09	TP53	p.R175H	UCEC	0.684211	TCGA	TP53-R175H
chr12_25398284_25398284_C_T	TCGA-AP-A1E3-01A-11D-A135-09	KRAS	p.G12D	UCEC	0.277778	TCGA	KRAS-G12D
chr3_178952085_178952085_A_G	TCGA-AQ-A1H2-01A-11D-A13L-09	PIK3CA	p.H1047R	BRCA	0.296296	TCGA	PIK3CA-H1047R
chr3_178936091_178936091_G_A	TCGA-AQ-A54O-01A-11D-A25Q-09	PIK3CA	p.E545K	BRCA	0.375	TCGA	PIK3CA-E545K
chr3_178952085_178952085_A_G	TCGA-AR-A0TZ-01A-12D-A099-09	PIK3CA	p.H1047R	BRCA	0.416667	TCGA	PIK3CA-H1047R
chr17_7577120_7577120_C_T	TCGA-AR-A1AJ-01A-21D-A12Q-09	TP53	p.R273H	BRCA	0.2	TCGA	TP53-R273H
chr3_178936091_178936091_G_A	TCGA-AR-A1AL-01A-21D-A12Q-09	PIK3CA	p.E545K	BRCA	0.174377	TCGA	PIK3CA-E545K
chr12_25398284_25398284_C_A	TCGA-AR-A1AS-01A-11D-A12Q-09	KRAS	p.G12V	BRCA	0.292453	TCGA	KRAS-G12V
chr17_7578406_7578406_C_T	TCGA-AR-A1AS-01A-11D-A12Q-09	TP53	p.R175H	BRCA	0.512821	TCGA	TP53-R175H
chr3_178952085_178952085_A_G	TCGA-AR-A1AV-01A-21D-A12Q-09	PIK3CA	p.H1047R	BRCA	0.823529	TCGA	PIK3CA-H1047R
chr3_178952085_178952085_A_G	TCGA-AR-A1AW-01A-21D-A12Q-09	PIK3CA	p.H1047R	BRCA	0.18593	TCGA	PIK3CA-H1047R
chr17_7578406_7578406_C_T	TCGA-AR-A24Q-01A-12D-A167-09	TP53	p.R175H	BRCA	0.833333	TCGA	TP53-R175H
chr17_7577120_7577120_C_T	TCGA-AR-A24T-01A-11D-A167-09	TP53	p.R273H	BRCA	0.302326	TCGA	TP53-R273H
chr3_178952085_178952085_A_G	TCGA-AR-A24T-01A-11D-A167-09	PIK3CA	p.H1047R	BRCA	0.285714	TCGA	PIK3CA-H1047R
chr17_7577120_7577120_C_T	TCGA-AR-A2LH-01A-31D-A18P-09	TP53	p.R273H	BRCA	0.103448	TCGA	TP53-R273H
chr3_178952085_178952085_A_G	TCGA-AR-A2LK-01A-11D-A17W-09	PIK3CA	p.H1047R	BRCA	0.833333	TCGA	PIK3CA-H1047R
chr3_178952085_178952085_A_G	TCGA-AR-A5QM-01A-11D-A27P-09	PIK3CA	p.H1047R	BRCA	0.25	TCGA	PIK3CA-H1047R
chr3_178936091_178936091_G_A	TCGA-AR-A5QP-01A-11D-A28B-09	PIK3CA	p.E545K	BRCA	0.216216	TCGA	PIK3CA-E545K
chr3_178952085_178952085_A_G	TCGA-AR-A5QQ-01A-11D-A28B-09	PIK3CA	p.H1047R	BRCA	0.190476	TCGA	PIK3CA-H1047R
chr17_7578406_7578406_C_T	TCGA-AU-3779-01A-01D-1719-10	TP53	p.R175H	COAD	0.606557	TCGA	TP53-R175H
chr3_178952085_178952085_A_G	TCGA-AU-6004-01A-11D-1719-10	PIK3CA	p.H1047R	COAD	0.176471	TCGA	PIK3CA-H1047R
chr7_140453136_140453136_A_T	TCGA-AU-6004-01A-11D-1719-10	BRAF	p.V600E	COAD	0.280702	TCGA	BRAF-V600E
chr3_178952085_178952085_A_G	TCGA-AX-A05T-01A-11W-A027-09	PIK3CA	p.H1047R	UCEC	0.39916	TCGA	PIK3CA-H1047R
chr12_25398284_25398284_C_A	TCGA-AX-A05W-01A-21W-A027-09	KRAS	p.G12V	UCEC	0.2	TCGA	KRAS-G12V
chr12_25398284_25398284_C_A	TCGA-AX-A060-01A-11W-A027-09	KRAS	p.G12V	UCEC	0.358974	TCGA	KRAS-G12V
chr12_25398281_25398281_C_T	TCGA-AX-A1C5-01A-11D-A135-09	KRAS	p.G13D	UCEC	0.371429	TCGA	KRAS-G13D
chr17_7577538_7577538_C_T	TCGA-AX-A1C9-01A-11D-A135-09	TP53	p.R248Q	UCEC	0.366667	TCGA	TP53-R248Q
chr3_178952085_178952085_A_G	TCGA-AX-A1CN-01A-11D-A135-09	PIK3CA	p.H1047R	UCEC	0.413793	TCGA	PIK3CA-H1047R
chr17_7577120_7577120_C_T	TCGA-AX-A1CP-01A-11D-A135-09	TP53	p.R273H	UCEC	0.617647	TCGA	TP53-R273H
chr3_178952085_178952085_A_G	TCGA-AX-A1CP-01A-11D-A135-09	PIK3CA	p.H1047R	UCEC	0.613333	TCGA	PIK3CA-H1047R
chr17_7578406_7578406_C_T	TCGA-AX-A2H4-01A-21D-A18P-09	TP53	p.R175H	UCEC	0.717949	TCGA	TP53-R175H
chr3_178952085_178952085_A_G	TCGA-AX-A2H7-01A-12D-A18P-09	PIK3CA	p.H1047R	UCEC	0.677419	TCGA	PIK3CA-H1047R
chr3_178952085_178952085_A_G	TCGA-AX-A2H7-01A-12D-A18P-09	PIK3CA	p.H1047R	UCEC	0.666667	TCGA	PIK3CA-H1047R
chr3_178952085_178952085_A_G	TCGA-AX-A2HH-01A-11D-A17D-09	PIK3CA	p.H1047R	UCEC	0.533333	TCGA	PIK3CA-H1047R
chr3_178952085_178952085_A_G	TCGA-AX-A3FS-01A-11D-A228-09	PIK3CA	p.H1047R	UCEC	0.441176	TCGA	PIK3CA-H1047R
chr17_7577539_7577539_G_A	TCGA-AX-A3G7-01A-12D-A20S-09	TP53	p.R248W	UCEC	0.7	TCGA	TP53-R248W
chr12_25398284_25398284_C_T	TCGA-AX-A3GB-01A-11D-A228-09	KRAS	p.G12D	UCEC	0.162162	TCGA	KRAS-G12D
chr12_25398281_25398281_C_T	TCGA-AY-5543-01A-01D-1650-10	KRAS	p.G13D	COAD	0.338323	TCGA	KRAS-G13D
chr3_178936091_178936091_G_A	TCGA-AY-5543-01A-01D-1650-10	PIK3CA	p.E545K	COAD	0.27972	TCGA	PIK3CA-E545K
chr17_7577120_7577120_C_T	TCGA-AY-6196-01A-11D-1719-10	TP53	p.R273H	COAD	0.446602	TCGA	TP53-R273H
chr7_140453136_140453136_A_T	TCGA-AY-6196-01A-11D-1719-10	BRAF	p.V600E	COAD	0.346154	TCGA	BRAF-V600E
chr17_7578406_7578406_C_T	TCGA-AY-6197-01A-11D-1719-10	TP53	p.R175H	COAD	0.410526	TCGA	TP53-R175H
chr12_25398284_25398284_C_T	TCGA-AY-6386-01A-21D-1719-10	KRAS	p.G12D	COAD	0.350427	TCGA	KRAS-G12D
chr12_25398284_25398284_C_A	TCGA-AY-A71X-01A-12D-A36X-10	KRAS	p.G12V	COAD	0.531915	TCGA	KRAS-G12V
chr7_140453136_140453136_A_T	TCGA-AZ-4614-01A-01D-1408-10	BRAF	p.V600E	COAD	0.48	TCGA	BRAF-V600E
chr7_140453136_140453136_A_T	TCGA-AZ-4615-01A-01D-1408-10	BRAF	p.V600E	COAD	0.5	TCGA	BRAF-V600E
chr17_7578406_7578406_C_T	TCGA-AZ-4681-01A-01D-1408-10	TP53	p.R175H	COAD	0.763158	TCGA	TP53-R175H
chr12_25398284_25398284_C_T	TCGA-AZ-5407-01A-01D-1719-10	KRAS	p.G12D	COAD	0.356322	TCGA	KRAS-G12D
chr17_7578406_7578406_C_T	TCGA-AZ-5407-01A-01D-1719-10	TP53	p.R175H	COAD	0.205479	TCGA	TP53-R175H
chr7_140453136_140453136_A_T	TCGA-AZ-6598-01A-11D-1771-10	BRAF	p.V600E	COAD	0.245098	TCGA	BRAF-V600E
chr12_25398281_25398281_C_T	TCGA-AZ-6599-01A-11D-1771-10	KRAS	p.G13D	COAD	0.473451	TCGA	KRAS-G13D
chr12_25398281_25398281_C_T	TCGA-AZ-6600-01A-11D-1771-10	KRAS	p.G13D	COAD	0.404348	TCGA	KRAS-G13D
chr12_25398284_25398284_C_T	TCGA-AZ-6601-01A-11D-1771-10	KRAS	p.G12D	COAD	0.219298	TCGA	KRAS-G12D
chr17_7578406_7578406_C_T	TCGA-AZ-6601-01A-11D-1771-10	TP53	p.R175H	COAD	0.248366	TCGA	TP53-R175H
chr12_25398284_25398284_C_A	TCGA-AZ-6606-01A-11D-1835-10	KRAS	p.G12V	COAD	0.778761	TCGA	KRAS-G12V
chr17_7578406_7578406_C_T	TCGA-AZ-6606-01A-11D-1835-10	TP53	p.R175H	COAD	0.724138	TCGA	TP53-R175H
chr12_25398281_25398281_C_T	TCGA-AZ-6608-01A-11D-1835-10	KRAS	p.G13D	COAD	0.396825	TCGA	KRAS-G13D
chr3_178952085_178952085_A_G	TCGA-B0-4821-01A-01D-1501-10	PIK3CA	p.H1047R	KIRC	0.167382	TCGA	PIK3CA-H1047R
chr3_178952085_178952085_A_G	TCGA-B5-A0JS-01A-11D-A10B-09	PIK3CA	p.H1047R	UCEC	0.352273	TCGA	PIK3CA-H1047R
chr3_178952085_178952085_A_G	TCGA-B5-A0JT-01A-21D-A122-09	PIK3CA	p.H1047R	UCEC	0.358696	TCGA	PIK3CA-H1047R
chr12_25398284_25398284_C_T	TCGA-B5-A0JV-01A-11D-A10B-09	KRAS	p.G12D	UCEC	0.204819	TCGA	KRAS-G12D
chr3_178936091_178936091_G_A	TCGA-B5-A0K7-01A-11W-A10C-09	PIK3CA	p.E545K	UCEC	0.377907	TCGA	PIK3CA-E545K
chr17_7577120_7577120_C_T	TCGA-B5-A0KB-01B-11D-A14G-09	TP53	p.R273H	UCEC	0.473684	TCGA	TP53-R273H
chr12_25398284_25398284_C_T	TCGA-B5-A11E-01A-11D-A10M-09	KRAS	p.G12D	UCEC	0.455357	TCGA	KRAS-G12D
chr12_25398284_25398284_C_T	TCGA-B5-A11L-01B-21D-A13L-09	KRAS	p.G12D	UCEC	0.243243	TCGA	KRAS-G12D
chr12_25398284_25398284_C_T	TCGA-B5-A11M-01A-11D-A122-09	KRAS	p.G12D	UCEC	0.174545	TCGA	KRAS-G12D
chr12_25398284_25398284_C_A	TCGA-B5-A11W-01A-12D-A122-09	KRAS	p.G12V	UCEC	0.619154	TCGA	KRAS-G12V
chr3_178952085_178952085_A_G	TCGA-B5-A1MW-01A-11D-A17D-09	PIK3CA	p.H1047R	UCEC	0.575758	TCGA	PIK3CA-H1047R
chr3_178936091_178936091_G_A	TCGA-B5-A1N2-01A-21D-A142-09	PIK3CA	p.E545K	UCEC	0.577465	TCGA	PIK3CA-E545K
chr12_25398284_25398284_C_T	TCGA-B5-A3F9-01A-21D-A228-09	KRAS	p.G12D	UCEC	0.107143	TCGA	KRAS-G12D
chr12_25398284_25398284_C_T	TCGA-B5-A5OC-01A-21D-A27P-09	KRAS	p.G12D	UCEC	0.157895	TCGA	KRAS-G12D
chr17_7578406_7578406_C_T	TCGA-B5-A5OD-01A-11D-A31U-09	TP53	p.R175H	UCEC	1	TCGA	TP53-R175H
chr17_7577120_7577120_C_T	TCGA-B5-A5OE-01A-11D-A31U-09	TP53	p.R273H	UCEC	0.416667	TCGA	TP53-R273H
chr17_7577538_7577538_C_T	TCGA-B6-A0I1-01A-11D-A21Q-09	TP53	p.R248Q	BRCA	0.72973	TCGA	TP53-R248Q
chr3_178936091_178936091_G_A	TCGA-B6-A0IC-01A-11W-A050-09	PIK3CA	p.E545K	BRCA	0.424837	TCGA	PIK3CA-E545K
chr3_178952085_178952085_A_G	TCGA-B6-A0IE-01A-11W-A050-09	PIK3CA	p.H1047R	BRCA	0.20438	TCGA	PIK3CA-H1047R
chr3_178952085_178952085_A_G	TCGA-B6-A0IK-01A-12W-A071-09	PIK3CA	p.H1047R	BRCA	0.347059	TCGA	PIK3CA-H1047R
chr3_178952085_178952085_A_G	TCGA-B6-A0IP-01A-11D-A045-09	PIK3CA	p.H1047R	BRCA	0.286458	TCGA	PIK3CA-H1047R
chr3_178952085_178952085_A_G	TCGA-B6-A0RG-01A-11W-A071-09	PIK3CA	p.H1047R	BRCA	0.322476	TCGA	PIK3CA-H1047R
chr3_178936091_178936091_G_A	TCGA-B6-A0RH-01A-21D-A10Y-09	PIK3CA	p.E545K	BRCA	0.636986	TCGA	PIK3CA-E545K
chr3_178952085_178952085_A_G	TCGA-B6-A0RN-01A-12D-A099-09	PIK3CA	p.H1047R	BRCA	0.44	TCGA	PIK3CA-H1047R
chr3_178952085_178952085_A_G	TCGA-B6-A0RO-01A-22D-A099-09	PIK3CA	p.H1047R	BRCA	0.289157	TCGA	PIK3CA-H1047R
chr3_178952085_178952085_A_G	TCGA-B6-A0WW-01A-11D-A10G-09	PIK3CA	p.H1047R	BRCA	0.331683	TCGA	PIK3CA-H1047R
chr17_7577539_7577539_G_A	TCGA-B6-A0WX-01A-11D-A10G-09	TP53	p.R248W	BRCA	0.401709	TCGA	TP53-R248W
chr3_178952085_178952085_A_G	TCGA-B6-A0X5-01A-21D-A10G-09	PIK3CA	p.H1047R	BRCA	0.375	TCGA	PIK3CA-H1047R
chr3_178952085_178952085_A_G	TCGA-B6-A0X7-01A-11D-A10M-09	PIK3CA	p.H1047R	BRCA	0.309353	TCGA	PIK3CA-H1047R
chr17_7578406_7578406_C_T	TCGA-B6-A401-01A-11D-A23C-09	TP53	p.R175H	BRCA	0.605263	TCGA	TP53-R175H
chr12_25398284_25398284_C_T	TCGA-B7-A5TK-01A-12D-A31L-08	KRAS	p.G12D	STAD	0.473684	TCGA	KRAS-G12D
chr3_178936091_178936091_G_A	TCGA-BA-4077-01B-01D-1434-08	PIK3CA	p.E545K	HNSC	0.605556	TCGA	PIK3CA-E545K
chr17_7578406_7578406_C_T	TCGA-BA-5558-01A-01D-1512-08	TP53	p.R175H	HNSC	0.25	TCGA	TP53-R175H
chr17_7578406_7578406_C_T	TCGA-BA-6872-01A-11D-1870-08	TP53	p.R175H	HNSC	0.576271	TCGA	TP53-R175H
chr3_178936091_178936091_G_A	TCGA-BA-A4IF-01A-11D-A25Y-08	PIK3CA	p.E545K	HNSC	0.526316	TCGA	PIK3CA-E545K
chr17_7577120_7577120_C_T	TCGA-BA-A6DD-01A-12D-A31L-08	TP53	p.R273H	HNSC	0.333333	TCGA	TP53-R273H
chr17_7577539_7577539_G_A	TCGA-BB-A5HZ-01A-21D-A28R-08	TP53	p.R248W	HNSC	0.171429	TCGA	TP53-R248W
chr17_7577539_7577539_G_A	TCGA-BC-A216-01A-11D-A152-10	TP53	p.R248W	LIHC	0.666667	TCGA	TP53-R248W
chr17_7577120_7577120_C_T	TCGA-BC-A217-01A-11D-A152-10	TP53	p.R273H	LIHC	0.827586	TCGA	TP53-R273H
chr7_140453136_140453136_A_T	TCGA-BF-A1PU-01A-11D-A19A-08	BRAF	p.V600E	SKCM	0.936508	TCGA	BRAF-V600E
chr7_140453136_140453136_A_T	TCGA-BF-A1PX-01A-12D-A19A-08	BRAF	p.V600E	SKCM	0.0909091	TCGA	BRAF-V600E
chr7_140453136_140453136_A_T	TCGA-BF-A3DJ-01A-11D-A20D-08	BRAF	p.V600E	SKCM	0.333333	TCGA	BRAF-V600E
chr7_140453136_140453136_A_T	TCGA-BF-A3DL-01A-11D-A20D-08	BRAF	p.V600E	SKCM	0.45	TCGA	BRAF-V600E
chr7_140453136_140453136_A_T	TCGA-BF-A3DM-01A-11D-A20D-08	BRAF	p.V600E	SKCM	0.4	TCGA	BRAF-V600E
chr7_140453136_140453136_A_T	TCGA-BF-A3DN-01A-11D-A20D-08	BRAF	p.V600E	SKCM	0.304	TCGA	BRAF-V600E
chr7_140453136_140453136_A_T	TCGA-BF-A5EQ-01A-21D-A27K-08	BRAF	p.V600E	SKCM	0.41573	TCGA	BRAF-V600E
chr7_140453136_140453136_A_T	TCGA-BF-A5ER-01A-12D-A27K-08	BRAF	p.V600E	SKCM	0.546296	TCGA	BRAF-V600E
chr7_140453136_140453136_A_T	TCGA-BF-A9VF-01A-11D-A372-08	BRAF	p.V600E	SKCM	0.696	TCGA	BRAF-V600E
chr7_140453136_140453136_A_T	TCGA-BF-AAP0-06A-11D-A397-08	BRAF	p.V600E	SKCM	0.457627	TCGA	BRAF-V600E
chr7_140453136_140453136_A_T	TCGA-BF-AAP6-01A-11D-A401-08	BRAF	p.V600E	SKCM	0.597826	TCGA	BRAF-V600E
chr7_140453136_140453136_A_T	TCGA-BF-AAP7-01A-11D-A401-08	BRAF	p.V600E	SKCM	0.211268	TCGA	BRAF-V600E
chr12_25398284_25398284_C_A	TCGA-BG-A0M9-01A-21W-A10C-09	KRAS	p.G12V	UCEC	0.354244	TCGA	KRAS-G12V
chr12_25398281_25398281_C_T	TCGA-BG-A0MC-01A-21W-A062-09	KRAS	p.G13D	UCEC	0.217391	TCGA	KRAS-G13D
chr12_25398284_25398284_C_T	TCGA-BG-A0MK-01A-51D-A19Y-09	KRAS	p.G12D	UCEC	0.733333	TCGA	KRAS-G12D
chr3_178936091_178936091_G_A	TCGA-BG-A0RY-01A-11D-A10B-09	PIK3CA	p.E545K	UCEC	0.606742	TCGA	PIK3CA-E545K
chr12_25398284_25398284_C_T	TCGA-BG-A0VW-01A-11D-A122-09	KRAS	p.G12D	UCEC	0.15534	TCGA	KRAS-G12D
chr3_178936091_178936091_G_A	TCGA-BG-A0W2-01A-11D-A117-09	PIK3CA	p.E545K	UCEC	0.2375	TCGA	PIK3CA-E545K
chr17_7577538_7577538_C_T	TCGA-BG-A0YV-01A-11D-A10M-09	TP53	p.R248Q	UCEC	0.883333	TCGA	TP53-R248Q
chr3_178952085_178952085_A_G	TCGA-BG-A18A-01A-21D-A12J-09	PIK3CA	p.H1047R	UCEC	0.274648	TCGA	PIK3CA-H1047R
chr12_25398284_25398284_C_T	TCGA-BG-A18B-01A-11D-A12J-09	KRAS	p.G12D	UCEC	0.432056	TCGA	KRAS-G12D
chr12_25398284_25398284_C_A	TCGA-BG-A220-01A-11D-A159-09	KRAS	p.G12V	UCEC	0.407407	TCGA	KRAS-G12V
chr12_25398284_25398284_C_T	TCGA-BG-A2AE-01A-11D-A16D-09	KRAS	p.G12D	UCEC	0.515789	TCGA	KRAS-G12D
chr12_25398284_25398284_C_T	TCGA-BG-A2AE-01A-11D-A16D-09	KRAS	p.G12D	UCEC	0.515789	TCGA	KRAS-G12D
chr17_7577538_7577538_C_T	TCGA-BH-A0AV-01A-31D-A10Y-09	TP53	p.R248Q	BRCA	0.376812	TCGA	TP53-R248Q
chr17_7578406_7578406_C_T	TCGA-BH-A0B0-01A-21D-A10Y-09	TP53	p.R175H	BRCA	0.320988	TCGA	TP53-R175H
chr3_178936091_178936091_G_A	TCGA-BH-A0B0-01A-21D-A10Y-09	PIK3CA	p.E545K	BRCA	0.212121	TCGA	PIK3CA-E545K
chr3_178952085_178952085_A_G	TCGA-BH-A0BA-01A-11W-A071-09	PIK3CA	p.H1047R	BRCA	0.376344	TCGA	PIK3CA-H1047R
chr3_178952085_178952085_A_G	TCGA-BH-A0BA-01A-11W-A071-09	PIK3CA	p.H1047R	BRCA	0.376344	TCGA	PIK3CA-H1047R
chr17_7577539_7577539_G_A	TCGA-BH-A0BC-01A-22D-A099-09	TP53	p.R248W	BRCA	0.387097	TCGA	TP53-R248W
chr17_7577539_7577539_G_A	TCGA-BH-A0BC-01A-22D-A099-09	TP53	p.R248W	BRCA	0.387097	TCGA	TP53-R248W
chr3_178952085_178952085_A_G	TCGA-BH-A0BD-01A-11W-A050-09	PIK3CA	p.H1047R	BRCA	0.294118	TCGA	PIK3CA-H1047R
chr3_178952085_178952085_A_G	TCGA-BH-A0BO-01A-23D-A12B-09	PIK3CA	p.H1047R	BRCA	0.122066	TCGA	PIK3CA-H1047R
chr3_178936091_178936091_G_A	TCGA-BH-A0BQ-01A-21D-A10Y-09	PIK3CA	p.E545K	BRCA	0.105263	TCGA	PIK3CA-E545K
chr3_178936091_178936091_G_A	TCGA-BH-A0BQ-01A-21D-A10Y-09	PIK3CA	p.E545K	BRCA	0.105263	TCGA	PIK3CA-E545K
chr3_178952085_178952085_A_G	TCGA-BH-A0BT-01A-11D-A12Q-09	PIK3CA	p.H1047R	BRCA	0.418367	TCGA	PIK3CA-H1047R
chr3_178936091_178936091_G_A	TCGA-BH-A0BV-01A-11W-A019-09	PIK3CA	p.E545K	BRCA	0.393939	TCGA	PIK3CA-E545K
chr3_178936091_178936091_G_A	TCGA-BH-A0BV-01A-11W-A019-09	PIK3CA	p.E545K	BRCA	0.393939	TCGA	PIK3CA-E545K
chr3_178952085_178952085_A_G	TCGA-BH-A0DL-01A-11D-A10Y-09	PIK3CA	p.H1047R	BRCA	0.621118	TCGA	PIK3CA-H1047R
chr3_178936091_178936091_G_A	TCGA-BH-A0DT-01A-21D-A12B-09	PIK3CA	p.E545K	BRCA	0.283505	TCGA	PIK3CA-E545K
chr3_178936091_178936091_G_A	TCGA-BH-A0DV-01A-21D-A12Q-09	PIK3CA	p.E545K	BRCA	0.1875	TCGA	PIK3CA-E545K
chr3_178936091_178936091_G_A	TCGA-BH-A0DX-01A-11D-A10Y-09	PIK3CA	p.E545K	BRCA	0.206897	TCGA	PIK3CA-E545K
chr17_7578406_7578406_C_T	TCGA-BH-A0E0-01A-11W-A071-09	TP53	p.R175H	BRCA	0.528571	TCGA	TP53-R175H
chr17_7578406_7578406_C_T	TCGA-BH-A0E0-01A-11W-A071-09	TP53	p.R175H	BRCA	0.528571	TCGA	TP53-R175H
chr3_178952085_178952085_A_G	TCGA-BH-A0EA-01A-11D-A10Y-09	PIK3CA	p.H1047R	BRCA	0.285714	TCGA	PIK3CA-H1047R
chr3_178952085_178952085_A_G	TCGA-BH-A0EB-01A-11W-A050-09	PIK3CA	p.H1047R	BRCA	0.252033	TCGA	PIK3CA-H1047R
chr17_7578406_7578406_C_T	TCGA-BH-A0GY-01A-11W-A071-09	TP53	p.R175H	BRCA	0.514563	TCGA	TP53-R175H
chr3_178952085_178952085_A_G	TCGA-BH-A0GY-01A-11W-A071-09	PIK3CA	p.H1047R	BRCA	0.665339	TCGA	PIK3CA-H1047R
chr3_178936091_178936091_G_A	TCGA-BH-A0HI-01A-11D-A099-09	PIK3CA	p.E545K	BRCA	0.272727	TCGA	PIK3CA-E545K
chr3_178952085_178952085_A_G	TCGA-BH-A0W5-01A-11D-A10G-09	PIK3CA	p.H1047R	BRCA	0.138614	TCGA	PIK3CA-H1047R
chr3_178952085_178952085_A_G	TCGA-BH-A0W7-01A-11D-A10Y-09	PIK3CA	p.H1047R	BRCA	0.255682	TCGA	PIK3CA-H1047R
chr3_178952085_178952085_A_G	TCGA-BH-A18F-01A-11D-A12B-09	PIK3CA	p.H1047R	BRCA	0.301136	TCGA	PIK3CA-H1047R
chr3_178936091_178936091_G_A	TCGA-BH-A18J-01A-11D-A12B-09	PIK3CA	p.E545K	BRCA	0.251163	TCGA	PIK3CA-E545K
chr3_178952085_178952085_A_G	TCGA-BH-A1EY-01A-11D-A13L-09	PIK3CA	p.H1047R	BRCA	0.265625	TCGA	PIK3CA-H1047R
chr3_178952085_178952085_A_G	TCGA-BH-A1F8-01A-11D-A13L-09	PIK3CA	p.H1047R	BRCA	0.368852	TCGA	PIK3CA-H1047R
chr17_7578406_7578406_C_T	TCGA-BH-A1FU-01A-11D-A14G-09	TP53	p.R175H	BRCA	0.227848	TCGA	TP53-R175H
chr3_178952085_178952085_A_G	TCGA-BH-A202-01A-11D-A14K-09	PIK3CA	p.H1047R	BRCA	0.247863	TCGA	PIK3CA-H1047R
chr17_7577120_7577120_C_T	TCGA-BH-A203-01A-12D-A167-09	TP53	p.R273H	BRCA	0.463415	TCGA	TP53-R273H
chr3_178952085_178952085_A_G	TCGA-BH-A203-01A-12D-A167-09	PIK3CA	p.H1047R	BRCA	0.552941	TCGA	PIK3CA-H1047R
chr3_178952085_178952085_A_G	TCGA-BH-A208-01A-11D-A159-09	PIK3CA	p.H1047R	BRCA	0.488889	TCGA	PIK3CA-H1047R
chr3_178936091_178936091_G_A	TCGA-BH-A42V-01A-11D-A243-09	PIK3CA	p.E545K	BRCA	0.169492	TCGA	PIK3CA-E545K
chr17_7577120_7577120_C_T	TCGA-BH-A5IZ-01A-11D-A27P-09	TP53	p.R273H	BRCA	0.55	TCGA	TP53-R273H
chr17_7577120_7577120_C_T	TCGA-BH-A5IZ-01A-11D-A27P-09	TP53	p.R273H	BRCA	0.55	TCGA	TP53-R273H
chr7_140453136_140453136_A_T	TCGA-BJ-A0Z3-01A-11D-A13W-08	BRAF	p.V600E	THCA	0.254902	TCGA	BRAF-V600E
chr7_140453136_140453136_A_T	TCGA-BJ-A0Z9-01A-11D-A10S-08	BRAF	p.V600E	THCA	0.30303	TCGA	BRAF-V600E
chr7_140453136_140453136_A_T	TCGA-BJ-A0ZB-01A-11D-A10S-08	BRAF	p.V600E	THCA	0.373832	TCGA	BRAF-V600E
chr7_140453136_140453136_A_T	TCGA-BJ-A0ZH-01A-11D-A10S-08	BRAF	p.V600E	THCA	0.300885	TCGA	BRAF-V600E
chr7_140453136_140453136_A_T	TCGA-BJ-A18Z-01A-21D-A13W-08	BRAF	p.V600E	THCA	0.230769	TCGA	BRAF-V600E
chr7_140453136_140453136_A_T	TCGA-BJ-A28R-01A-11D-A16O-08	BRAF	p.V600E	THCA	0.386139	TCGA	BRAF-V600E
chr7_140453136_140453136_A_T	TCGA-BJ-A28R-01A-11D-A16O-08	BRAF	p.V600E	THCA	0.386139	TCGA	BRAF-V600E
chr7_140453136_140453136_A_T	TCGA-BJ-A28X-01A-11D-A22D-08	BRAF	p.V600E	THCA	0.178161	TCGA	BRAF-V600E
chr7_140453136_140453136_A_T	TCGA-BJ-A28X-01A-11D-A22D-08	BRAF	p.V600E	THCA	0.178161	TCGA	BRAF-V600E
chr7_140453136_140453136_A_T	TCGA-BJ-A290-01A-11D-A17V-08	BRAF	p.V600E	THCA	0.392857	TCGA	BRAF-V600E
chr7_140453136_140453136_A_T	TCGA-BJ-A290-01A-11D-A17V-08	BRAF	p.V600E	THCA	0.392857	TCGA	BRAF-V600E
chr7_140453136_140453136_A_T	TCGA-BJ-A2NA-01A-12D-A19J-08	BRAF	p.V600E	THCA	0.253333	TCGA	BRAF-V600E
chr7_140453136_140453136_A_T	TCGA-BJ-A2NA-01A-12D-A19J-08	BRAF	p.V600E	THCA	0.253333	TCGA	BRAF-V600E
chr7_140453136_140453136_A_T	TCGA-BJ-A3EZ-01A-11D-A202-08	BRAF	p.V600E	THCA	0.417391	TCGA	BRAF-V600E
chr7_140453136_140453136_A_T	TCGA-BJ-A3PU-01A-11D-A21Z-08	BRAF	p.V600E	THCA	0.365217	TCGA	BRAF-V600E
chr7_140453136_140453136_A_T	TCGA-BJ-A3PU-01A-11D-A21Z-08	BRAF	p.V600E	THCA	0.365217	TCGA	BRAF-V600E
chr7_140453136_140453136_A_T	TCGA-BJ-A45H-01A-12D-A23U-08	BRAF	p.V600E	THCA	0.202899	TCGA	BRAF-V600E
chr7_140453136_140453136_A_T	TCGA-BJ-A45I-01A-11D-A23U-08	BRAF	p.V600E	THCA	0.148936	TCGA	BRAF-V600E
chr7_140453136_140453136_A_T	TCGA-BJ-A45I-01A-11D-A23U-08	BRAF	p.V600E	THCA	0.148936	TCGA	BRAF-V600E
chr7_140453136_140453136_A_T	TCGA-BJ-A45J-01A-11D-A23U-08	BRAF	p.V600E	THCA	0.352941	TCGA	BRAF-V600E
chr7_140453136_140453136_A_T	TCGA-BJ-A45J-01A-11D-A23U-08	BRAF	p.V600E	THCA	0.352941	TCGA	BRAF-V600E
chr7_140453136_140453136_A_T	TCGA-BJ-A4O8-01A-11D-A257-08	BRAF	p.V600E	THCA	0.365079	TCGA	BRAF-V600E
chr7_140453136_140453136_A_T	TCGA-BJ-A4O8-01A-11D-A257-08	BRAF	p.V600E	THCA	0.365079	TCGA	BRAF-V600E
chr7_140453136_140453136_A_T	TCGA-BJ-A4O9-01A-11D-A257-08	BRAF	p.V600E	THCA	0.492063	TCGA	BRAF-V600E
chr7_140453136_140453136_A_T	TCGA-BJ-A4O9-01A-11D-A257-08	BRAF	p.V600E	THCA	0.492063	TCGA	BRAF-V600E
chr17_7577538_7577538_C_T	TCGA-BK-A4ZD-01A-11D-A27P-09	TP53	p.R248Q	UCEC	0.8	TCGA	TP53-R248Q
chr17_7577538_7577538_C_T	TCGA-BK-A4ZD-01A-11D-A27P-09	TP53	p.R248Q	UCEC	0.8	TCGA	TP53-R248Q
chr3_178952085_178952085_A_G	TCGA-BK-A56F-01A-32D-A27P-09	PIK3CA	p.H1047R	UCEC	0.357143	TCGA	PIK3CA-H1047R
chr12_25398284_25398284_C_T	TCGA-BM-6198-01A-11D-1733-10	KRAS	p.G12D	READ	0.283333	TCGA	KRAS-G12D
chr12_25398284_25398284_C_T	TCGA-BQ-5883-01A-11D-1589-08	KRAS	p.G12D	KIRP	0.333333	TCGA	KRAS-G12D
chr12_25398284_25398284_C_T	TCGA-BR-4184-01A-01D-1126-08	KRAS	p.G12D	STAD	0.166667	TCGA	KRAS-G12D
chr12_25398281_25398281_C_T	TCGA-BR-4201-01A-01D-1126-08	KRAS	p.G13D	STAD	0.235294	TCGA	KRAS-G13D
chr12_25398281_25398281_C_T	TCGA-BR-4257-01A-01D-1126-08	KRAS	p.G13D	STAD	0.307692	TCGA	KRAS-G13D
chr12_25398281_25398281_C_T	TCGA-BR-4267-01A-01D-1126-08	KRAS	p.G13D	STAD	0.740741	TCGA	KRAS-G13D
chr12_25398281_25398281_C_T	TCGA-BR-4280-01A-01D-1126-08	KRAS	p.G13D	STAD	0.25	TCGA	KRAS-G13D
chr17_7577538_7577538_C_T	TCGA-BR-4357-01A-01D-1158-08	TP53	p.R248Q	STAD	0.661417	TCGA	TP53-R248Q
chr17_7577120_7577120_C_T	TCGA-BR-4361-01A-01D-1158-08	TP53	p.R273H	STAD	0.243902	TCGA	TP53-R273H
chr3_178952085_178952085_A_G	TCGA-BR-4361-01A-01D-1158-08	PIK3CA	p.H1047R	STAD	0.240741	TCGA	PIK3CA-H1047R
chr12_25398281_25398281_C_T	TCGA-BR-4368-01A-01D-1158-08	KRAS	p.G13D	STAD	0.380952	TCGA	KRAS-G13D
chr3_178936091_178936091_G_A	TCGA-BR-4371-01A-01D-1158-08	PIK3CA	p.E545K	STAD	0.238095	TCGA	PIK3CA-E545K
chr3_178952085_178952085_A_G	TCGA-BR-4371-01A-01D-1158-08	PIK3CA	p.H1047R	STAD	0.170732	TCGA	PIK3CA-H1047R
chr3_178952085_178952085_A_G	TCGA-BR-6452-01A-12D-1800-08	PIK3CA	p.H1047R	STAD	0.125	TCGA	PIK3CA-H1047R
chr3_178952085_178952085_A_G	TCGA-BR-6452-01A-12D-1800-08	PIK3CA	p.H1047R	STAD	0.125	TCGA	PIK3CA-H1047R
chr17_7577120_7577120_C_T	TCGA-BR-6458-01A-11D-1800-08	TP53	p.R273H	STAD	0.619048	TCGA	TP53-R273H
chr17_7577120_7577120_C_T	TCGA-BR-6458-01A-11D-1800-08	TP53	p.R273H	STAD	0.619048	TCGA	TP53-R273H
chr3_178936091_178936091_G_A	TCGA-BR-6707-01A-11D-1882-08	PIK3CA	p.E545K	STAD	0.45	TCGA	PIK3CA-E545K
chr12_25398284_25398284_C_T	TCGA-BR-7703-01A-11D-2053-08	KRAS	p.G12D	STAD	0.217391	TCGA	KRAS-G12D
chr12_25398284_25398284_C_T	TCGA-BR-7703-01A-11D-2053-08	KRAS	p.G12D	STAD	0.217391	TCGA	KRAS-G12D
chr12_25398284_25398284_C_T	TCGA-BR-7707-01A-11D-2053-08	KRAS	p.G12D	STAD	0.243243	TCGA	KRAS-G12D
chr17_7577120_7577120_C_T	TCGA-BR-7716-01A-21D-2053-08	TP53	p.R273H	STAD	0.388889	TCGA	TP53-R273H
chr17_7577120_7577120_C_T	TCGA-BR-7716-01A-21D-2053-08	TP53	p.R273H	STAD	0.388889	TCGA	TP53-R273H
chr3_178952085_178952085_A_G	TCGA-BR-7851-01A-11D-2201-08	PIK3CA	p.H1047R	STAD	0.324324	TCGA	PIK3CA-H1047R
chr3_178952085_178952085_A_G	TCGA-BR-7851-01A-11D-2201-08	PIK3CA	p.H1047R	STAD	0.324324	TCGA	PIK3CA-H1047R
chr17_7577120_7577120_C_T	TCGA-BR-7901-01A-11D-2201-08	TP53	p.R273H	STAD	0.3	TCGA	TP53-R273H
chr12_25398284_25398284_C_T	TCGA-BR-8059-01A-11D-2340-08	KRAS	p.G12D	STAD	0.222222	TCGA	KRAS-G12D
chr12_25398281_25398281_C_T	TCGA-BR-8078-01A-11D-2340-08	KRAS	p.G13D	STAD	0.645161	TCGA	KRAS-G13D
chr17_7577120_7577120_C_T	TCGA-BR-8289-01A-11D-2340-08	TP53	p.R273H	STAD	0.315789	TCGA	TP53-R273H
chr17_7578406_7578406_C_T	TCGA-BR-8297-01A-12D-2340-08	TP53	p.R175H	STAD	0.273885	TCGA	TP53-R175H
chr3_178952085_178952085_A_G	TCGA-BR-8360-01A-11D-2340-08	PIK3CA	p.H1047R	STAD	0.291667	TCGA	PIK3CA-H1047R
chr12_25398281_25398281_C_T	TCGA-BR-8368-01A-11D-2340-08	KRAS	p.G13D	STAD	0.322581	TCGA	KRAS-G13D
chr17_7578406_7578406_C_T	TCGA-BR-8484-01A-11D-2394-08	TP53	p.R175H	STAD	0.446154	TCGA	TP53-R175H
chr17_7577539_7577539_G_A	TCGA-BR-8487-01A-11D-2394-08	TP53	p.R248W	STAD	0.263889	TCGA	TP53-R248W
chr3_178952085_178952085_A_G	TCGA-BR-8487-01A-11D-2394-08	PIK3CA	p.H1047R	STAD	0.369565	TCGA	PIK3CA-H1047R
chr17_7578406_7578406_C_T	TCGA-BR-A4IY-01A-11D-A25D-08	TP53	p.R175H	STAD	0.298507	TCGA	TP53-R175H
chr12_25398281_25398281_C_T	TCGA-BR-A4QL-01A-31D-A25D-08	KRAS	p.G13D	STAD	0.428571	TCGA	KRAS-G13D
chr12_25398284_25398284_C_A	TCGA-BS-A0TC-01A-11D-A10B-09	KRAS	p.G12V	UCEC	0.431373	TCGA	KRAS-G12V
chr3_178936091_178936091_G_A	TCGA-BS-A0TG-01A-32D-A10B-09	PIK3CA	p.E545K	UCEC	0.364706	TCGA	PIK3CA-E545K
chr12_25398281_25398281_C_T	TCGA-BS-A0TJ-01A-11D-A10B-09	KRAS	p.G13D	UCEC	0.395833	TCGA	KRAS-G13D
chr12_25398284_25398284_C_T	TCGA-BS-A0U8-01A-11D-A10B-09	KRAS	p.G12D	UCEC	0.463542	TCGA	KRAS-G12D
chr12_25398284_25398284_C_A	TCGA-BS-A0UL-01A-11D-A10G-09	KRAS	p.G12V	UCEC	0.192547	TCGA	KRAS-G12V
chr3_178952085_178952085_A_G	TCGA-BS-A0UL-01A-11D-A10G-09	PIK3CA	p.H1047R	UCEC	0.15	TCGA	PIK3CA-H1047R
chr12_25398284_25398284_C_A	TCGA-BS-A0V4-01A-11D-A14G-09	KRAS	p.G12V	UCEC	0.714286	TCGA	KRAS-G12V
chr12_25398284_25398284_C_T	TCGA-BS-A0V7-01A-21D-A122-09	KRAS	p.G12D	UCEC	0.213158	TCGA	KRAS-G12D
chr3_178936091_178936091_G_A	TCGA-BT-A20Q-01A-11D-A14W-08	PIK3CA	p.E545K	BLCA	0.238095	TCGA	PIK3CA-E545K
chr3_178936091_178936091_G_A	TCGA-BT-A20R-01A-12D-A16O-08	PIK3CA	p.E545K	BLCA	0.183908	TCGA	PIK3CA-E545K
chr17_7577538_7577538_C_T	TCGA-BT-A2LD-01A-12D-A20D-08	TP53	p.R248Q	BLCA	0.606061	TCGA	TP53-R248Q
chr17_7578406_7578406_C_T	TCGA-BT-A42F-01A-11D-A23U-08	TP53	p.R175H	BLCA	0.115385	TCGA	TP53-R175H
chr12_25398284_25398284_C_T	TCGA-C5-A1ME-01A-11D-A13W-08	KRAS	p.G12D	CESC	0.475	TCGA	KRAS-G12D
chr3_178936091_178936091_G_A	TCGA-C5-A1MH-01A-11D-A14W-08	PIK3CA	p.E545K	CESC	0.209677	TCGA	PIK3CA-E545K
chr3_178936091_178936091_G_A	TCGA-C5-A1MK-01A-11D-A14W-08	PIK3CA	p.E545K	CESC	0.232143	TCGA	PIK3CA-E545K
chr3_178936091_178936091_G_A	TCGA-C5-A1ML-01A-11D-A14W-08	PIK3CA	p.E545K	CESC	0.189516	TCGA	PIK3CA-E545K
chr3_178936091_178936091_G_A	TCGA-C5-A2LS-01A-22D-A22X-09	PIK3CA	p.E545K	CESC	0.635417	TCGA	PIK3CA-E545K
chr3_178936091_178936091_G_A	TCGA-C5-A2M1-01A-11D-A18J-09	PIK3CA	p.E545K	CESC	0.192982	TCGA	PIK3CA-E545K
chr12_25398281_25398281_C_T	TCGA-C5-A3HF-01A-11D-A20U-09	KRAS	p.G13D	CESC	0.178082	TCGA	KRAS-G13D
chr3_178936091_178936091_G_A	TCGA-C5-A8XJ-01A-11D-A37N-09	PIK3CA	p.E545K	CESC	0.2625	TCGA	PIK3CA-E545K
chr3_178936091_178936091_G_A	TCGA-C5-A8XK-01A-11D-A37N-09	PIK3CA	p.E545K	CESC	0.324324	TCGA	PIK3CA-E545K
chr3_178952085_178952085_A_G	TCGA-C8-A12L-01A-11D-A10Y-09	PIK3CA	p.H1047R	BRCA	0.803738	TCGA	PIK3CA-H1047R
chr3_178936091_178936091_G_A	TCGA-C8-A12N-01A-11D-A10Y-09	PIK3CA	p.E545K	BRCA	0.607477	TCGA	PIK3CA-E545K
chr17_7577120_7577120_C_T	TCGA-C8-A12O-01A-11D-A10Y-09	TP53	p.R273H	BRCA	0.27193	TCGA	TP53-R273H
chr17_7577539_7577539_G_A	TCGA-C8-A12P-01A-11D-A10Y-09	TP53	p.R248W	BRCA	0.350649	TCGA	TP53-R248W
chr3_178952085_178952085_A_G	TCGA-C8-A12U-01A-11D-A10Y-09	PIK3CA	p.H1047R	BRCA	0.43956	TCGA	PIK3CA-H1047R
chr3_178952085_178952085_A_G	TCGA-C8-A12Y-01A-11D-A12B-09	PIK3CA	p.H1047R	BRCA	0.71374	TCGA	PIK3CA-H1047R
chr3_178952085_178952085_A_G	TCGA-C8-A130-01A-31D-A10Y-09	PIK3CA	p.H1047R	BRCA	0.524823	TCGA	PIK3CA-H1047R
chr12_25398284_25398284_C_A	TCGA-C8-A131-01A-11D-A10Y-09	KRAS	p.G12V	BRCA	0.378151	TCGA	KRAS-G12V
chr17_7578406_7578406_C_T	TCGA-C8-A131-01A-11D-A10Y-09	TP53	p.R175H	BRCA	0.320755	TCGA	TP53-R175H
chr3_178952085_178952085_A_G	TCGA-C8-A131-01A-11D-A10Y-09	PIK3CA	p.H1047R	BRCA	0.317829	TCGA	PIK3CA-H1047R
chr3_178936091_178936091_G_A	TCGA-C8-A133-01A-32D-A12B-09	PIK3CA	p.E545K	BRCA	0.412322	TCGA	PIK3CA-E545K
chr17_7577120_7577120_C_T	TCGA-C8-A134-01A-11D-A10Y-09	TP53	p.R273H	BRCA	0.484375	TCGA	TP53-R273H
chr3_178952085_178952085_A_G	TCGA-C8-A1HE-01A-11D-A188-09	PIK3CA	p.H1047R	BRCA	0.522727	TCGA	PIK3CA-H1047R
chr3_178952085_178952085_A_G	TCGA-C8-A1HF-01A-11D-A135-09	PIK3CA	p.H1047R	BRCA	0.452381	TCGA	PIK3CA-H1047R
chr3_178952085_178952085_A_G	TCGA-C8-A26W-01A-11D-A16D-09	PIK3CA	p.H1047R	BRCA	0.57971	TCGA	PIK3CA-H1047R
chr3_178952085_178952085_A_G	TCGA-C8-A274-01A-11D-A16D-09	PIK3CA	p.H1047R	BRCA	0.581818	TCGA	PIK3CA-H1047R
chr3_178952085_178952085_A_G	TCGA-C8-A3M7-01A-12D-A21Q-09	PIK3CA	p.H1047R	BRCA	0.25	TCGA	PIK3CA-H1047R
chr3_178936091_178936091_G_A	TCGA-C8-A8HQ-01A-11D-A36J-09	PIK3CA	p.E545K	BRCA	0.320513	TCGA	PIK3CA-E545K
chr12_25398284_25398284_C_A	TCGA-CA-5255-01A-11D-1835-10	KRAS	p.G12V	COAD	0.545455	TCGA	KRAS-G12V
chr3_178952085_178952085_A_G	TCGA-CA-5255-01A-11D-1835-10	PIK3CA	p.H1047R	COAD	0.243902	TCGA	PIK3CA-H1047R
chr12_25398284_25398284_C_A	TCGA-CA-5796-01A-01D-1650-10	KRAS	p.G12V	COAD	0.425197	TCGA	KRAS-G12V
chr12_25398281_25398281_C_T	TCGA-CA-6716-01A-11D-1835-10	KRAS	p.G13D	COAD	0.454545	TCGA	KRAS-G13D
chr17_7577120_7577120_C_T	TCGA-CC-A8HS-01A-11D-A35Z-10	TP53	p.R273H	LIHC	0.62963	TCGA	TP53-R273H
chr12_25398284_25398284_C_T	TCGA-CD-5798-01A-11D-1600-08	KRAS	p.G12D	STAD	0.0961538	TCGA	KRAS-G12D
chr17_7577538_7577538_C_T	TCGA-CD-5799-01A-11D-1600-08	TP53	p.R248Q	STAD	0.549296	TCGA	TP53-R248Q
chr12_25398281_25398281_C_T	TCGA-CD-8535-01A-11D-2340-08	KRAS	p.G13D	STAD	0.928571	TCGA	KRAS-G13D
chr17_7577538_7577538_C_T	TCGA-CD-A487-01A-21D-A24D-08	TP53	p.R248Q	STAD	0.39726	TCGA	TP53-R248Q
chr3_178952085_178952085_A_G	TCGA-CD-A4MI-01A-21D-A25D-08	PIK3CA	p.H1047R	STAD	0.0851064	TCGA	PIK3CA-H1047R
chr12_25398284_25398284_C_T	TCGA-CD-A4MJ-01A-11D-A25D-08	KRAS	p.G12D	STAD	0.28	TCGA	KRAS-G12D
chr7_140453136_140453136_A_T	TCGA-CE-A3ME-01A-11D-A20C-08	BRAF	p.V600E	THCA	0.383178	TCGA	BRAF-V600E
chr7_140453136_140453136_A_T	TCGA-CE-A483-01A-11D-A23U-08	BRAF	p.V600E	THCA	0.444444	TCGA	BRAF-V600E
chr12_25398284_25398284_C_T	TCGA-CF-A47X-01A-31D-A23U-08	KRAS	p.G12D	BLCA	0.565217	TCGA	KRAS-G12D
chr17_7577539_7577539_G_A	TCGA-CF-A47Y-01A-11D-A23U-08	TP53	p.R248W	BLCA	0.347826	TCGA	TP53-R248W
chr3_178952085_178952085_A_G	TCGA-CF-A9FF-01A-11D-A38G-08	PIK3CA	p.H1047R	BLCA	0.339286	TCGA	PIK3CA-H1047R
chr3_178936091_178936091_G_A	TCGA-CG-4305-01A-01D-1158-08	PIK3CA	p.E545K	STAD	0.205882	TCGA	PIK3CA-E545K
chr12_25398281_25398281_C_T	TCGA-CG-4442-01A-01D-1158-08	KRAS	p.G13D	STAD	0.192308	TCGA	KRAS-G13D
chr3_178952085_178952085_A_G	TCGA-CG-4442-01A-01D-1158-08	PIK3CA	p.H1047R	STAD	0.402685	TCGA	PIK3CA-H1047R
chr3_178936091_178936091_G_A	TCGA-CG-5722-01A-21D-1600-08	PIK3CA	p.E545K	STAD	0.125	TCGA	PIK3CA-E545K
chr12_25398284_25398284_C_T	TCGA-CG-5727-01A-11D-1600-08	KRAS	p.G12D	STAD	0.298507	TCGA	KRAS-G12D
chr12_25398284_25398284_C_T	TCGA-CI-6620-01A-11D-1826-10	KRAS	p.G12D	READ	0.421801	TCGA	KRAS-G12D
chr17_7578406_7578406_C_T	TCGA-CI-6624-01C-11D-1826-10	TP53	p.R175H	READ	0.477273	TCGA	TP53-R175H
chr3_178936091_178936091_G_A	TCGA-CJ-6033-01A-11D-1669-08	PIK3CA	p.E545K	KIRC	0.137931	TCGA	PIK3CA-E545K
chr12_25398284_25398284_C_T	TCGA-CK-4948-01B-11D-1650-10	KRAS	p.G12D	COAD	0.326471	TCGA	KRAS-G12D
chr12_25398284_25398284_C_T	TCGA-CK-4950-01A-01D-1719-10	KRAS	p.G12D	COAD	0.349515	TCGA	KRAS-G12D
chr7_140453136_140453136_A_T	TCGA-CK-4951-01A-01D-1408-10	BRAF	p.V600E	COAD	0.190476	TCGA	BRAF-V600E
chr7_140453136_140453136_A_T	TCGA-CK-4952-01A-01D-1719-10	BRAF	p.V600E	COAD	0.382353	TCGA	BRAF-V600E
chr17_7577538_7577538_C_T	TCGA-CK-5914-01A-11D-1650-10	TP53	p.R248Q	COAD	0.685393	TCGA	TP53-R248Q
chr7_140453136_140453136_A_T	TCGA-CK-6746-01A-11D-1835-10	BRAF	p.V600E	COAD	0.454545	TCGA	BRAF-V600E
chr3_178936091_178936091_G_A	TCGA-CK-6747-01A-11D-1835-10	PIK3CA	p.E545K	COAD	0.370732	TCGA	PIK3CA-E545K
chr12_25398284_25398284_C_T	TCGA-CK-6748-01A-11D-1835-10	KRAS	p.G12D	COAD	0.343558	TCGA	KRAS-G12D
chr12_25398284_25398284_C_T	TCGA-CK-6751-01A-11D-1835-10	KRAS	p.G12D	COAD	0.33	TCGA	KRAS-G12D
chr17_7577539_7577539_G_A	TCGA-CL-4957-01A-01D-1733-10	TP53	p.R248W	READ	0.676768	TCGA	TP53-R248W
chr12_25398284_25398284_C_A	TCGA-CL-5917-01A-11D-1657-10	KRAS	p.G12V	READ	0.490909	TCGA	KRAS-G12V
chr17_7577120_7577120_C_T	TCGA-CL-5917-01A-11D-1657-10	TP53	p.R273H	READ	0.830508	TCGA	TP53-R273H
chr17_7577538_7577538_C_T	TCGA-CM-4746-01A-01D-1408-10	TP53	p.R248Q	COAD	0.928571	TCGA	TP53-R248Q
chr12_25398284_25398284_C_T	TCGA-CM-4748-01A-01D-1408-10	KRAS	p.G12D	COAD	0.325843	TCGA	KRAS-G12D
chr3_178936091_178936091_G_A	TCGA-CM-4748-01A-01D-1408-10	PIK3CA	p.E545K	COAD	0.388158	TCGA	PIK3CA-E545K
chr12_25398284_25398284_C_T	TCGA-CM-4751-01A-02D-1835-10	KRAS	p.G12D	COAD	0.227273	TCGA	KRAS-G12D
chr17_7577538_7577538_C_T	TCGA-CM-5341-01A-01D-1408-10	TP53	p.R248Q	COAD	0.441176	TCGA	TP53-R248Q
chr3_178936091_178936091_G_A	TCGA-CM-5860-01A-01D-1650-10	PIK3CA	p.E545K	COAD	0.231504	TCGA	PIK3CA-E545K
chr7_140453136_140453136_A_T	TCGA-CM-5861-01A-01D-1650-10	BRAF	p.V600E	COAD	0.389381	TCGA	BRAF-V600E
chr12_25398284_25398284_C_T	TCGA-CM-5863-01A-21D-1835-10	KRAS	p.G12D	COAD	0.298246	TCGA	KRAS-G12D
chr17_7577120_7577120_C_T	TCGA-CM-6163-01A-11D-1650-10	TP53	p.R273H	COAD	0.304348	TCGA	TP53-R273H
chr12_25398281_25398281_C_T	TCGA-CM-6168-01A-11D-1650-10	KRAS	p.G13D	COAD	0.202749	TCGA	KRAS-G13D
chr3_178936091_178936091_G_A	TCGA-CM-6168-01A-11D-1650-10	PIK3CA	p.E545K	COAD	0.167513	TCGA	PIK3CA-E545K
chr7_140453136_140453136_A_T	TCGA-CM-6171-01A-11D-1650-10	BRAF	p.V600E	COAD	0.428571	TCGA	BRAF-V600E
chr17_7577538_7577538_C_T	TCGA-CM-6172-01A-11D-1650-10	TP53	p.R248Q	COAD	0.145161	TCGA	TP53-R248Q
chr12_25398284_25398284_C_T	TCGA-CM-6674-01A-11D-1835-10	KRAS	p.G12D	COAD	0.264045	TCGA	KRAS-G12D
chr17_7577539_7577539_G_A	TCGA-CM-6676-01A-11D-1835-10	TP53	p.R248W	COAD	0.606061	TCGA	TP53-R248W
chr12_25398284_25398284_C_T	TCGA-CM-6678-01A-11D-1835-10	KRAS	p.G12D	COAD	0.427136	TCGA	KRAS-G12D
chr3_178936091_178936091_G_A	TCGA-CM-6680-01A-11D-1835-10	PIK3CA	p.E545K	COAD	0.331858	TCGA	PIK3CA-E545K
chr3_178936091_178936091_G_A	TCGA-CN-4723-01A-01D-1434-08	PIK3CA	p.E545K	HNSC	0.148148	TCGA	PIK3CA-E545K
chr17_7577120_7577120_C_T	TCGA-CN-4733-01A-02D-1870-08	TP53	p.R273H	HNSC	0.206897	TCGA	TP53-R273H
chr3_178936091_178936091_G_A	TCGA-CN-4741-01A-01D-1434-08	PIK3CA	p.E545K	HNSC	0.114391	TCGA	PIK3CA-E545K
chr17_7577120_7577120_C_T	TCGA-CN-5356-01A-01D-1434-08	TP53	p.R273H	HNSC	0.478873	TCGA	TP53-R273H
chr3_178936091_178936091_G_A	TCGA-CN-5365-01A-01D-1434-08	PIK3CA	p.E545K	HNSC	0.13245	TCGA	PIK3CA-E545K
chr17_7578406_7578406_C_T	TCGA-CN-5370-01A-01D-2012-08	TP53	p.R175H	HNSC	0.284091	TCGA	TP53-R175H
chr3_178952085_178952085_A_G	TCGA-CN-5373-01A-01D-1434-08	PIK3CA	p.H1047R	HNSC	0.327869	TCGA	PIK3CA-H1047R
chr17_7577539_7577539_G_A	TCGA-CN-6018-01A-11D-1683-08	TP53	p.R248W	HNSC	0.238095	TCGA	TP53-R248W
chr17_7577539_7577539_G_A	TCGA-CN-6022-01A-21D-1683-08	TP53	p.R248W	HNSC	0.295775	TCGA	TP53-R248W
chr3_178952085_178952085_A_G	TCGA-CN-6024-01A-11D-1683-08	PIK3CA	p.H1047R	HNSC	0.465517	TCGA	PIK3CA-H1047R
chr17_7578406_7578406_C_T	TCGA-CN-6994-01A-11D-1912-08	TP53	p.R175H	HNSC	0.305556	TCGA	TP53-R175H
chr3_178936091_178936091_G_A	TCGA-CN-6994-01A-11D-1912-08	PIK3CA	p.E545K	HNSC	0.117647	TCGA	PIK3CA-E545K
chr3_178952085_178952085_A_G	TCGA-CN-6998-01A-23D-2012-08	PIK3CA	p.H1047R	HNSC	0.666667	TCGA	PIK3CA-H1047R
chr3_178952085_178952085_A_G	TCGA-CN-A498-01A-11D-A24D-08	PIK3CA	p.H1047R	HNSC	0.161972	TCGA	PIK3CA-H1047R
chr17_7577120_7577120_C_T	TCGA-CQ-5329-01A-01D-1683-08	TP53	p.R273H	HNSC	0.46875	TCGA	TP53-R273H
chr3_178952085_178952085_A_G	TCGA-CQ-5331-01A-02D-1870-08	PIK3CA	p.H1047R	HNSC	0.107692	TCGA	PIK3CA-H1047R
chr3_178936091_178936091_G_A	TCGA-CQ-6219-01A-11D-1912-08	PIK3CA	p.E545K	HNSC	0.125	TCGA	PIK3CA-E545K
chr3_178952085_178952085_A_G	TCGA-CQ-6222-01A-11D-1912-08	PIK3CA	p.H1047R	HNSC	0.133333	TCGA	PIK3CA-H1047R
chr17_7577538_7577538_C_T	TCGA-CQ-6224-01A-11D-1912-08	TP53	p.R248Q	HNSC	0.186047	TCGA	TP53-R248Q
chr3_178936091_178936091_G_A	TCGA-CQ-A4CG-01A-11D-A25Y-08	PIK3CA	p.E545K	HNSC	0.642105	TCGA	PIK3CA-E545K
chr3_178936091_178936091_G_A	TCGA-CR-6472-01A-11D-1870-08	PIK3CA	p.E545K	HNSC	0.5	TCGA	PIK3CA-E545K
chr3_178936091_178936091_G_A	TCGA-CR-6487-01A-11D-1870-08	PIK3CA	p.E545K	HNSC	0.361991	TCGA	PIK3CA-E545K
chr3_178952085_178952085_A_G	TCGA-CR-7367-01A-11D-2012-08	PIK3CA	p.H1047R	HNSC	0.122449	TCGA	PIK3CA-H1047R
chr17_7577538_7577538_C_T	TCGA-CR-7368-01A-11D-2129-08	TP53	p.R248Q	HNSC	0.347222	TCGA	TP53-R248Q
chr17_7578406_7578406_C_T	TCGA-CR-7371-01A-11D-2012-08	TP53	p.R175H	HNSC	0.245283	TCGA	TP53-R175H
chr3_178936091_178936091_G_A	TCGA-CR-7371-01A-11D-2012-08	PIK3CA	p.E545K	HNSC	0.130435	TCGA	PIK3CA-E545K
chr17_7577539_7577539_G_A	TCGA-CR-7397-01A-11D-2012-08	TP53	p.R248W	HNSC	0.208955	TCGA	TP53-R248W
chr3_178936091_178936091_G_A	TCGA-CR-7399-01A-11D-2012-08	PIK3CA	p.E545K	HNSC	0.268657	TCGA	PIK3CA-E545K
chr3_178936091_178936091_G_A	TCGA-CR-7404-01A-11D-2129-08	PIK3CA	p.E545K	HNSC	0.0833333	TCGA	PIK3CA-E545K
chr17_7577539_7577539_G_A	TCGA-CS-4938-01B-11D-1893-08	TP53	p.R248W	LGG	0.813725	TCGA	TP53-R248W
chr17_7577120_7577120_C_T	TCGA-CS-5396-01A-02D-1468-08	TP53	p.R273H	LGG	0.276596	TCGA	TP53-R273H
chr17_7578406_7578406_C_T	TCGA-CS-6666-01A-11D-1893-08	TP53	p.R175H	LGG	0.310345	TCGA	TP53-R175H
chr3_178936091_178936091_G_A	TCGA-CU-A72E-01A-12D-A339-08	PIK3CA	p.E545K	BLCA	0.37931	TCGA	PIK3CA-E545K
chr3_178936091_178936091_G_A	TCGA-CV-5435-01A-01D-1683-08	PIK3CA	p.E545K	HNSC	0.534247	TCGA	PIK3CA-E545K
chr3_178936091_178936091_G_A	TCGA-CV-5435-01A-01D-1683-08	PIK3CA	p.E545K	HNSC	0.534247	TCGA	PIK3CA-E545K
chr3_178936091_178936091_G_A	TCGA-CV-5442-01A-01D-1512-08	PIK3CA	p.E545K	HNSC	0.201754	TCGA	PIK3CA-E545K
chr17_7577538_7577538_C_T	TCGA-CV-5970-01A-11D-1683-08	TP53	p.R248Q	HNSC	0.354839	TCGA	TP53-R248Q
chr17_7577538_7577538_C_T	TCGA-CV-5970-01A-11D-1683-08	TP53	p.R248Q	HNSC	0.387097	TCGA	TP53-R248Q
chr17_7577538_7577538_C_T	TCGA-CV-5979-01A-11D-1683-08	TP53	p.R248Q	HNSC	0.340426	TCGA	TP53-R248Q
chr17_7577120_7577120_C_T	TCGA-CV-6436-01A-11D-1683-08	TP53	p.R273H	HNSC	0.257143	TCGA	TP53-R273H
chr17_7577539_7577539_G_A	TCGA-CV-6943-01A-11D-1912-08	TP53	p.R248W	HNSC	0.181818	TCGA	TP53-R248W
chr17_7577539_7577539_G_A	TCGA-CV-6943-01A-11D-1912-08	TP53	p.R248W	HNSC	0.181818	TCGA	TP53-R248W
chr3_178936091_178936091_G_A	TCGA-CV-6948-01A-11D-1912-08	PIK3CA	p.E545K	HNSC	0.144231	TCGA	PIK3CA-E545K
chr17_7577539_7577539_G_A	TCGA-CV-6953-01A-11D-1912-08	TP53	p.R248W	HNSC	0.264706	TCGA	TP53-R248W
chr17_7577539_7577539_G_A	TCGA-CV-6953-01A-11D-1912-08	TP53	p.R248W	HNSC	0.264706	TCGA	TP53-R248W
chr17_7577120_7577120_C_T	TCGA-CV-7090-01A-11D-2012-08	TP53	p.R273H	HNSC	0.46875	TCGA	TP53-R273H
chr3_178936091_178936091_G_A	TCGA-CV-7177-01A-11D-2012-08	PIK3CA	p.E545K	HNSC	0.084507	TCGA	PIK3CA-E545K
chr3_178936091_178936091_G_A	TCGA-CV-7177-01A-11D-2012-08	PIK3CA	p.E545K	HNSC	0.084507	TCGA	PIK3CA-E545K
chr17_7577539_7577539_G_A	TCGA-CV-7180-01A-11D-2012-08	TP53	p.R248W	HNSC	0.255319	TCGA	TP53-R248W
chr3_178936091_178936091_G_A	TCGA-CV-7250-01A-11D-2012-08	PIK3CA	p.E545K	HNSC	0.21978	TCGA	PIK3CA-E545K
chr3_178936091_178936091_G_A	TCGA-CV-7250-01A-11D-2012-08	PIK3CA	p.E545K	HNSC	0.21978	TCGA	PIK3CA-E545K
chr3_178936091_178936091_G_A	TCGA-CV-7406-01A-11D-2078-08	PIK3CA	p.E545K	HNSC	0.106667	TCGA	PIK3CA-E545K
chr3_178936091_178936091_G_A	TCGA-CV-7406-01A-11D-2078-08	PIK3CA	p.E545K	HNSC	0.106667	TCGA	PIK3CA-E545K
chr17_7578406_7578406_C_T	TCGA-CV-7407-01A-11D-2078-08	TP53	p.R175H	HNSC	0.191489	TCGA	TP53-R175H
chr3_178936091_178936091_G_A	TCGA-CV-7410-01A-21D-2078-08	PIK3CA	p.E545K	HNSC	0.0892857	TCGA	PIK3CA-E545K
chr17_7578406_7578406_C_T	TCGA-CV-7416-01A-11D-2078-08	TP53	p.R175H	HNSC	0.584906	TCGA	TP53-R175H
chr17_7578406_7578406_C_T	TCGA-CV-7416-01A-11D-2078-08	TP53	p.R175H	HNSC	0.584906	TCGA	TP53-R175H
chr3_178936091_178936091_G_A	TCGA-CV-A45O-01A-21D-A24D-08	PIK3CA	p.E545K	HNSC	0.208333	TCGA	PIK3CA-E545K
chr17_7577120_7577120_C_T	TCGA-CV-A460-01A-21D-A25D-08	TP53	p.R273H	HNSC	0.392857	TCGA	TP53-R273H
chr17_7577538_7577538_C_T	TCGA-CV-A464-01A-11D-A25Y-08	TP53	p.R248Q	HNSC	0.0833333	TCGA	TP53-R248Q
chr17_7578406_7578406_C_T	TCGA-CV-A464-01A-11D-A25Y-08	TP53	p.R175H	HNSC	0.15493	TCGA	TP53-R175H
chr12_25398281_25398281_C_T	TCGA-D1-A0ZS-01A-11D-A122-09	KRAS	p.G13D	UCEC	0.332418	TCGA	KRAS-G13D
chr3_178952085_178952085_A_G	TCGA-D1-A0ZV-01A-11D-A10M-09	PIK3CA	p.H1047R	UCEC	0.342105	TCGA	PIK3CA-H1047R
chr12_25398284_25398284_C_T	TCGA-D1-A101-01A-12D-A10M-09	KRAS	p.G12D	UCEC	0.202166	TCGA	KRAS-G12D
chr12_25398284_25398284_C_A	TCGA-D1-A15W-01A-11D-A122-09	KRAS	p.G12V	UCEC	0.303406	TCGA	KRAS-G12V
chr12_25398281_25398281_C_T	TCGA-D1-A15X-01A-11D-A122-09	KRAS	p.G13D	UCEC	0.273292	TCGA	KRAS-G13D
chr12_25398284_25398284_C_T	TCGA-D1-A160-01A-11D-A122-09	KRAS	p.G12D	UCEC	0.4	TCGA	KRAS-G12D
chr12_25398284_25398284_C_T	TCGA-D1-A163-01A-11D-A12J-09	KRAS	p.G12D	UCEC	0.399142	TCGA	KRAS-G12D
chr12_25398281_25398281_C_T	TCGA-D1-A168-01A-31D-A12J-09	KRAS	p.G13D	UCEC	0.653614	TCGA	KRAS-G13D
chr3_178936091_178936091_G_A	TCGA-D1-A168-01A-31D-A12J-09	PIK3CA	p.E545K	UCEC	0.671875	TCGA	PIK3CA-E545K
chr3_178952085_178952085_A_G	TCGA-D1-A16B-01A-11D-A12J-09	PIK3CA	p.H1047R	UCEC	0.277372	TCGA	PIK3CA-H1047R
chr12_25398284_25398284_C_T	TCGA-D1-A16F-01A-11D-A12J-09	KRAS	p.G12D	UCEC	0.431877	TCGA	KRAS-G12D
chr17_7577538_7577538_C_T	TCGA-D1-A16G-01A-31D-A12J-09	TP53	p.R248Q	UCEC	0.524272	TCGA	TP53-R248Q
chr3_178936091_178936091_G_A	TCGA-D1-A16O-01A-11D-A12J-09	PIK3CA	p.E545K	UCEC	0.36	TCGA	PIK3CA-E545K
chr12_25398284_25398284_C_T	TCGA-D1-A16V-01A-11D-A12J-09	KRAS	p.G12D	UCEC	0.424069	TCGA	KRAS-G12D
chr12_25398284_25398284_C_T	TCGA-D1-A17A-01A-11D-A12J-09	KRAS	p.G12D	UCEC	0.299169	TCGA	KRAS-G12D
chr12_25398284_25398284_C_A	TCGA-D1-A17H-01A-11D-A12J-09	KRAS	p.G12V	UCEC	0.304762	TCGA	KRAS-G12V
chr3_178952085_178952085_A_G	TCGA-D1-A17M-01A-21D-A12J-09	PIK3CA	p.H1047R	UCEC	0.389655	TCGA	PIK3CA-H1047R
chr3_178952085_178952085_A_G	TCGA-D1-A17S-01A-11D-A12J-09	PIK3CA	p.H1047R	UCEC	0.489712	TCGA	PIK3CA-H1047R
chr12_25398284_25398284_C_A	TCGA-D1-A17U-01A-21D-A12J-09	KRAS	p.G12V	UCEC	0.557692	TCGA	KRAS-G12V
chr12_25398284_25398284_C_A	TCGA-D1-A1NS-01A-11D-A14G-09	KRAS	p.G12V	UCEC	0.196078	TCGA	KRAS-G12V
chr17_7578406_7578406_C_T	TCGA-D1-A1NU-01A-11D-A14G-09	TP53	p.R175H	UCEC	0.818182	TCGA	TP53-R175H
chr3_178952085_178952085_A_G	TCGA-D1-A2G6-01A-11D-A17D-09	PIK3CA	p.H1047R	UCEC	0.368421	TCGA	PIK3CA-H1047R
chr12_25398284_25398284_C_A	TCGA-D1-A3DA-01A-12D-A20S-09	KRAS	p.G12V	UCEC	0.314286	TCGA	KRAS-G12V
chr7_140453136_140453136_A_T	TCGA-D3-A1Q4-06A-11D-A196-08	BRAF	p.V600E	SKCM	0.472727	TCGA	BRAF-V600E
chr7_140453136_140453136_A_T	TCGA-D3-A1Q5-06A-11D-A196-08	BRAF	p.V600E	SKCM	0.66	TCGA	BRAF-V600E
chr7_140453136_140453136_A_T	TCGA-D3-A1Q6-06A-11D-A196-08	BRAF	p.V600E	SKCM	0.320755	TCGA	BRAF-V600E
chr7_140453136_140453136_A_T	TCGA-D3-A1Q7-06A-11D-A19A-08	BRAF	p.V600E	SKCM	0.108108	TCGA	BRAF-V600E
chr7_140453136_140453136_A_T	TCGA-D3-A1Q9-06A-11D-A19A-08	BRAF	p.V600E	SKCM	0.392405	TCGA	BRAF-V600E
chr7_140453136_140453136_A_T	TCGA-D3-A2J7-06A-11D-A196-08	BRAF	p.V600E	SKCM	0.26087	TCGA	BRAF-V600E
chr7_140453136_140453136_A_T	TCGA-D3-A2JA-06A-11D-A196-08	BRAF	p.V600E	SKCM	0.336957	TCGA	BRAF-V600E
chr7_140453136_140453136_A_T	TCGA-D3-A2JD-06A-11D-A19A-08	BRAF	p.V600E	SKCM	0.432432	TCGA	BRAF-V600E
chr7_140453136_140453136_A_T	TCGA-D3-A2JE-06A-11D-A372-08	BRAF	p.V600E	SKCM	0.363636	TCGA	BRAF-V600E
chr7_140453136_140453136_A_T	TCGA-D3-A2JG-06A-11D-A196-08	BRAF	p.V600E	SKCM	0.49	TCGA	BRAF-V600E
chr7_140453136_140453136_A_T	TCGA-D3-A2JK-06A-11D-A196-08	BRAF	p.V600E	SKCM	0.315789	TCGA	BRAF-V600E
chr7_140453136_140453136_A_T	TCGA-D3-A2JN-06A-11D-A196-08	BRAF	p.V600E	SKCM	0.292929	TCGA	BRAF-V600E
chr7_140453136_140453136_A_T	TCGA-D3-A2JP-06A-11D-A19A-08	BRAF	p.V600E	SKCM	0.650794	TCGA	BRAF-V600E
chr7_140453136_140453136_A_T	TCGA-D3-A3C1-06A-12D-A196-08	BRAF	p.V600E	SKCM	0.793893	TCGA	BRAF-V600E
chr7_140453136_140453136_A_T	TCGA-D3-A3C3-06A-12D-A19A-08	BRAF	p.V600E	SKCM	0.858369	TCGA	BRAF-V600E
chr7_140453136_140453136_A_T	TCGA-D3-A3C6-06A-12D-A196-08	BRAF	p.V600E	SKCM	0.27027	TCGA	BRAF-V600E
chr7_140453136_140453136_A_T	TCGA-D3-A3C7-06A-11D-A196-08	BRAF	p.V600E	SKCM	0.553846	TCGA	BRAF-V600E
chr7_140453136_140453136_A_T	TCGA-D3-A3CB-06A-11D-A196-08	BRAF	p.V600E	SKCM	0.35443	TCGA	BRAF-V600E
chr7_140453136_140453136_A_T	TCGA-D3-A3CE-06A-11D-A19A-08	BRAF	p.V600E	SKCM	0.88172	TCGA	BRAF-V600E
chr7_140453136_140453136_A_T	TCGA-D3-A3MO-06A-11D-A21A-08	BRAF	p.V600E	SKCM	0.518519	TCGA	BRAF-V600E
chr7_140453136_140453136_A_T	TCGA-D3-A3MR-06A-11D-A21A-08	BRAF	p.V600E	SKCM	0.20155	TCGA	BRAF-V600E
chr7_140453136_140453136_A_T	TCGA-D3-A3MU-06A-11D-A21A-08	BRAF	p.V600E	SKCM	0.413793	TCGA	BRAF-V600E
chr7_140453136_140453136_A_T	TCGA-D3-A51J-06A-11D-A25O-08	BRAF	p.V600E	SKCM	0.391304	TCGA	BRAF-V600E
chr7_140453136_140453136_A_T	TCGA-D3-A51N-06A-11D-A25O-08	BRAF	p.V600E	SKCM	0.434783	TCGA	BRAF-V600E
chr7_140453136_140453136_A_T	TCGA-D3-A5GN-06A-11D-A27K-08	BRAF	p.V600E	SKCM	0.371429	TCGA	BRAF-V600E
chr17_7578406_7578406_C_T	TCGA-D3-A5GR-06A-11D-A27K-08	TP53	p.R175H	SKCM	0.409836	TCGA	TP53-R175H
chr7_140453136_140453136_A_T	TCGA-D3-A5GR-06A-11D-A27K-08	BRAF	p.V600E	SKCM	0.524272	TCGA	BRAF-V600E
chr7_140453136_140453136_A_T	TCGA-D3-A5GS-06A-11D-A27K-08	BRAF	p.V600E	SKCM	0.528846	TCGA	BRAF-V600E
chr7_140453136_140453136_A_T	TCGA-D3-A5GT-01A-12D-A30X-08	BRAF	p.V600E	SKCM	0.457364	TCGA	BRAF-V600E
chr7_140453136_140453136_A_T	TCGA-D3-A5GU-06A-11D-A27K-08	BRAF	p.V600E	SKCM	0.529412	TCGA	BRAF-V600E
chr7_140453136_140453136_A_T	TCGA-D3-A8GB-06A-11D-A372-08	BRAF	p.V600E	SKCM	0.28125	TCGA	BRAF-V600E
chr7_140453136_140453136_A_T	TCGA-D3-A8GD-06A-11D-A372-08	BRAF	p.V600E	SKCM	0.325301	TCGA	BRAF-V600E
chr7_140453136_140453136_A_T	TCGA-D3-A8GJ-06A-11D-A372-08	BRAF	p.V600E	SKCM	0.165049	TCGA	BRAF-V600E
chr7_140453136_140453136_A_T	TCGA-D3-A8GN-06A-11D-A372-08	BRAF	p.V600E	SKCM	0.333333	TCGA	BRAF-V600E
chr7_140453136_140453136_A_T	TCGA-D3-A8GO-06A-11D-A372-08	BRAF	p.V600E	SKCM	0.38961	TCGA	BRAF-V600E
chr7_140453136_140453136_A_T	TCGA-D3-A8GS-06A-12D-A372-08	BRAF	p.V600E	SKCM	0.37037	TCGA	BRAF-V600E
chr7_140453136_140453136_A_T	TCGA-D3-A8GV-06A-11D-A372-08	BRAF	p.V600E	SKCM	0.927632	TCGA	BRAF-V600E
chr12_25398284_25398284_C_A	TCGA-D5-5538-01A-01D-1650-10	KRAS	p.G12V	COAD	0.286822	TCGA	KRAS-G12V
chr12_25398281_25398281_C_T	TCGA-D5-5539-01A-01D-1650-10	KRAS	p.G13D	COAD	0.381481	TCGA	KRAS-G13D
chr12_25398284_25398284_C_A	TCGA-D5-5540-01A-01D-1650-10	KRAS	p.G12V	COAD	0.491039	TCGA	KRAS-G12V
chr17_7578406_7578406_C_T	TCGA-D5-5540-01A-01D-1650-10	TP53	p.R175H	COAD	0.782609	TCGA	TP53-R175H
chr17_7577120_7577120_C_T	TCGA-D5-5541-01A-01D-1650-10	TP53	p.R273H	COAD	0.734694	TCGA	TP53-R273H
chr12_25398281_25398281_C_T	TCGA-D5-6529-01A-11D-1771-10	KRAS	p.G13D	COAD	0.338816	TCGA	KRAS-G13D
chr3_178936091_178936091_G_A	TCGA-D5-6529-01A-11D-1771-10	PIK3CA	p.E545K	COAD	0.16568	TCGA	PIK3CA-E545K
chr17_7577120_7577120_C_T	TCGA-D5-6531-01A-11D-1719-10	TP53	p.R273H	COAD	0.674699	TCGA	TP53-R273H
chr12_25398281_25398281_C_T	TCGA-D5-6532-01A-11D-1719-10	KRAS	p.G13D	COAD	0.478261	TCGA	KRAS-G13D
chr17_7578406_7578406_C_T	TCGA-D5-6532-01A-11D-1719-10	TP53	p.R175H	COAD	0.565217	TCGA	TP53-R175H
chr3_178936091_178936091_G_A	TCGA-D5-6532-01A-11D-1719-10	PIK3CA	p.E545K	COAD	0.397163	TCGA	PIK3CA-E545K
chr17_7577539_7577539_G_A	TCGA-D5-6533-01A-11D-1719-10	TP53	p.R248W	COAD	0.551724	TCGA	TP53-R248W
chr7_140453136_140453136_A_T	TCGA-D5-6534-01A-21D-1924-10	BRAF	p.V600E	COAD	0.142857	TCGA	BRAF-V600E
chr12_25398284_25398284_C_T	TCGA-D5-6535-01A-11D-1719-10	KRAS	p.G12D	COAD	0.747475	TCGA	KRAS-G12D
chr12_25398284_25398284_C_A	TCGA-D5-6538-01A-11D-1719-10	KRAS	p.G12V	COAD	0.685185	TCGA	KRAS-G12V
chr12_25398284_25398284_C_A	TCGA-D5-6539-01A-11D-1719-10	KRAS	p.G12V	COAD	0.2	TCGA	KRAS-G12V
chr7_140453136_140453136_A_T	TCGA-D5-6540-01A-11D-1719-10	BRAF	p.V600E	COAD	0.426966	TCGA	BRAF-V600E
chr12_25398284_25398284_C_T	TCGA-D5-6541-01A-11D-1719-10	KRAS	p.G12D	COAD	0.268041	TCGA	KRAS-G12D
chr17_7578406_7578406_C_T	TCGA-D5-6541-01A-11D-1719-10	TP53	p.R175H	COAD	0.45	TCGA	TP53-R175H
chr3_178936091_178936091_G_A	TCGA-D5-6920-01A-11D-1924-10	PIK3CA	p.E545K	COAD	0.152174	TCGA	PIK3CA-E545K
chr17_7577120_7577120_C_T	TCGA-D5-6926-01A-11D-1924-10	TP53	p.R273H	COAD	0.588235	TCGA	TP53-R273H
chr12_25398281_25398281_C_T	TCGA-D5-6927-01A-21D-1924-10	KRAS	p.G13D	COAD	0.278571	TCGA	KRAS-G13D
chr7_140453136_140453136_A_T	TCGA-D5-6928-01A-11D-1924-10	BRAF	p.V600E	COAD	0.205128	TCGA	BRAF-V600E
chr7_140453136_140453136_A_T	TCGA-D5-6930-01A-11D-1924-10	BRAF	p.V600E	COAD	0.183333	TCGA	BRAF-V600E
chr12_25398284_25398284_C_T	TCGA-D5-6931-01A-11D-1924-10	KRAS	p.G12D	COAD	0.384058	TCGA	KRAS-G12D
chr3_178936091_178936091_G_A	TCGA-D5-6931-01A-11D-1924-10	PIK3CA	p.E545K	COAD	0.178423	TCGA	PIK3CA-E545K
chr12_25398284_25398284_C_T	TCGA-D5-6932-01A-11D-1924-10	KRAS	p.G12D	COAD	0.431579	TCGA	KRAS-G12D
chr17_7577120_7577120_C_T	TCGA-D6-6515-01A-21D-1870-08	TP53	p.R273H	HNSC	0.2	TCGA	TP53-R273H
chr3_178936091_178936091_G_A	TCGA-D6-6515-01A-21D-1870-08	PIK3CA	p.E545K	HNSC	0.144737	TCGA	PIK3CA-E545K
chr17_7578406_7578406_C_T	TCGA-D6-6517-01A-11D-1870-08	TP53	p.R175H	HNSC	0.191176	TCGA	TP53-R175H
chr3_178936091_178936091_G_A	TCGA-D7-5578-01A-01D-1600-08	PIK3CA	p.E545K	STAD	0.0917431	TCGA	PIK3CA-E545K
chr17_7578406_7578406_C_T	TCGA-D7-6520-01A-11D-1800-08	TP53	p.R175H	STAD	0.465116	TCGA	TP53-R175H
chr17_7577120_7577120_C_T	TCGA-D7-6528-01A-11D-1800-08	TP53	p.R273H	STAD	0.36	TCGA	TP53-R273H
chr17_7578406_7578406_C_T	TCGA-D7-6815-01A-11D-1882-08	TP53	p.R175H	STAD	0.855072	TCGA	TP53-R175H
chr3_178936091_178936091_G_A	TCGA-D7-6815-01A-11D-1882-08	PIK3CA	p.E545K	STAD	0.159091	TCGA	PIK3CA-E545K
chr17_7577120_7577120_C_T	TCGA-D7-6817-01A-11D-1882-08	TP53	p.R273H	STAD	0.30303	TCGA	TP53-R273H
chr17_7578406_7578406_C_T	TCGA-D7-A6EX-01A-11D-A31L-08	TP53	p.R175H	STAD	0.763636	TCGA	TP53-R175H
chr3_178936091_178936091_G_A	TCGA-D7-A747-01A-22D-A33T-08	PIK3CA	p.E545K	STAD	0.119048	TCGA	PIK3CA-E545K
chr3_178952085_178952085_A_G	TCGA-D8-A143-01A-11D-A10Y-09	PIK3CA	p.H1047R	BRCA	0.394089	TCGA	PIK3CA-H1047R
chr3_178936091_178936091_G_A	TCGA-D8-A146-01A-31D-A10Y-09	PIK3CA	p.E545K	BRCA	0.338129	TCGA	PIK3CA-E545K
chr3_178936091_178936091_G_A	TCGA-D8-A1J8-01A-11D-A13L-09	PIK3CA	p.E545K	BRCA	0.578125	TCGA	PIK3CA-E545K
chr3_178936091_178936091_G_A	TCGA-D8-A1JD-01A-11D-A13L-09	PIK3CA	p.E545K	BRCA	0.229885	TCGA	PIK3CA-E545K
chr3_178952085_178952085_A_G	TCGA-D8-A1JE-01A-11D-A13L-09	PIK3CA	p.H1047R	BRCA	0.428571	TCGA	PIK3CA-H1047R
chr3_178936091_178936091_G_A	TCGA-D8-A1JF-01A-11D-A13L-09	PIK3CA	p.E545K	BRCA	0.53125	TCGA	PIK3CA-E545K
chr3_178952085_178952085_A_G	TCGA-D8-A1JH-01A-11D-A188-09	PIK3CA	p.H1047R	BRCA	0.283582	TCGA	PIK3CA-H1047R
chr3_178952085_178952085_A_G	TCGA-D8-A1JJ-01A-31D-A14K-09	PIK3CA	p.H1047R	BRCA	0.352113	TCGA	PIK3CA-H1047R
chr3_178936091_178936091_G_A	TCGA-D8-A1JK-01A-11D-A13L-09	PIK3CA	p.E545K	BRCA	0.247312	TCGA	PIK3CA-E545K
chr17_7577120_7577120_C_T	TCGA-D8-A1JM-01A-11D-A13L-09	TP53	p.R273H	BRCA	0.647059	TCGA	TP53-R273H
chr3_178936091_178936091_G_A	TCGA-D8-A1JN-01A-11D-A13L-09	PIK3CA	p.E545K	BRCA	0.516129	TCGA	PIK3CA-E545K
chr3_178952085_178952085_A_G	TCGA-D8-A1JS-01A-11D-A13L-09	PIK3CA	p.H1047R	BRCA	0.532258	TCGA	PIK3CA-H1047R
chr3_178952085_178952085_A_G	TCGA-D8-A1JU-01A-11D-A13L-09	PIK3CA	p.H1047R	BRCA	0.148936	TCGA	PIK3CA-H1047R
chr17_7577539_7577539_G_A	TCGA-D8-A1XL-01A-11D-A14K-09	TP53	p.R248W	BRCA	0.425	TCGA	TP53-R248W
chr3_178936091_178936091_G_A	TCGA-D8-A1XS-01A-11D-A14K-09	PIK3CA	p.E545K	BRCA	0.44898	TCGA	PIK3CA-E545K
chr3_178936091_178936091_G_A	TCGA-D8-A1XY-01A-11D-A14K-09	PIK3CA	p.E545K	BRCA	0.396226	TCGA	PIK3CA-E545K
chr3_178936091_178936091_G_A	TCGA-D8-A1Y2-01A-11D-A159-09	PIK3CA	p.E545K	BRCA	0.3	TCGA	PIK3CA-E545K
chr3_178952085_178952085_A_G	TCGA-D8-A27G-01A-11D-A16D-09	PIK3CA	p.H1047R	BRCA	0.1	TCGA	PIK3CA-H1047R
chr3_178936091_178936091_G_A	TCGA-D8-A27L-01A-11D-A16D-09	PIK3CA	p.E545K	BRCA	0.27907	TCGA	PIK3CA-E545K
chr17_7578406_7578406_C_T	TCGA-D8-A27N-01A-11D-A16D-09	TP53	p.R175H	BRCA	0.736842	TCGA	TP53-R175H
chr3_178952085_178952085_A_G	TCGA-D8-A27P-01A-11D-A16D-09	PIK3CA	p.H1047R	BRCA	0.304348	TCGA	PIK3CA-H1047R
chr3_178936091_178936091_G_A	TCGA-D8-A27T-01A-11D-A16D-09	PIK3CA	p.E545K	BRCA	0.241379	TCGA	PIK3CA-E545K
chr3_178952085_178952085_A_G	TCGA-D8-A3Z6-01A-11D-A23C-09	PIK3CA	p.H1047R	BRCA	0.352941	TCGA	PIK3CA-H1047R
chr3_178952085_178952085_A_G	TCGA-D8-A73U-01A-11D-A33E-09	PIK3CA	p.H1047R	BRCA	0.185185	TCGA	PIK3CA-H1047R
chr3_178952085_178952085_A_G	TCGA-D8-A73X-01A-11D-A32I-09	PIK3CA	p.H1047R	BRCA	0.473684	TCGA	PIK3CA-H1047R
chr7_140453136_140453136_A_T	TCGA-D9-A148-06A-11D-A19A-08	BRAF	p.V600E	SKCM	0.273973	TCGA	BRAF-V600E
chr7_140453136_140453136_A_T	TCGA-D9-A1JX-06A-11D-A19A-08	BRAF	p.V600E	SKCM	0.484211	TCGA	BRAF-V600E
chr7_140453136_140453136_A_T	TCGA-D9-A3Z3-06A-11D-A23B-08	BRAF	p.V600E	SKCM	0.430168	TCGA	BRAF-V600E
chr7_140453136_140453136_A_T	TCGA-D9-A4Z2-01A-11D-A24R-08	BRAF	p.V600E	SKCM	0.568807	TCGA	BRAF-V600E
chr7_140453136_140453136_A_T	TCGA-D9-A6E9-06A-12D-A30X-08	BRAF	p.V600E	SKCM	0.407407	TCGA	BRAF-V600E
chr7_140453136_140453136_A_T	TCGA-D9-A6EG-06A-12D-A32N-08	BRAF	p.V600E	SKCM	0.590909	TCGA	BRAF-V600E
chr7_140453136_140453136_A_T	TCGA-DA-A1HW-06A-11D-A19A-08	BRAF	p.V600E	SKCM	0.52	TCGA	BRAF-V600E
chr7_140453136_140453136_A_T	TCGA-DA-A1HY-06A-11D-A19A-08	BRAF	p.V600E	SKCM	0.492958	TCGA	BRAF-V600E
chr7_140453136_140453136_A_T	TCGA-DA-A1I0-06A-11D-A20D-08	BRAF	p.V600E	SKCM	0.559242	TCGA	BRAF-V600E
chr7_140453136_140453136_A_T	TCGA-DA-A1I2-06A-21D-A19A-08	BRAF	p.V600E	SKCM	0.453333	TCGA	BRAF-V600E
chr7_140453136_140453136_A_T	TCGA-DA-A1I4-06A-11D-A196-08	BRAF	p.V600E	SKCM	0.37234	TCGA	BRAF-V600E
chr7_140453136_140453136_A_T	TCGA-DA-A1I5-06A-11D-A197-08	BRAF	p.V600E	SKCM	0.494845	TCGA	BRAF-V600E
chr7_140453136_140453136_A_T	TCGA-DA-A1I7-06A-22D-A197-08	BRAF	p.V600E	SKCM	0.576	TCGA	BRAF-V600E
chr7_140453136_140453136_A_T	TCGA-DA-A1I8-06A-11D-A197-08	BRAF	p.V600E	SKCM	0.741935	TCGA	BRAF-V600E
chr7_140453136_140453136_A_T	TCGA-DA-A3F5-06A-11D-A20D-08	BRAF	p.V600E	SKCM	0.675862	TCGA	BRAF-V600E
chr7_140453136_140453136_A_T	TCGA-DA-A3F8-06A-11D-A20D-08	BRAF	p.V600E	SKCM	0.329268	TCGA	BRAF-V600E
chr7_140453136_140453136_A_T	TCGA-DA-A95W-06A-11D-A372-08	BRAF	p.V600E	SKCM	0.622222	TCGA	BRAF-V600E
chr17_7577120_7577120_C_T	TCGA-DB-5273-01A-01D-1468-08	TP53	p.R273H	LGG	0.75	TCGA	TP53-R273H
chr17_7577120_7577120_C_T	TCGA-DB-5280-01A-01D-1468-08	TP53	p.R273H	LGG	0.466667	TCGA	TP53-R273H
chr17_7577538_7577538_C_T	TCGA-DB-5281-01A-01D-1468-08	TP53	p.R248Q	LGG	0.460674	TCGA	TP53-R248Q
chr17_7577538_7577538_C_T	TCGA-DB-A4XB-01A-11D-A26M-08	TP53	p.R248Q	LGG	0.859649	TCGA	TP53-R248Q
chr3_178936091_178936091_G_A	TCGA-DB-A64Q-01A-11D-A29Q-08	PIK3CA	p.E545K	LGG	0.233333	TCGA	PIK3CA-E545K
chr7_140453136_140453136_A_T	TCGA-DB-A75P-01A-11D-A32B-08	BRAF	p.V600E	LGG	0.242424	TCGA	BRAF-V600E
chr12_25398284_25398284_C_A	TCGA-DC-6681-01A-11D-1826-10	KRAS	p.G12V	READ	0.216418	TCGA	KRAS-G12V
chr12_25398281_25398281_C_T	TCGA-DD-A3A4-01A-11D-A22F-10	KRAS	p.G13D	LIHC	0.462121	TCGA	KRAS-G13D
chr12_25398284_25398284_C_T	TCGA-DD-AADA-01A-11D-A40R-10	KRAS	p.G12D	LIHC	0.145038	TCGA	KRAS-G12D
chr3_178952085_178952085_A_G	TCGA-DD-AADI-01A-11D-A40R-10	PIK3CA	p.H1047R	LIHC	0.0775862	TCGA	PIK3CA-H1047R
chr7_140453136_140453136_A_T	TCGA-DE-A0XZ-01A-11D-A17V-08	BRAF	p.V600E	THCA	0.355932	TCGA	BRAF-V600E
chr7_140453136_140453136_A_T	TCGA-DE-A0Y3-01B-11D-A10S-08	BRAF	p.V600E	THCA	0.429577	TCGA	BRAF-V600E
chr7_140453136_140453136_A_T	TCGA-DE-A4MA-01A-11D-A257-08	BRAF	p.V600E	THCA	0.411765	TCGA	BRAF-V600E
chr7_140453136_140453136_A_T	TCGA-DE-A4MB-01A-11D-A257-08	BRAF	p.V600E	THCA	0.356164	TCGA	BRAF-V600E
chr7_140453136_140453136_A_T	TCGA-DE-A4MC-01A-11D-A257-08	BRAF	p.V600E	THCA	0.36	TCGA	BRAF-V600E
chr7_140453136_140453136_A_T	TCGA-DE-A4MD-01A-11D-A257-08	BRAF	p.V600E	THCA	0.37234	TCGA	BRAF-V600E
chr7_140453136_140453136_A_T	TCGA-DE-A4MD-06A-11D-A257-08	BRAF	p.V600E	THCA	0.294118	TCGA	BRAF-V600E
chr7_140453136_140453136_A_T	TCGA-DE-A69J-01A-21D-A397-08	BRAF	p.V600E	THCA	0.369565	TCGA	BRAF-V600E
chr7_140453136_140453136_A_T	TCGA-DE-A7U5-01A-11D-A397-08	BRAF	p.V600E	THCA	0.278689	TCGA	BRAF-V600E
chr12_25398284_25398284_C_T	TCGA-DF-A2KR-01A-11D-A17W-09	KRAS	p.G12D	UCEC	0.831325	TCGA	KRAS-G12D
chr3_178952085_178952085_A_G	TCGA-DF-A2KZ-01A-11D-A20S-09	PIK3CA	p.H1047R	UCEC	0.32	TCGA	PIK3CA-H1047R
chr12_25398281_25398281_C_T	TCGA-DG-A2KK-01A-11D-A17W-09	KRAS	p.G13D	CESC	0.52381	TCGA	KRAS-G13D
chr3_178936091_178936091_G_A	TCGA-DG-A2KK-01A-11D-A17W-09	PIK3CA	p.E545K	CESC	0.519231	TCGA	PIK3CA-E545K
chr17_7577538_7577538_C_T	TCGA-DH-5143-01A-01D-1468-08	TP53	p.R248Q	LGG	0.533333	TCGA	TP53-R248Q
chr3_178952085_178952085_A_G	TCGA-DI-A1BY-01A-21D-A135-09	PIK3CA	p.H1047R	UCEC	0.210526	TCGA	PIK3CA-H1047R
chr7_140453136_140453136_A_T	TCGA-DJ-A13L-01A-11D-A21Z-08	BRAF	p.V600E	THCA	0.136986	TCGA	BRAF-V600E
chr7_140453136_140453136_A_T	TCGA-DJ-A13O-01A-11D-A10S-08	BRAF	p.V600E	THCA	0.123894	TCGA	BRAF-V600E
chr7_140453136_140453136_A_T	TCGA-DJ-A13P-01A-11D-A10S-08	BRAF	p.V600E	THCA	0.381295	TCGA	BRAF-V600E
chr7_140453136_140453136_A_T	TCGA-DJ-A13T-01A-11D-A10S-08	BRAF	p.V600E	THCA	0.349206	TCGA	BRAF-V600E
chr7_140453136_140453136_A_T	TCGA-DJ-A13U-01A-11D-A10S-08	BRAF	p.V600E	THCA	0.412371	TCGA	BRAF-V600E
chr7_140453136_140453136_A_T	TCGA-DJ-A13V-01A-11D-A10S-08	BRAF	p.V600E	THCA	0.293103	TCGA	BRAF-V600E
chr7_140453136_140453136_A_T	TCGA-DJ-A13X-01A-11D-A10S-08	BRAF	p.V600E	THCA	0.378947	TCGA	BRAF-V600E
chr7_140453136_140453136_A_T	TCGA-DJ-A1QD-01A-11D-A14W-08	BRAF	p.V600E	THCA	0.295082	TCGA	BRAF-V600E
chr7_140453136_140453136_A_T	TCGA-DJ-A1QE-01A-21D-A14W-08	BRAF	p.V600E	THCA	0.530303	TCGA	BRAF-V600E
chr7_140453136_140453136_A_T	TCGA-DJ-A1QF-01A-12D-A14W-08	BRAF	p.V600E	THCA	0.397436	TCGA	BRAF-V600E
chr7_140453136_140453136_A_T	TCGA-DJ-A1QH-01A-21D-A14W-08	BRAF	p.V600E	THCA	0.458333	TCGA	BRAF-V600E
chr7_140453136_140453136_A_T	TCGA-DJ-A1QI-01A-11D-A14W-08	BRAF	p.V600E	THCA	0.388889	TCGA	BRAF-V600E
chr7_140453136_140453136_A_T	TCGA-DJ-A1QM-01A-11D-A14W-08	BRAF	p.V600E	THCA	0.10989	TCGA	BRAF-V600E
chr7_140453136_140453136_A_T	TCGA-DJ-A1QN-01A-11D-A14W-08	BRAF	p.V600E	THCA	0.408602	TCGA	BRAF-V600E
chr7_140453136_140453136_A_T	TCGA-DJ-A1QO-01A-11D-A14W-08	BRAF	p.V600E	THCA	0.277778	TCGA	BRAF-V600E
chr7_140453136_140453136_A_T	TCGA-DJ-A1QQ-01A-11D-A14W-08	BRAF	p.V600E	THCA	0.356164	TCGA	BRAF-V600E
chr7_140453136_140453136_A_T	TCGA-DJ-A2PN-01A-21D-A19J-08	BRAF	p.V600E	THCA	0.367089	TCGA	BRAF-V600E
chr7_140453136_140453136_A_T	TCGA-DJ-A2PQ-01A-11D-A18F-08	BRAF	p.V600E	THCA	0.488372	TCGA	BRAF-V600E
chr7_140453136_140453136_A_T	TCGA-DJ-A2PR-01A-11D-A19J-08	BRAF	p.V600E	THCA	0.5	TCGA	BRAF-V600E
chr7_140453136_140453136_A_T	TCGA-DJ-A2PS-01A-11D-A18F-08	BRAF	p.V600E	THCA	0.246753	TCGA	BRAF-V600E
chr7_140453136_140453136_A_T	TCGA-DJ-A2PT-01A-11D-A18F-08	BRAF	p.V600E	THCA	0.296296	TCGA	BRAF-V600E
chr7_140453136_140453136_A_T	TCGA-DJ-A2PU-01A-12D-A19J-08	BRAF	p.V600E	THCA	0.431818	TCGA	BRAF-V600E
chr7_140453136_140453136_A_T	TCGA-DJ-A2PV-01A-11D-A19J-08	BRAF	p.V600E	THCA	0.305556	TCGA	BRAF-V600E
chr7_140453136_140453136_A_T	TCGA-DJ-A2PW-01A-11D-A19J-08	BRAF	p.V600E	THCA	0.478873	TCGA	BRAF-V600E
chr7_140453136_140453136_A_T	TCGA-DJ-A2PY-01A-11D-A18F-08	BRAF	p.V600E	THCA	0.358209	TCGA	BRAF-V600E
chr7_140453136_140453136_A_T	TCGA-DJ-A2PZ-01A-21D-A18F-08	BRAF	p.V600E	THCA	0.268657	TCGA	BRAF-V600E
chr7_140453136_140453136_A_T	TCGA-DJ-A2Q3-01A-11D-A18F-08	BRAF	p.V600E	THCA	0.1875	TCGA	BRAF-V600E
chr7_140453136_140453136_A_T	TCGA-DJ-A2Q4-01A-21D-A18F-08	BRAF	p.V600E	THCA	0.4	TCGA	BRAF-V600E
chr7_140453136_140453136_A_T	TCGA-DJ-A2Q5-01A-11D-A18F-08	BRAF	p.V600E	THCA	0.150943	TCGA	BRAF-V600E
chr7_140453136_140453136_A_T	TCGA-DJ-A2Q6-01A-11D-A18F-08	BRAF	p.V600E	THCA	0.367089	TCGA	BRAF-V600E
chr7_140453136_140453136_A_T	TCGA-DJ-A2Q7-01A-11D-A18F-08	BRAF	p.V600E	THCA	0.345679	TCGA	BRAF-V600E
chr7_140453136_140453136_A_T	TCGA-DJ-A2QA-01A-11D-A18F-08	BRAF	p.V600E	THCA	0.302326	TCGA	BRAF-V600E
chr7_140453136_140453136_A_T	TCGA-DJ-A2QC-01A-11D-A18F-08	BRAF	p.V600E	THCA	0.31746	TCGA	BRAF-V600E
chr7_140453136_140453136_A_T	TCGA-DJ-A3UK-01A-11D-A22D-08	BRAF	p.V600E	THCA	0.46	TCGA	BRAF-V600E
chr7_140453136_140453136_A_T	TCGA-DJ-A3UM-01A-11D-A22D-08	BRAF	p.V600E	THCA	0.344086	TCGA	BRAF-V600E
chr7_140453136_140453136_A_T	TCGA-DJ-A3UN-01A-11D-A22D-08	BRAF	p.V600E	THCA	0.324786	TCGA	BRAF-V600E
chr7_140453136_140453136_A_T	TCGA-DJ-A3UO-01A-11D-A22D-08	BRAF	p.V600E	THCA	0.378378	TCGA	BRAF-V600E
chr7_140453136_140453136_A_T	TCGA-DJ-A3UQ-01A-11D-A22D-08	BRAF	p.V600E	THCA	0.270492	TCGA	BRAF-V600E
chr7_140453136_140453136_A_T	TCGA-DJ-A3UR-01A-11D-A22D-08	BRAF	p.V600E	THCA	0.419643	TCGA	BRAF-V600E
chr7_140453136_140453136_A_T	TCGA-DJ-A3UU-01A-11D-A22D-08	BRAF	p.V600E	THCA	0.283186	TCGA	BRAF-V600E
chr7_140453136_140453136_A_T	TCGA-DJ-A3UW-01A-11D-A22D-08	BRAF	p.V600E	THCA	0.189474	TCGA	BRAF-V600E
chr7_140453136_140453136_A_T	TCGA-DJ-A3UX-01A-11D-A22D-08	BRAF	p.V600E	THCA	0.179856	TCGA	BRAF-V600E
chr7_140453136_140453136_A_T	TCGA-DJ-A3UY-01A-21D-A22D-08	BRAF	p.V600E	THCA	0.252874	TCGA	BRAF-V600E
chr7_140453136_140453136_A_T	TCGA-DJ-A3V0-01A-11D-A22Z-08	BRAF	p.V600E	THCA	0.346667	TCGA	BRAF-V600E
chr7_140453136_140453136_A_T	TCGA-DJ-A3V2-01A-11D-A22Z-08	BRAF	p.V600E	THCA	0.22449	TCGA	BRAF-V600E
chr7_140453136_140453136_A_T	TCGA-DJ-A3V4-01A-11D-A22Z-08	BRAF	p.V600E	THCA	0.32381	TCGA	BRAF-V600E
chr7_140453136_140453136_A_T	TCGA-DJ-A3V5-01A-11D-A22Z-08	BRAF	p.V600E	THCA	0.27907	TCGA	BRAF-V600E
chr7_140453136_140453136_A_T	TCGA-DJ-A3V6-01A-11D-A22Z-08	BRAF	p.V600E	THCA	0.357143	TCGA	BRAF-V600E
chr7_140453136_140453136_A_T	TCGA-DJ-A3V7-01A-11D-A23M-08	BRAF	p.V600E	THCA	0.395161	TCGA	BRAF-V600E
chr7_140453136_140453136_A_T	TCGA-DJ-A3V8-01A-11D-A23M-08	BRAF	p.V600E	THCA	0.370787	TCGA	BRAF-V600E
chr7_140453136_140453136_A_T	TCGA-DJ-A3V9-01A-11D-A23M-08	BRAF	p.V600E	THCA	0.338028	TCGA	BRAF-V600E
chr7_140453136_140453136_A_T	TCGA-DJ-A3VA-01A-11D-A23M-08	BRAF	p.V600E	THCA	0.302521	TCGA	BRAF-V600E
chr7_140453136_140453136_A_T	TCGA-DJ-A3VB-01A-11D-A23M-08	BRAF	p.V600E	THCA	0.37037	TCGA	BRAF-V600E
chr7_140453136_140453136_A_T	TCGA-DJ-A3VD-01A-11D-A23M-08	BRAF	p.V600E	THCA	0.145631	TCGA	BRAF-V600E
chr7_140453136_140453136_A_T	TCGA-DJ-A3VE-01A-11D-A23M-08	BRAF	p.V600E	THCA	0.293233	TCGA	BRAF-V600E
chr7_140453136_140453136_A_T	TCGA-DJ-A3VF-01A-11D-A23M-08	BRAF	p.V600E	THCA	0.224299	TCGA	BRAF-V600E
chr7_140453136_140453136_A_T	TCGA-DJ-A3VI-01A-11D-A23M-08	BRAF	p.V600E	THCA	0.357143	TCGA	BRAF-V600E
chr7_140453136_140453136_A_T	TCGA-DJ-A3VJ-01A-11D-A23M-08	BRAF	p.V600E	THCA	0.323944	TCGA	BRAF-V600E
chr7_140453136_140453136_A_T	TCGA-DJ-A4UL-01A-11D-A257-08	BRAF	p.V600E	THCA	0.363636	TCGA	BRAF-V600E
chr7_140453136_140453136_A_T	TCGA-DJ-A4UW-01A-11D-A257-08	BRAF	p.V600E	THCA	0.377049	TCGA	BRAF-V600E
chr7_140453136_140453136_A_T	TCGA-DJ-A4V2-01A-11D-A257-08	BRAF	p.V600E	THCA	0.369863	TCGA	BRAF-V600E
chr7_140453136_140453136_A_T	TCGA-DJ-A4V4-01A-11D-A257-08	BRAF	p.V600E	THCA	0.25	TCGA	BRAF-V600E
chr3_178936091_178936091_G_A	TCGA-DK-A1AC-01A-11D-A13W-08	PIK3CA	p.E545K	BLCA	0.410959	TCGA	PIK3CA-E545K
chr3_178936091_178936091_G_A	TCGA-DK-A1AG-01A-11D-A13W-08	PIK3CA	p.E545K	BLCA	0.5	TCGA	PIK3CA-E545K
chr17_7577539_7577539_G_A	TCGA-DK-A2I2-01A-11D-A17V-08	TP53	p.R248W	BLCA	0.224138	TCGA	TP53-R248W
chr17_7577538_7577538_C_T	TCGA-DK-A3IK-01A-32D-A21A-08	TP53	p.R248Q	BLCA	0.54386	TCGA	TP53-R248Q
chr17_7577538_7577538_C_T	TCGA-DK-A3IL-01A-11D-A20D-08	TP53	p.R248Q	BLCA	0.639344	TCGA	TP53-R248Q
chr3_178936091_178936091_G_A	TCGA-DK-A3WW-01A-22D-A23M-08	PIK3CA	p.E545K	BLCA	0.23913	TCGA	PIK3CA-E545K
chr3_178936091_178936091_G_A	TCGA-DK-A3X1-01A-12D-A22Z-08	PIK3CA	p.E545K	BLCA	0.125	TCGA	PIK3CA-E545K
chr17_7577538_7577538_C_T	TCGA-DK-AA6Q-01A-11D-A391-08	TP53	p.R248Q	BLCA	0.513514	TCGA	TP53-R248Q
chr3_178936091_178936091_G_A	TCGA-DK-AA6Q-01A-11D-A391-08	PIK3CA	p.E545K	BLCA	0.703125	TCGA	PIK3CA-E545K
chr17_7577538_7577538_C_T	TCGA-DK-AA6R-01A-11D-A42E-08	TP53	p.R248Q	BLCA	0.641026	TCGA	TP53-R248Q
chr3_178936091_178936091_G_A	TCGA-DK-AA77-01A-11D-A391-08	PIK3CA	p.E545K	BLCA	0.46	TCGA	PIK3CA-E545K
chr12_25398281_25398281_C_T	TCGA-DM-A0X9-01A-11D-A152-10	KRAS	p.G13D	COAD	0.5625	TCGA	KRAS-G13D
chr3_178936091_178936091_G_A	TCGA-DM-A0X9-01A-11D-A152-10	PIK3CA	p.E545K	COAD	0.306709	TCGA	PIK3CA-E545K
chr12_25398281_25398281_C_T	TCGA-DM-A0XD-01A-12D-A152-10	KRAS	p.G13D	COAD	0.489164	TCGA	KRAS-G13D
chr3_178936091_178936091_G_A	TCGA-DM-A0XD-01A-12D-A152-10	PIK3CA	p.E545K	COAD	0.34	TCGA	PIK3CA-E545K
chr17_7578406_7578406_C_T	TCGA-DM-A0XF-01A-11D-A152-10	TP53	p.R175H	COAD	0.126984	TCGA	TP53-R175H
chr12_25398284_25398284_C_A	TCGA-DM-A1D0-01A-11D-A152-10	KRAS	p.G12V	COAD	0.425743	TCGA	KRAS-G12V
chr17_7577538_7577538_C_T	TCGA-DM-A1D4-01A-21D-A152-10	TP53	p.R248Q	COAD	0.655738	TCGA	TP53-R248Q
chr17_7577538_7577538_C_T	TCGA-DM-A1D7-01A-11D-A152-10	TP53	p.R248Q	COAD	0.571429	TCGA	TP53-R248Q
chr12_25398281_25398281_C_T	TCGA-DM-A1D8-01A-11D-A152-10	KRAS	p.G13D	COAD	0.467105	TCGA	KRAS-G13D
chr17_7578406_7578406_C_T	TCGA-DM-A1D8-01A-11D-A152-10	TP53	p.R175H	COAD	0.818182	TCGA	TP53-R175H
chr12_25398281_25398281_C_T	TCGA-DM-A1D9-01A-11D-A152-10	KRAS	p.G13D	COAD	0.397059	TCGA	KRAS-G13D
chr17_7578406_7578406_C_T	TCGA-DM-A1D9-01A-11D-A152-10	TP53	p.R175H	COAD	0.566667	TCGA	TP53-R175H
chr17_7577538_7577538_C_T	TCGA-DM-A1DB-01A-11D-A152-10	TP53	p.R248Q	COAD	0.686275	TCGA	TP53-R248Q
chr17_7577539_7577539_G_A	TCGA-DM-A1HA-01A-11D-A152-10	TP53	p.R248W	COAD	0.864865	TCGA	TP53-R248W
chr3_178952085_178952085_A_G	TCGA-DM-A1HB-01A-21D-A183-10	PIK3CA	p.H1047R	COAD	0.346154	TCGA	PIK3CA-H1047R
chr7_140453136_140453136_A_T	TCGA-DM-A1HB-01A-21D-A183-10	BRAF	p.V600E	COAD	0.385321	TCGA	BRAF-V600E
chr12_25398284_25398284_C_T	TCGA-DM-A282-01A-12D-A16V-10	KRAS	p.G12D	COAD	0.345794	TCGA	KRAS-G12D
chr3_178936091_178936091_G_A	TCGA-DM-A285-01A-11D-A16V-10	PIK3CA	p.E545K	COAD	0.235632	TCGA	PIK3CA-E545K
chr12_25398281_25398281_C_T	TCGA-DM-A288-01A-11D-A16V-10	KRAS	p.G13D	COAD	0.734375	TCGA	KRAS-G13D
chr12_25398284_25398284_C_T	TCGA-DM-A28A-01A-21D-A16V-10	KRAS	p.G12D	COAD	0.389313	TCGA	KRAS-G12D
chr3_178936091_178936091_G_A	TCGA-DM-A28C-01A-11D-A16V-10	PIK3CA	p.E545K	COAD	0.445087	TCGA	PIK3CA-E545K
chr12_25398284_25398284_C_A	TCGA-DM-A28E-01A-11D-A16V-10	KRAS	p.G12V	COAD	0.381679	TCGA	KRAS-G12V
chr17_7578406_7578406_C_T	TCGA-DM-A28H-01A-11D-A16V-10	TP53	p.R175H	COAD	0.782609	TCGA	TP53-R175H
chr12_25398284_25398284_C_T	TCGA-DM-A28K-01A-21D-A16V-10	KRAS	p.G12D	COAD	0.406061	TCGA	KRAS-G12D
chr12_25398284_25398284_C_A	TCGA-DM-A28M-01A-12D-A16V-10	KRAS	p.G12V	COAD	0.708543	TCGA	KRAS-G12V
chr3_178952085_178952085_A_G	TCGA-DM-A28M-01A-12D-A16V-10	PIK3CA	p.H1047R	COAD	0.514706	TCGA	PIK3CA-H1047R
chr7_140453136_140453136_A_T	TCGA-DO-A1K0-01A-11D-A13W-08	BRAF	p.V600E	THCA	0.482353	TCGA	BRAF-V600E
chr3_178936091_178936091_G_A	TCGA-DS-A1OB-01A-11D-A16Y-08	PIK3CA	p.E545K	CESC	0.681818	TCGA	PIK3CA-E545K
chr3_178936091_178936091_G_A	TCGA-DS-A5RQ-01A-11D-A28B-09	PIK3CA	p.E545K	CESC	0.302326	TCGA	PIK3CA-E545K
chr7_140453136_140453136_A_T	TCGA-DT-5265-01A-21D-1826-10	BRAF	p.V600E	READ	0.296875	TCGA	BRAF-V600E
chr17_7578406_7578406_C_T	TCGA-DU-7019-01A-11D-2024-08	TP53	p.R175H	LGG	0.733333	TCGA	TP53-R175H
chr17_7577538_7577538_C_T	TCGA-DU-7306-01A-11D-2086-08	TP53	p.R248Q	LGG	0.408	TCGA	TP53-R248Q
chr17_7577538_7577538_C_T	TCGA-DU-7309-01A-11D-2086-08	TP53	p.R248Q	LGG	0.648649	TCGA	TP53-R248Q
chr17_7578406_7578406_C_T	TCGA-DX-A48J-01A-21D-A307-09	TP53	p.R175H	SARC	0.888889	TCGA	TP53-R175H
chr17_7578406_7578406_C_T	TCGA-DX-A6BB-01A-12D-A32I-09	TP53	p.R175H	SARC	0.857143	TCGA	TP53-R175H
chr17_7577120_7577120_C_T	TCGA-DX-A7EN-01A-11D-A38Z-09	TP53	p.R273H	SARC	0.459459	TCGA	TP53-R273H
chr17_7578406_7578406_C_T	TCGA-DX-AB2X-01A-11D-A387-09	TP53	p.R175H	SARC	0.85	TCGA	TP53-R175H
chr17_7578406_7578406_C_T	TCGA-DY-A1DC-01A-31D-A152-10	TP53	p.R175H	READ	0.567568	TCGA	TP53-R175H
chr12_25398281_25398281_C_T	TCGA-DY-A1DF-01A-11D-A152-10	KRAS	p.G13D	READ	0.923077	TCGA	KRAS-G13D
chr17_7577120_7577120_C_T	TCGA-DY-A1DF-01A-11D-A152-10	TP53	p.R273H	READ	0.965517	TCGA	TP53-R273H
chr3_178952085_178952085_A_G	TCGA-E2-A105-01A-11D-A10M-09	PIK3CA	p.H1047R	BRCA	0.48	TCGA	PIK3CA-H1047R
chr17_7577120_7577120_C_T	TCGA-E2-A108-01A-13D-A10M-09	TP53	p.R273H	BRCA	0.109375	TCGA	TP53-R273H
chr17_7577538_7577538_C_T	TCGA-E2-A109-01A-11D-A10M-09	TP53	p.R248Q	BRCA	0.712121	TCGA	TP53-R248Q
chr3_178952085_178952085_A_G	TCGA-E2-A10B-01A-11D-A10M-09	PIK3CA	p.H1047R	BRCA	0.34058	TCGA	PIK3CA-H1047R
chr3_178936091_178936091_G_A	TCGA-E2-A10C-01A-21D-A10M-09	PIK3CA	p.E545K	BRCA	0.363636	TCGA	PIK3CA-E545K
chr3_178952085_178952085_A_G	TCGA-E2-A10F-01A-11D-A10M-09	PIK3CA	p.H1047R	BRCA	0.251908	TCGA	PIK3CA-H1047R
chr3_178952085_178952085_A_G	TCGA-E2-A14Y-01A-21D-A12B-09	PIK3CA	p.H1047R	BRCA	0.419355	TCGA	PIK3CA-H1047R
chr3_178952085_178952085_A_G	TCGA-E2-A14Y-01A-21D-A12B-09	PIK3CA	p.H1047R	BRCA	0.419355	TCGA	PIK3CA-H1047R
chr3_178936091_178936091_G_A	TCGA-E2-A153-01A-12D-A12B-09	PIK3CA	p.E545K	BRCA	0.228571	TCGA	PIK3CA-E545K
chr3_178936091_178936091_G_A	TCGA-E2-A153-01A-12D-A12B-09	PIK3CA	p.E545K	BRCA	0.228571	TCGA	PIK3CA-E545K
chr3_178952085_178952085_A_G	TCGA-E2-A15C-01A-31D-A12B-09	PIK3CA	p.H1047R	BRCA	0.416667	TCGA	PIK3CA-H1047R
chr3_178952085_178952085_A_G	TCGA-E2-A15E-01A-11D-A12B-09	PIK3CA	p.H1047R	BRCA	0.504792	TCGA	PIK3CA-H1047R
chr3_178952085_178952085_A_G	TCGA-E2-A15E-06A-11D-A12B-09	PIK3CA	p.H1047R	BRCA	0.546667	TCGA	PIK3CA-H1047R
chr3_178952085_178952085_A_G	TCGA-E2-A15G-01A-11D-A12B-09	PIK3CA	p.H1047R	BRCA	0.507692	TCGA	PIK3CA-H1047R
chr3_178952085_178952085_A_G	TCGA-E2-A15K-01A-11D-A12Q-09	PIK3CA	p.H1047R	BRCA	0.35514	TCGA	PIK3CA-H1047R
chr3_178952085_178952085_A_G	TCGA-E2-A15K-01A-11D-A12Q-09	PIK3CA	p.H1047R	BRCA	0.35514	TCGA	PIK3CA-H1047R
chr3_178952085_178952085_A_G	TCGA-E2-A15K-06A-11D-A12Q-09	PIK3CA	p.H1047R	BRCA	0.508108	TCGA	PIK3CA-H1047R
chr3_178952085_178952085_A_G	TCGA-E2-A15K-06A-11D-A12Q-09	PIK3CA	p.H1047R	BRCA	0.508108	TCGA	PIK3CA-H1047R
chr3_178952085_178952085_A_G	TCGA-E2-A15L-01A-11D-A12B-09	PIK3CA	p.H1047R	BRCA	0.375	TCGA	PIK3CA-H1047R
chr3_178952085_178952085_A_G	TCGA-E2-A1BC-01A-11D-A14G-09	PIK3CA	p.H1047R	BRCA	0.232673	TCGA	PIK3CA-H1047R
chr3_178952085_178952085_A_G	TCGA-E2-A1BC-01A-11D-A14G-09	PIK3CA	p.H1047R	BRCA	0.232673	TCGA	PIK3CA-H1047R
chr3_178952085_178952085_A_G	TCGA-E2-A1BD-01A-11D-A12Q-09	PIK3CA	p.H1047R	BRCA	0.587629	TCGA	PIK3CA-H1047R
chr12_25398284_25398284_C_T	TCGA-E2-A1IF-01A-11D-A142-09	KRAS	p.G12D	BRCA	0.175	TCGA	KRAS-G12D
chr3_178952085_178952085_A_G	TCGA-E2-A1IF-01A-11D-A142-09	PIK3CA	p.H1047R	BRCA	0.185185	TCGA	PIK3CA-H1047R
chr3_178952085_178952085_A_G	TCGA-E2-A1IL-01A-11D-A14G-09	PIK3CA	p.H1047R	BRCA	0.5	TCGA	PIK3CA-H1047R
chr3_178952085_178952085_A_G	TCGA-E2-A1L6-01A-11D-A13L-09	PIK3CA	p.H1047R	BRCA	0.146341	TCGA	PIK3CA-H1047R
chr3_178952085_178952085_A_G	TCGA-E2-A1L8-01A-11D-A13L-09	PIK3CA	p.H1047R	BRCA	0.640625	TCGA	PIK3CA-H1047R
chr17_7577538_7577538_C_T	TCGA-E2-A574-01A-11D-A29N-09	TP53	p.R248Q	BRCA	0.586667	TCGA	TP53-R248Q
chr7_140453136_140453136_A_T	TCGA-E3-A3DY-01A-11D-A20C-08	BRAF	p.V600E	THCA	0.335616	TCGA	BRAF-V600E
chr7_140453136_140453136_A_T	TCGA-E3-A3E1-01A-11D-A20C-08	BRAF	p.V600E	THCA	0.377049	TCGA	BRAF-V600E
chr7_140453136_140453136_A_T	TCGA-E3-A3E2-01A-11D-A20C-08	BRAF	p.V600E	THCA	0.268041	TCGA	BRAF-V600E
chr7_140453136_140453136_A_T	TCGA-E3-A3E3-01A-11D-A20C-08	BRAF	p.V600E	THCA	0.373333	TCGA	BRAF-V600E
chr7_140453136_140453136_A_T	TCGA-E3-A3E5-01A-11D-A20C-08	BRAF	p.V600E	THCA	0.387931	TCGA	BRAF-V600E
chr3_178936091_178936091_G_A	TCGA-E5-A2PC-01A-11D-A202-08	PIK3CA	p.E545K	BLCA	0.333333	TCGA	PIK3CA-E545K
chr3_178936091_178936091_G_A	TCGA-E6-A1LZ-01A-11D-A142-09	PIK3CA	p.E545K	UCEC	0.191304	TCGA	PIK3CA-E545K
chr12_25398284_25398284_C_A	TCGA-E7-A4XJ-01A-11D-A26M-08	KRAS	p.G12V	BLCA	0.384615	TCGA	KRAS-G12V
chr7_140453136_140453136_A_T	TCGA-E8-A242-01A-21D-A16O-08	BRAF	p.V600E	THCA	0.301205	TCGA	BRAF-V600E
chr7_140453136_140453136_A_T	TCGA-E8-A2EA-01A-11D-A17V-08	BRAF	p.V600E	THCA	0.266667	TCGA	BRAF-V600E
chr7_140453136_140453136_A_T	TCGA-E8-A2JQ-01A-11D-A19J-08	BRAF	p.V600E	THCA	0.254902	TCGA	BRAF-V600E
chr7_140453136_140453136_A_T	TCGA-E8-A2JQ-01A-11D-A19J-08	BRAF	p.V600E	THCA	0.254902	TCGA	BRAF-V600E
chr7_140453136_140453136_A_T	TCGA-E8-A3X7-01A-11D-A22Z-08	BRAF	p.V600E	THCA	0.203125	TCGA	BRAF-V600E
chr7_140453136_140453136_A_T	TCGA-E8-A413-01A-21D-A23M-08	BRAF	p.V600E	THCA	0.220183	TCGA	BRAF-V600E
chr7_140453136_140453136_A_T	TCGA-E8-A414-01A-11D-A23M-08	BRAF	p.V600E	THCA	0.137931	TCGA	BRAF-V600E
chr7_140453136_140453136_A_T	TCGA-E8-A415-01A-11D-A23M-08	BRAF	p.V600E	THCA	0.204545	TCGA	BRAF-V600E
chr7_140453136_140453136_A_T	TCGA-E8-A417-01A-21D-A23M-08	BRAF	p.V600E	THCA	0.381443	TCGA	BRAF-V600E
chr7_140453136_140453136_A_T	TCGA-E8-A418-01A-11D-A23M-08	BRAF	p.V600E	THCA	0.433628	TCGA	BRAF-V600E
chr7_140453136_140453136_A_T	TCGA-E8-A419-01A-11D-A23M-08	BRAF	p.V600E	THCA	0.315789	TCGA	BRAF-V600E
chr7_140453136_140453136_A_T	TCGA-E8-A433-01A-11D-A23M-08	BRAF	p.V600E	THCA	0.357724	TCGA	BRAF-V600E
chr7_140453136_140453136_A_T	TCGA-E8-A434-01A-11D-A23M-08	BRAF	p.V600E	THCA	0.253968	TCGA	BRAF-V600E
chr7_140453136_140453136_A_T	TCGA-E8-A436-01A-12D-A23U-08	BRAF	p.V600E	THCA	0.208333	TCGA	BRAF-V600E
chr7_140453136_140453136_A_T	TCGA-E8-A437-01A-12D-A23U-08	BRAF	p.V600E	THCA	0.222222	TCGA	BRAF-V600E
chr7_140453136_140453136_A_T	TCGA-E8-A44K-01A-21D-A23U-08	BRAF	p.V600E	THCA	0.323077	TCGA	BRAF-V600E
chr17_7577120_7577120_C_T	TCGA-E9-A1NC-01A-12W-A16L-09	TP53	p.R273H	BRCA	0.247525	TCGA	TP53-R273H
chr12_25398284_25398284_C_A	TCGA-E9-A1NG-01A-21D-A14K-09	KRAS	p.G12V	BRCA	0.145695	TCGA	KRAS-G12V
chr3_178936091_178936091_G_A	TCGA-E9-A1NG-01A-21D-A14K-09	PIK3CA	p.E545K	BRCA	0.148936	TCGA	PIK3CA-E545K
chr3_178952085_178952085_A_G	TCGA-E9-A1NH-01A-11D-A14G-09	PIK3CA	p.H1047R	BRCA	0.601626	TCGA	PIK3CA-H1047R
chr3_178936091_178936091_G_A	TCGA-E9-A1R0-01A-22D-A16D-09	PIK3CA	p.E545K	BRCA	0.25	TCGA	PIK3CA-E545K
chr3_178952085_178952085_A_G	TCGA-E9-A1R3-01A-31D-A14K-09	PIK3CA	p.H1047R	BRCA	0.294118	TCGA	PIK3CA-H1047R
chr3_178936091_178936091_G_A	TCGA-E9-A1R4-01A-21D-A14G-09	PIK3CA	p.E545K	BRCA	0.393443	TCGA	PIK3CA-E545K
chr3_178952085_178952085_A_G	TCGA-E9-A1RC-01A-11D-A159-09	PIK3CA	p.H1047R	BRCA	0.882353	TCGA	PIK3CA-H1047R
chr3_178952085_178952085_A_G	TCGA-E9-A227-01A-11D-A159-09	PIK3CA	p.H1047R	BRCA	0.3125	TCGA	PIK3CA-H1047R
chr3_178952085_178952085_A_G	TCGA-E9-A229-01A-31D-A17G-09	PIK3CA	p.H1047R	BRCA	0.166667	TCGA	PIK3CA-H1047R
chr17_7578406_7578406_C_T	TCGA-E9-A244-01A-11D-A167-09	TP53	p.R175H	BRCA	0.631579	TCGA	TP53-R175H
chr3_178936091_178936091_G_A	TCGA-E9-A249-01A-11D-A167-09	PIK3CA	p.E545K	BRCA	0.323944	TCGA	PIK3CA-E545K
chr3_178936091_178936091_G_A	TCGA-EA-A3HT-01A-61D-A21Q-09	PIK3CA	p.E545K	CESC	0.285714	TCGA	PIK3CA-E545K
chr3_178936091_178936091_G_A	TCGA-EA-A3HU-01A-11D-A20U-09	PIK3CA	p.E545K	CESC	0.0816327	TCGA	PIK3CA-E545K
chr3_178952085_178952085_A_G	TCGA-EA-A3QE-01A-21D-A21Q-09	PIK3CA	p.H1047R	CESC	0.3125	TCGA	PIK3CA-H1047R
chr3_178952085_178952085_A_G	TCGA-EA-A410-01A-11D-A243-09	PIK3CA	p.H1047R	CESC	0.368421	TCGA	PIK3CA-H1047R
chr3_178936091_178936091_G_A	TCGA-EA-A5FO-01A-21D-A28B-09	PIK3CA	p.E545K	CESC	0.377778	TCGA	PIK3CA-E545K
chr7_140453136_140453136_A_T	TCGA-EB-A24C-01A-11D-A197-08	BRAF	p.V600E	SKCM	0.402439	TCGA	BRAF-V600E
chr17_7577539_7577539_G_A	TCGA-EB-A299-01A-21D-A197-08	TP53	p.R248W	SKCM	0.236111	TCGA	TP53-R248W
chr7_140453136_140453136_A_T	TCGA-EB-A299-01A-21D-A197-08	BRAF	p.V600E	SKCM	0.619565	TCGA	BRAF-V600E
chr7_140453136_140453136_A_T	TCGA-EB-A3HV-01A-11D-A21A-08	BRAF	p.V600E	SKCM	0.482143	TCGA	BRAF-V600E
chr7_140453136_140453136_A_T	TCGA-EB-A3XB-01A-11D-A23B-08	BRAF	p.V600E	SKCM	0.443787	TCGA	BRAF-V600E
chr7_140453136_140453136_A_T	TCGA-EB-A3XD-01A-22D-A23B-08	BRAF	p.V600E	SKCM	0.101124	TCGA	BRAF-V600E
chr7_140453136_140453136_A_T	TCGA-EB-A3XE-01A-12D-A23B-08	BRAF	p.V600E	SKCM	0.342857	TCGA	BRAF-V600E
chr7_140453136_140453136_A_T	TCGA-EB-A3XF-01A-31D-A23B-08	BRAF	p.V600E	SKCM	0.45	TCGA	BRAF-V600E
chr7_140453136_140453136_A_T	TCGA-EB-A3Y6-01A-21D-A23B-08	BRAF	p.V600E	SKCM	0.367089	TCGA	BRAF-V600E
chr7_140453136_140453136_A_T	TCGA-EB-A42Z-01A-12D-A24R-08	BRAF	p.V600E	SKCM	0.615385	TCGA	BRAF-V600E
chr7_140453136_140453136_A_T	TCGA-EB-A430-01A-11D-A24R-08	BRAF	p.V600E	SKCM	0.544	TCGA	BRAF-V600E
chr7_140453136_140453136_A_T	TCGA-EB-A431-01A-11D-A25O-08	BRAF	p.V600E	SKCM	0.395349	TCGA	BRAF-V600E
chr7_140453136_140453136_A_T	TCGA-EB-A44N-01A-11D-A25O-08	BRAF	p.V600E	SKCM	0.125	TCGA	BRAF-V600E
chr7_140453136_140453136_A_T	TCGA-EB-A44P-01A-11D-A25O-08	BRAF	p.V600E	SKCM	0.372881	TCGA	BRAF-V600E
chr7_140453136_140453136_A_T	TCGA-EB-A4IS-01A-21D-A25O-08	BRAF	p.V600E	SKCM	0.166667	TCGA	BRAF-V600E
chr7_140453136_140453136_A_T	TCGA-EB-A4P0-01A-41D-A25O-08	BRAF	p.V600E	SKCM	0.534247	TCGA	BRAF-V600E
chr7_140453136_140453136_A_T	TCGA-EB-A550-01A-61D-A27K-08	BRAF	p.V600E	SKCM	0.294118	TCGA	BRAF-V600E
chr7_140453136_140453136_A_T	TCGA-EB-A553-01A-12D-A27K-08	BRAF	p.V600E	SKCM	0.445783	TCGA	BRAF-V600E
chr7_140453136_140453136_A_T	TCGA-EB-A5FP-01A-11D-A27K-08	BRAF	p.V600E	SKCM	0.590164	TCGA	BRAF-V600E
chr7_140453136_140453136_A_T	TCGA-EB-A5SE-01A-11D-A30X-08	BRAF	p.V600E	SKCM	0.751515	TCGA	BRAF-V600E
chr7_140453136_140453136_A_T	TCGA-EB-A5UN-06A-11D-A30X-08	BRAF	p.V600E	SKCM	0.311828	TCGA	BRAF-V600E
chr7_140453136_140453136_A_T	TCGA-EB-A6QY-01A-12D-A32N-08	BRAF	p.V600E	SKCM	0.386503	TCGA	BRAF-V600E
chr7_140453136_140453136_A_T	TCGA-EB-A6QZ-01A-12D-A32N-08	BRAF	p.V600E	SKCM	0.481752	TCGA	BRAF-V600E
chr7_140453136_140453136_A_T	TCGA-EB-A6R0-01A-12D-A32N-08	BRAF	p.V600E	SKCM	0.52349	TCGA	BRAF-V600E
chr7_140453136_140453136_A_T	TCGA-EB-A85I-01A-11D-A34U-08	BRAF	p.V600E	SKCM	0.387097	TCGA	BRAF-V600E
chr12_25398281_25398281_C_T	TCGA-EC-A1NJ-01A-31D-A14G-09	KRAS	p.G13D	UCEC	0.173913	TCGA	KRAS-G13D
chr7_140453136_140453136_A_T	TCGA-EE-A17Y-06A-11D-A196-08	BRAF	p.V600E	SKCM	0.333333	TCGA	BRAF-V600E
chr7_140453136_140453136_A_T	TCGA-EE-A183-06A-11D-A196-08	BRAF	p.V600E	SKCM	0.385714	TCGA	BRAF-V600E
chr7_140453136_140453136_A_T	TCGA-EE-A20B-06A-11D-A196-08	BRAF	p.V600E	SKCM	0.815789	TCGA	BRAF-V600E
chr7_140453136_140453136_A_T	TCGA-EE-A20F-06A-21D-A196-08	BRAF	p.V600E	SKCM	0.423729	TCGA	BRAF-V600E
chr7_140453136_140453136_A_T	TCGA-EE-A20H-06A-11D-A197-08	BRAF	p.V600E	SKCM	0.975207	TCGA	BRAF-V600E
chr7_140453136_140453136_A_T	TCGA-EE-A29A-06A-12D-A196-08	BRAF	p.V600E	SKCM	0.626168	TCGA	BRAF-V600E
chr7_140453136_140453136_A_T	TCGA-EE-A29C-06A-21D-A197-08	BRAF	p.V600E	SKCM	0.421053	TCGA	BRAF-V600E
chr7_140453136_140453136_A_T	TCGA-EE-A29E-06A-11D-A197-08	BRAF	p.V600E	SKCM	0.840909	TCGA	BRAF-V600E
chr7_140453136_140453136_A_T	TCGA-EE-A29H-06A-12D-A197-08	BRAF	p.V600E	SKCM	0.613208	TCGA	BRAF-V600E
chr7_140453136_140453136_A_T	TCGA-EE-A29M-06A-11D-A196-08	BRAF	p.V600E	SKCM	0.310345	TCGA	BRAF-V600E
chr7_140453136_140453136_A_T	TCGA-EE-A29P-06A-11D-A197-08	BRAF	p.V600E	SKCM	0.242424	TCGA	BRAF-V600E
chr7_140453136_140453136_A_T	TCGA-EE-A29T-06A-11D-A197-08	BRAF	p.V600E	SKCM	0.426573	TCGA	BRAF-V600E
chr7_140453136_140453136_A_T	TCGA-EE-A29W-06A-11D-A196-08	BRAF	p.V600E	SKCM	0.426471	TCGA	BRAF-V600E
chr7_140453136_140453136_A_T	TCGA-EE-A2A6-06A-11D-A197-08	BRAF	p.V600E	SKCM	0.567568	TCGA	BRAF-V600E
chr7_140453136_140453136_A_T	TCGA-EE-A2GB-06A-11D-A197-08	BRAF	p.V600E	SKCM	0.644737	TCGA	BRAF-V600E
chr7_140453136_140453136_A_T	TCGA-EE-A2GE-06A-11D-A196-08	BRAF	p.V600E	SKCM	0.294118	TCGA	BRAF-V600E
chr7_140453136_140453136_A_T	TCGA-EE-A2GH-06A-11D-A196-08	BRAF	p.V600E	SKCM	0.205607	TCGA	BRAF-V600E
chr17_7577539_7577539_G_A	TCGA-EE-A2GP-06A-11D-A197-08	TP53	p.R248W	SKCM	0.636364	TCGA	TP53-R248W
chr7_140453136_140453136_A_T	TCGA-EE-A2GS-06A-12D-A197-08	BRAF	p.V600E	SKCM	0.875	TCGA	BRAF-V600E
chr7_140453136_140453136_A_T	TCGA-EE-A2GT-06A-12D-A197-08	BRAF	p.V600E	SKCM	0.257576	TCGA	BRAF-V600E
chr7_140453136_140453136_A_T	TCGA-EE-A2M5-06A-12D-A197-08	BRAF	p.V600E	SKCM	0.354839	TCGA	BRAF-V600E
chr7_140453136_140453136_A_T	TCGA-EE-A2M6-06A-12D-A197-08	BRAF	p.V600E	SKCM	0.247934	TCGA	BRAF-V600E
chr7_140453136_140453136_A_T	TCGA-EE-A2M7-06A-11D-A197-08	BRAF	p.V600E	SKCM	0.71028	TCGA	BRAF-V600E
chr7_140453136_140453136_A_T	TCGA-EE-A2M8-06A-12D-A196-08	BRAF	p.V600E	SKCM	0.116667	TCGA	BRAF-V600E
chr7_140453136_140453136_A_T	TCGA-EE-A2ME-06A-11D-A197-08	BRAF	p.V600E	SKCM	0.11	TCGA	BRAF-V600E
chr7_140453136_140453136_A_T	TCGA-EE-A2MG-06A-11D-A197-08	BRAF	p.V600E	SKCM	0.185185	TCGA	BRAF-V600E
chr7_140453136_140453136_A_T	TCGA-EE-A2MH-06A-11D-A197-08	BRAF	p.V600E	SKCM	0.495327	TCGA	BRAF-V600E
chr7_140453136_140453136_A_T	TCGA-EE-A2MK-06A-11D-A196-08	BRAF	p.V600E	SKCM	0.666667	TCGA	BRAF-V600E
chr7_140453136_140453136_A_T	TCGA-EE-A2MP-06A-11D-A197-08	BRAF	p.V600E	SKCM	0.390244	TCGA	BRAF-V600E
chr12_25398281_25398281_C_T	TCGA-EE-A2MT-06A-11D-A197-08	KRAS	p.G13D	SKCM	0.357143	TCGA	KRAS-G13D
chr7_140453136_140453136_A_T	TCGA-EE-A3AB-06A-11D-A196-08	BRAF	p.V600E	SKCM	0.651007	TCGA	BRAF-V600E
chr7_140453136_140453136_A_T	TCGA-EE-A3AD-06A-11D-A196-08	BRAF	p.V600E	SKCM	0.974359	TCGA	BRAF-V600E
chr7_140453136_140453136_A_T	TCGA-EE-A3AF-06A-11D-A196-08	BRAF	p.V600E	SKCM	0.52381	TCGA	BRAF-V600E
chr7_140453136_140453136_A_T	TCGA-EE-A3AG-06A-31D-A196-08	BRAF	p.V600E	SKCM	0.728972	TCGA	BRAF-V600E
chr7_140453136_140453136_A_T	TCGA-EE-A3AH-06A-11D-A196-08	BRAF	p.V600E	SKCM	0.663265	TCGA	BRAF-V600E
chr7_140453136_140453136_A_T	TCGA-EE-A3J3-06A-11D-A20D-08	BRAF	p.V600E	SKCM	0.473684	TCGA	BRAF-V600E
chr7_140453136_140453136_A_T	TCGA-EE-A3J4-06A-11D-A20D-08	BRAF	p.V600E	SKCM	0.376623	TCGA	BRAF-V600E
chr7_140453136_140453136_A_T	TCGA-EE-A3JB-06A-11D-A21A-08	BRAF	p.V600E	SKCM	0.373239	TCGA	BRAF-V600E
chr7_140453136_140453136_A_T	TCGA-EE-A3JE-06A-11D-A20D-08	BRAF	p.V600E	SKCM	0.141509	TCGA	BRAF-V600E
chr12_25398284_25398284_C_A	TCGA-EF-5830-01A-01D-1657-10	KRAS	p.G12V	READ	0.451613	TCGA	KRAS-G12V
chr12_25398284_25398284_C_T	TCGA-EI-6507-01A-11D-1733-10	KRAS	p.G12D	READ	0.48	TCGA	KRAS-G12D
chr12_25398284_25398284_C_T	TCGA-EI-6510-01A-11D-1733-10	KRAS	p.G12D	READ	0.337079	TCGA	KRAS-G12D
chr17_7577539_7577539_G_A	TCGA-EI-6510-01A-11D-1733-10	TP53	p.R248W	READ	0.109589	TCGA	TP53-R248W
chr17_7578406_7578406_C_T	TCGA-EI-6511-01A-11D-1733-10	TP53	p.R175H	READ	0.638889	TCGA	TP53-R175H
chr12_25398281_25398281_C_T	TCGA-EI-6512-01A-11D-1733-10	KRAS	p.G13D	READ	0.746988	TCGA	KRAS-G13D
chr12_25398284_25398284_C_T	TCGA-EI-6882-01A-11D-1924-10	KRAS	p.G12D	READ	0.507463	TCGA	KRAS-G12D
chr17_7577538_7577538_C_T	TCGA-EI-6882-01A-11D-1924-10	TP53	p.R248Q	READ	0.480392	TCGA	TP53-R248Q
chr12_25398284_25398284_C_A	TCGA-EI-7002-01A-11D-1924-10	KRAS	p.G12V	READ	0.439252	TCGA	KRAS-G12V
chr17_7578406_7578406_C_T	TCGA-EJ-5507-01A-01D-1576-08	TP53	p.R175H	PRAD	0.5	TCGA	TP53-R175H
chr3_178936091_178936091_G_A	TCGA-EK-A2PG-01A-11D-A18J-09	PIK3CA	p.E545K	CESC	0.381579	TCGA	PIK3CA-E545K
chr3_178936091_178936091_G_A	TCGA-EK-A2PM-01A-11D-A18J-09	PIK3CA	p.E545K	CESC	0.380952	TCGA	PIK3CA-E545K
chr12_25398284_25398284_C_A	TCGA-EK-A2R9-01A-11D-A18J-09	KRAS	p.G12V	CESC	0.296296	TCGA	KRAS-G12V
chr12_25398284_25398284_C_T	TCGA-EK-A2RL-01A-11D-A18J-09	KRAS	p.G12D	CESC	0.541667	TCGA	KRAS-G12D
chr3_178936091_178936091_G_A	TCGA-EK-A2RN-01A-12D-A20U-09	PIK3CA	p.E545K	CESC	0.518519	TCGA	PIK3CA-E545K
chr3_178936091_178936091_G_A	TCGA-EK-A2RO-01A-11D-A18J-09	PIK3CA	p.E545K	CESC	0.615385	TCGA	PIK3CA-E545K
chr3_178936091_178936091_G_A	TCGA-EK-A3GJ-01A-21D-A20U-09	PIK3CA	p.E545K	CESC	0.583333	TCGA	PIK3CA-E545K
chr7_140453136_140453136_A_T	TCGA-EL-A3CL-01A-11D-A19J-08	BRAF	p.V600E	THCA	0.345679	TCGA	BRAF-V600E
chr7_140453136_140453136_A_T	TCGA-EL-A3CM-01A-11D-A19J-08	BRAF	p.V600E	THCA	0.261538	TCGA	BRAF-V600E
chr7_140453136_140453136_A_T	TCGA-EL-A3CN-01A-12D-A20C-08	BRAF	p.V600E	THCA	0.338129	TCGA	BRAF-V600E
chr7_140453136_140453136_A_T	TCGA-EL-A3CP-01A-11D-A19J-08	BRAF	p.V600E	THCA	0.371134	TCGA	BRAF-V600E
chr7_140453136_140453136_A_T	TCGA-EL-A3CR-01A-12D-A202-08	BRAF	p.V600E	THCA	0.375	TCGA	BRAF-V600E
chr7_140453136_140453136_A_T	TCGA-EL-A3CS-01A-21D-A19J-08	BRAF	p.V600E	THCA	0.364865	TCGA	BRAF-V600E
chr7_140453136_140453136_A_T	TCGA-EL-A3CT-01A-12D-A202-08	BRAF	p.V600E	THCA	0.248	TCGA	BRAF-V600E
chr7_140453136_140453136_A_T	TCGA-EL-A3CU-01A-11D-A19J-08	BRAF	p.V600E	THCA	0.328767	TCGA	BRAF-V600E
chr7_140453136_140453136_A_T	TCGA-EL-A3CV-01A-11D-A19J-08	BRAF	p.V600E	THCA	0.171429	TCGA	BRAF-V600E
chr7_140453136_140453136_A_T	TCGA-EL-A3D0-01A-12D-A202-08	BRAF	p.V600E	THCA	0.55	TCGA	BRAF-V600E
chr7_140453136_140453136_A_T	TCGA-EL-A3D1-01A-11D-A19J-08	BRAF	p.V600E	THCA	0.462366	TCGA	BRAF-V600E
chr7_140453136_140453136_A_T	TCGA-EL-A3D6-01A-12D-A202-08	BRAF	p.V600E	THCA	0.270677	TCGA	BRAF-V600E
chr7_140453136_140453136_A_T	TCGA-EL-A3GP-01A-11D-A202-08	BRAF	p.V600E	THCA	0.257143	TCGA	BRAF-V600E
chr7_140453136_140453136_A_T	TCGA-EL-A3GQ-01A-11D-A202-08	BRAF	p.V600E	THCA	0.327103	TCGA	BRAF-V600E
chr7_140453136_140453136_A_T	TCGA-EL-A3GR-01A-21D-A202-08	BRAF	p.V600E	THCA	0.292308	TCGA	BRAF-V600E
chr7_140453136_140453136_A_T	TCGA-EL-A3GS-01A-11D-A20C-08	BRAF	p.V600E	THCA	0.367816	TCGA	BRAF-V600E
chr7_140453136_140453136_A_T	TCGA-EL-A3GU-01A-11D-A21A-08	BRAF	p.V600E	THCA	0.287234	TCGA	BRAF-V600E
chr7_140453136_140453136_A_T	TCGA-EL-A3GV-01A-11D-A21A-08	BRAF	p.V600E	THCA	0.537634	TCGA	BRAF-V600E
chr7_140453136_140453136_A_T	TCGA-EL-A3GX-01A-11D-A202-08	BRAF	p.V600E	THCA	0.402597	TCGA	BRAF-V600E
chr7_140453136_140453136_A_T	TCGA-EL-A3GY-01A-21D-A202-08	BRAF	p.V600E	THCA	0.333333	TCGA	BRAF-V600E
chr7_140453136_140453136_A_T	TCGA-EL-A3GZ-01A-11D-A20C-08	BRAF	p.V600E	THCA	0.34188	TCGA	BRAF-V600E
chr7_140453136_140453136_A_T	TCGA-EL-A3H4-01A-11D-A202-08	BRAF	p.V600E	THCA	0.506667	TCGA	BRAF-V600E
chr7_140453136_140453136_A_T	TCGA-EL-A3H5-01A-11D-A202-08	BRAF	p.V600E	THCA	0.273684	TCGA	BRAF-V600E
chr7_140453136_140453136_A_T	TCGA-EL-A3H7-01A-11D-A21A-08	BRAF	p.V600E	THCA	0.333333	TCGA	BRAF-V600E
chr7_140453136_140453136_A_T	TCGA-EL-A3H8-01A-11D-A20C-08	BRAF	p.V600E	THCA	0.326923	TCGA	BRAF-V600E
chr7_140453136_140453136_A_T	TCGA-EL-A3MW-01A-11D-A20C-08	BRAF	p.V600E	THCA	0.395349	TCGA	BRAF-V600E
chr7_140453136_140453136_A_T	TCGA-EL-A3MX-01A-11D-A21A-08	BRAF	p.V600E	THCA	0.358974	TCGA	BRAF-V600E
chr7_140453136_140453136_A_T	TCGA-EL-A3MY-01A-11D-A21A-08	BRAF	p.V600E	THCA	0.224138	TCGA	BRAF-V600E
chr7_140453136_140453136_A_T	TCGA-EL-A3MZ-01A-11D-A21A-08	BRAF	p.V600E	THCA	0.386555	TCGA	BRAF-V600E
chr7_140453136_140453136_A_T	TCGA-EL-A3N2-01A-11D-A20C-08	BRAF	p.V600E	THCA	0.380952	TCGA	BRAF-V600E
chr7_140453136_140453136_A_T	TCGA-EL-A3N3-01A-11D-A20C-08	BRAF	p.V600E	THCA	0.217742	TCGA	BRAF-V600E
chr7_140453136_140453136_A_T	TCGA-EL-A3T1-01A-11D-A22D-08	BRAF	p.V600E	THCA	0.4	TCGA	BRAF-V600E
chr7_140453136_140453136_A_T	TCGA-EL-A3T3-01A-11D-A22D-08	BRAF	p.V600E	THCA	0.402439	TCGA	BRAF-V600E
chr7_140453136_140453136_A_T	TCGA-EL-A3T6-01A-11D-A21Z-08	BRAF	p.V600E	THCA	0.317073	TCGA	BRAF-V600E
chr7_140453136_140453136_A_T	TCGA-EL-A3T7-01A-11D-A22D-08	BRAF	p.V600E	THCA	0.374046	TCGA	BRAF-V600E
chr7_140453136_140453136_A_T	TCGA-EL-A3T8-01A-21D-A22D-08	BRAF	p.V600E	THCA	0.390805	TCGA	BRAF-V600E
chr7_140453136_140453136_A_T	TCGA-EL-A3TA-01A-12D-A22D-08	BRAF	p.V600E	THCA	0.230769	TCGA	BRAF-V600E
chr7_140453136_140453136_A_T	TCGA-EL-A3ZG-01A-11D-A23M-08	BRAF	p.V600E	THCA	0.333333	TCGA	BRAF-V600E
chr7_140453136_140453136_A_T	TCGA-EL-A3ZL-01A-11D-A23M-08	BRAF	p.V600E	THCA	0.423077	TCGA	BRAF-V600E
chr7_140453136_140453136_A_T	TCGA-EL-A3ZO-01A-11D-A23M-08	BRAF	p.V600E	THCA	0.272727	TCGA	BRAF-V600E
chr7_140453136_140453136_A_T	TCGA-EL-A3ZQ-01A-11D-A23M-08	BRAF	p.V600E	THCA	0.377778	TCGA	BRAF-V600E
chr7_140453136_140453136_A_T	TCGA-EL-A3ZT-01A-12D-A23M-08	BRAF	p.V600E	THCA	0.381679	TCGA	BRAF-V600E
chr7_140453136_140453136_A_T	TCGA-EL-A4JW-01A-11D-A257-08	BRAF	p.V600E	THCA	0.222222	TCGA	BRAF-V600E
chr7_140453136_140453136_A_T	TCGA-EL-A4JX-01A-12D-A257-08	BRAF	p.V600E	THCA	0.176471	TCGA	BRAF-V600E
chr7_140453136_140453136_A_T	TCGA-EL-A4JZ-01A-11D-A257-08	BRAF	p.V600E	THCA	0.301587	TCGA	BRAF-V600E
chr7_140453136_140453136_A_T	TCGA-EL-A4K0-01A-11D-A257-08	BRAF	p.V600E	THCA	0.361111	TCGA	BRAF-V600E
chr7_140453136_140453136_A_T	TCGA-EL-A4K1-01A-11D-A257-08	BRAF	p.V600E	THCA	0.5	TCGA	BRAF-V600E
chr7_140453136_140453136_A_T	TCGA-EL-A4K4-01A-11D-A257-08	BRAF	p.V600E	THCA	0.269231	TCGA	BRAF-V600E
chr7_140453136_140453136_A_T	TCGA-EL-A4K7-01A-11D-A257-08	BRAF	p.V600E	THCA	0.348837	TCGA	BRAF-V600E
chr7_140453136_140453136_A_T	TCGA-EL-A4K9-01A-11D-A257-08	BRAF	p.V600E	THCA	0.365079	TCGA	BRAF-V600E
chr7_140453136_140453136_A_T	TCGA-EL-A4KG-01A-11D-A257-08	BRAF	p.V600E	THCA	0.353846	TCGA	BRAF-V600E
chr7_140453136_140453136_A_T	TCGA-EL-A4KH-01A-11D-A257-08	BRAF	p.V600E	THCA	0.313433	TCGA	BRAF-V600E
chr7_140453136_140453136_A_T	TCGA-EM-A1CT-01A-11D-A13W-08	BRAF	p.V600E	THCA	0.339623	TCGA	BRAF-V600E
chr7_140453136_140453136_A_T	TCGA-EM-A1CT-01A-11D-A13W-08	BRAF	p.V600E	THCA	0.339623	TCGA	BRAF-V600E
chr7_140453136_140453136_A_T	TCGA-EM-A1CU-01A-11D-A13W-08	BRAF	p.V600E	THCA	0.382979	TCGA	BRAF-V600E
[truncated: 680 more rows]

## Sheet: F2b
All mutations					Driver mutations
Model	Cancer	Sim	NPDX		Model	Cancer	Sim	NPDX
HCI-002	BRCA	0.775527	4		HCI-003	BRCA	0.833333	2
HCI-003	BRCA	0.557068	2		HCI-008	BRCA	0.5	1
HCI-004	BRCA	0.115385	1		HCI-009	BRCA	0.777778	3
HCI-008	BRCA	0.0666667	2		HCI-011	BRCA	0.5	2
HCI-009	BRCA	0.686209	3		HCI-014	BRCA	0.5	1
HCI-011	BRCA	0.51016	2		HCI-015	BRCA	1	1
HCI-013	BRCA	0.433333	1		HCI-018	BRCA	0.666667	1
HCI-014	BRCA	0.679612	1		HCI-019	BRCA	0.5	1
HCI-015	BRCA	0.763158	1		HCI-023	BRCA	1	1
HCI-018	BRCA	0.894422	1		HCI-027	BRCA	1	1
HCI-019	BRCA	0.533333	1		WU-0033-T1 (WHIM82)	BRCA	1	2
HCI-023	BRCA	0.6	1		WU-L001-T1 (WHIM2)	BRCA	1	1
HCI-027	BRCA	0.87234	1		WU-L006-T1 (WHIM12)	BRCA	1	1
WU-0033-T1 (WHIM82)	BRCA	0.939024	2		WU-L007-T1 (WHIM13)	BRCA	1	1
WU-L001-T1 (WHIM2)	BRCA	0.492958	1		WU-L008-T1 (WHIM14)	BRCA	1	1
WU-L006-T1 (WHIM12)	BRCA	0.8125	1		WU-L009-T1 (WHIM20)	BRCA	1	1
WU-L007-T1 (WHIM13)	BRCA	0.867188	1		WU-L010-T1 (WHIM21)	BRCA	1	1
WU-L008-T1 (WHIM14)	BRCA	0.933333	1		WU-L011-T1 (WHIM25)	BRCA	1	1
WU-L009-T1 (WHIM20)	BRCA	0.897143	1		WU-L012-T1 (WHIM29)	BRCA	0.5	1
WU-L010-T1 (WHIM21)	BRCA	0.834862	1		WU-L014-T1 (WHIM31)	BRCA	1	1
WU-L011-T1 (WHIM25)	BRCA	0.888889	1		WU-L016-T1 (WHIM33)	BRCA	1	1
WU-L012-T1 (WHIM29)	BRCA	0.756098	1		WU-L017-T1 (WHIM34)	BRCA	0.75	1
WU-L014-T1 (WHIM31)	BRCA	0.853659	1		WU-L018-T1 (WHIM36)	BRCA	1	1
WU-L015-T1 (WHIM32)	BRCA	0.7	1		WU-L020-T1 (WHIM40)	BRCA	1	1
WU-L016-T1 (WHIM33)	BRCA	0.629213	1		WU-L021-T1 (WHIM42)	BRCA	1	1
WU-L017-T1 (WHIM34)	BRCA	0.418605	1		WU-L022-T1 (WHIM43)	BRCA	1	1
WU-L018-T1 (WHIM36)	BRCA	0.740741	1		WU-L025-T1 (WHIM48)	BRCA	1	1
WU-L020-T1 (WHIM40)	BRCA	0.161765	1		WU-L030-T1 (WHIM58)	BRCA	1	1
WU-L021-T1 (WHIM42)	BRCA	0.731132	1		WU-L031-T1 (WHIM59)	BRCA	1	1
WU-L022-T1 (WHIM43)	BRCA	0.75	1		WU-L032-T1 (WHIM61)	BRCA	1	1
WU-L023-T1 (WHIM44)	BRCA	0.8	1		WU-L033-T1 (WHIM63)	BRCA	1	1
WU-L024-T1 (WHIM47)	BRCA	0.027027	1		WU-L034-T1 (WHIM72)	BRCA	1	1
WU-L025-T1 (WHIM48)	BRCA	0.734375	1		WU-L035-T1 (WHIM73)	BRCA	1	1
WU-L030-T1 (WHIM58)	BRCA	0.83871	1		PDMR-172845~288-R	COADREAD	1	3
WU-L031-T1 (WHIM59)	BRCA	0.914062	1		PDMR-175126~011-R	COADREAD	1	6
WU-L032-T1 (WHIM61)	BRCA	0.77551	1		PDMR-188146~221-R	COADREAD	1	6
WU-L033-T1 (WHIM63)	BRCA	0.818182	1		PDMR-254851~301-R	COADREAD	1	4
WU-L034-T1 (WHIM72)	BRCA	0.533333	1		PDMR-328469~098-R	COADREAD	0.714286	6
WU-L035-T1 (WHIM73)	BRCA	0.495146	1		PDMR-413561~133-T	COADREAD	1	4
PDMR-172845~288-R	COADREAD	0.873001	3		PDMR-431354~103-R	COADREAD	0.916667	6
PDMR-175126~011-R	COADREAD	0.889287	6		PDMR-466732~252-T	COADREAD	1	6
PDMR-188146~221-R	COADREAD	0.912376	6		PDMR-514821~333-R	COADREAD	1	5
PDMR-254851~301-R	COADREAD	0.847518	4		PDMR-519858~162-T	COADREAD	1	6
PDMR-328469~098-R	COADREAD	0.678376	6		PDMR-524269~139-T	COADREAD	0.958333	6
PDMR-413561~133-T	COADREAD	0.790496	4		PDMR-746538~026-R	COADREAD	0.958333	6
PDMR-431354~103-R	COADREAD	0.808599	6		PDMR-756784~338-R	COADREAD	1	5
PDMR-466732~252-T	COADREAD	0.54285	6		PDMR-762968~020-R	COADREAD	1	5
PDMR-514821~333-R	COADREAD	0.898111	5		PDMR-782815~120-R	COADREAD	1	6
PDMR-519858~162-T	COADREAD	0.748094	6		PDMR-817829~284-R	COADREAD	0.95	4
PDMR-524269~139-T	COADREAD	0.843802	6		PDMR-825966~067-R	COADREAD	0.538384	5
PDMR-746538~026-R	COADREAD	0.755966	6		PDMR-947758~054-R	COADREAD	1	5
PDMR-756784~338-R	COADREAD	0.837161	5		PDMR-983718~287-R	COADREAD	1	6
PDMR-762968~020-R	COADREAD	0.869349	5		WU-0008-T1	COADREAD	1	1
PDMR-782815~120-R	COADREAD	0.638182	6		WU-0010-T2	COADREAD	1	1
PDMR-817829~284-R	COADREAD	0.834998	4		WU-0014-T1	COADREAD	1	1
PDMR-825966~067-R	COADREAD	0.723924	5		WU-0015-T1	COADREAD	1	1
PDMR-947758~054-R	COADREAD	0.81194	5		WU-0019-T1	COADREAD	1	1
PDMR-983718~287-R	COADREAD	0.721277	6		WU-0021-T1	COADREAD	1	1
WU-0008-T1	COADREAD	0.460733	1		WU-0021-T2	COADREAD	0.833333	1
WU-0010-T2	COADREAD	0.521739	1		WU-0027-T1	COADREAD	1	1
WU-0014-T1	COADREAD	0.473054	1		WU-0045-T1	COADREAD	1	1
WU-0015-T1	COADREAD	0.296296	1		WU-0045-T2	COADREAD	1	1
WU-0019-T1	COADREAD	0.690265	1		WU-0046-T1	COADREAD	1	1
WU-0021-T1	COADREAD	0.41784	1		WU-0047-T1	COADREAD	1	1
WU-0021-T2	COADREAD	0.304714	1		WU-0047-T2	COADREAD	1	1
WU-0027-T1	COADREAD	0.504065	1		WU-0067-T1	COADREAD	1	1
WU-0045-T1	COADREAD	0.464286	1		WU-0073-T1	COADREAD	1	1
WU-0045-T2	COADREAD	0.803922	1		WU-0074-T1	COADREAD	0.75	1
WU-0046-T1	COADREAD	0.706422	1		WU-0109-T1	COADREAD	1	1
WU-0047-T1	COADREAD	0.545455	1		WU-0110-T1	COADREAD	1	1
WU-0047-T2	COADREAD	0.518868	1		MDACC-TC211	LUAD	1	1
WU-0067-T1	COADREAD	0.770492	1		MDACC-TC219	LUAD	0.6	1
WU-0073-T1	COADREAD	0.851351	1		MDACC-TC241	LUAD	1	1
WU-0074-T1	COADREAD	0.715919	1		MDACC-TC247	LUAD	1	1
WU-0109-T1	COADREAD	0.775862	1		MDACC-TC255	LUAD	0.8	1
WU-0110-T1	COADREAD	0.666667	1		MDACC-TC303	LUAD	1	1
MDACC-TC211	LUAD	0.981627	1		MDACC-TC314	LUAD	0.5	1
MDACC-TC219	LUAD	0.895899	1		MDACC-TC316	LUAD	0	1
MDACC-TC241	LUAD	0.806683	1		MDACC-TC371	LUAD	1	1
MDACC-TC247	LUAD	0.9163	1		MDACC-TC386	LUAD	1	1
MDACC-TC253	LUAD	0.888889	1		MDACC-TC402	LUAD	1	1
MDACC-TC255	LUAD	0.67623	1		MDACC-TC423	LUAD	0.5	1
MDACC-TC286	LUAD	0.00257566	1		MDACC-TC429	LUAD	0.5	1
MDACC-TC303	LUAD	0.85119	1		MDACC-TC435	LUAD	0	1
MDACC-TC314	LUAD	0.838983	1		MDACC-TC453	LUAD	1	1
MDACC-TC316	LUAD	0.119048	1		PDMR-941728~121-R	LUAD	1	6
MDACC-TC371	LUAD	0.56	1		PDMR-952719~076-R	LUAD	0.916667	4
MDACC-TC372	LUAD	0	1		MDACC-TC223	LUSC	1	1
MDACC-TC375	LUAD	0.00122699	1		MDACC-TC250	LUSC	0.5	1
MDACC-TC380	LUAD	0.111111	1		MDACC-TC257	LUSC	1	1
MDACC-TC386	LUAD	0.84	1		MDACC-TC258	LUSC	1	1
MDACC-TC389	LUAD	0.0217391	1		MDACC-TC290	LUSC	1	1
MDACC-TC402	LUAD	0.917563	1		MDACC-TC318	LUSC	1	1
MDACC-TC423	LUAD	0.753623	1		MDACC-TC319	LUSC	1	1
MDACC-TC424	LUAD	0.030303	1		MDACC-TC366	LUSC	1	1
MDACC-TC429	LUAD	0.805556	1		MDACC-TC370	LUSC	0.5	1
MDACC-TC434	LUAD	0	1		MDACC-TC383	LUSC	1	1
MDACC-TC435	LUAD	0	1		MDACC-TC393	LUSC	1	1
MDACC-TC441	LUAD	0	1		MDACC-TC397	LUSC	1	1
MDACC-TC453	LUAD	0.785714	1		MDACC-TC404	LUSC	1	1
MDACC-TC454	LUAD	0	1		MDACC-TC427	LUSC	1	1
MDACC-TC464	LUAD	0.75	1		MDACC-TC438	LUSC	1	1
MDACC-TC474	LUAD	0	1		MDACC-TC449	LUSC	1	1
MDACC-TC476	LUAD	0	1		PDMR-618468~307-R	LUSC	1	5
MDACC-TC496	LUAD	0.869565	1		PDMR-692585~246-R	LUSC	0.85	5
PDMR-941728~121-R	LUAD	0.768348	6		PDMR-997726~040-R	LUSC	1	5
PDMR-952719~076-R	LUAD	0.894282	4		PDMR-165739~295-R	PAAD	1	1
MDACC-TC223	LUSC	0.883019	1		PDMR-521955~158-R4	PAAD	1	6
MDACC-TC250	LUSC	0.144213	1		PDMR-521955~158-R6	PAAD	1	6
MDACC-TC257	LUSC	0.777778	1		PDMR-616732~234-R2	PAAD	1	4
MDACC-TC258	LUSC	0.752941	1		PDMR-616732~234-R3	PAAD	1	5
MDACC-TC290	LUSC	0.887133	1		WU-0003-T1	PAAD	1	1
MDACC-TC318	LUSC	0.85124	1		WU-0004-T1	PAAD	1	1
MDACC-TC319	LUSC	0.872611	1		WU-0005-T1	PAAD	1	1
MDACC-TC366	LUSC	0.862454	1		WU-0006-T1	PAAD	1	1
MDACC-TC370	LUSC	0.424528	1		WU-0007-T1	PAAD	1	1
MDACC-TC383	LUSC	0.855967	1		WU-0009-T1	PAAD	1	1
MDACC-TC384	LUSC	0.00357143	1		WU-0011-T1	PAAD	0.75	1
MDACC-TC393	LUSC	0.893939	1		WU-0012-T1	PAAD	0.5	1
MDACC-TC395a	LUSC	0.142857	1		WU-0013-T1	PAAD	1	1
MDACC-TC395b	LUSC	0.238095	1		WU-0016-T1	PAAD	1	1
MDACC-TC397	LUSC	0.632479	1		WU-0017-T1	PAAD	0.333333	1
MDACC-TC404	LUSC	0.732075	1		WU-0018-T1	PAAD	1	1
MDACC-TC427	LUSC	0.809091	1		WU-0023-T1	PAAD	1	1
MDACC-TC438	LUSC	0.888508	1		WU-0026-T1	PAAD	1	1
MDACC-TC449	LUSC	0.956522	1		WU-0048-T1	PAAD	1	1
PDMR-618468~307-R	LUSC	0.939214	5		WU-0060-T1	PAAD	1	1
PDMR-692585~246-R	LUSC	0.826493	5		WU-0063-T1	PAAD	1	1
PDMR-997726~040-R	LUSC	0.932694	5		WU-0068-T1	PAAD	0.666667	1
PDMR-165739~295-R	PAAD	0.636852	2		WU-0103-T1	PAAD	0.6	1
PDMR-521955~158-R4	PAAD	0.775529	6		WU-0104-T1	PAAD	1	1
PDMR-521955~158-R6	PAAD	0.75081	6		WU-0105-T1	PAAD	1	1
PDMR-616732~234-R2	PAAD	0.856932	4		PDMR-114434~197-R	SARC	1	5
PDMR-616732~234-R3	PAAD	0.849455	5		PDMR-158883~120-T	SARC	1	5
WU-0003-T1	PAAD	0.772727	1		PDMR-193523~008-R	SARC	1	5
WU-0004-T1	PAAD	0.122951	1		PDMR-286954~287-R	SARC	1	4
WU-0005-T1	PAAD	0.638298	1		PDMR-513682~313-R	SARC	1	6
WU-0006-T1	PAAD	0.755102	1		PDMR-594176~295-R	SARC	1	3
WU-0007-T1	PAAD	0.761905	1		PDMR-712175~110-R	SARC	1	4
WU-0009-T1	PAAD	0.192308	1		PDMR-713595~302-R	SARC	1	6
WU-0011-T1	PAAD	0.190476	1		PDMR-918122~036-R	SARC	1	5
WU-0012-T1	PAAD	0.454545	1		WU-0038-T2 (SHIM20)	SARC	1	1
WU-0013-T1	PAAD	0.396552	1		PDMR-283228~195-R	SKCM	0.84127	3
WU-0016-T1	PAAD	0.277778	1		PDMR-299254~011-R	SKCM	1	6
WU-0017-T1	PAAD	0.113636	1		PDMR-515677~202-R	SKCM	0.9	5
WU-0018-T1	PAAD	0.484536	1		PDMR-863532~251-R	SKCM	1	6
WU-0023-T1	PAAD	0.823529	1		WI-WM3936-1	SKCM	0.875	2
WU-0026-T1	PAAD	0.717949	1		WI-WM3939-2	SKCM	1	1
WU-0048-T1	PAAD	0.636364	1		WI-WM3942	SKCM	1	1
WU-0060-T1	PAAD	0.78125	1		WI-WM3960	SKCM	1	1
WU-0063-T1	PAAD	0.666667	1		WI-WM3973	SKCM	0.222222	1
WU-0068-T1	PAAD	0.709677	1		WI-WM3983	SKCM	0.75	1
WU-0103-T1	PAAD	0.710797	1		WI-WM4008-1	SKCM	0.142857	1
WU-0104-T1	PAAD	0.479167	1		WI-WM4011-2	SKCM	1	1
WU-0105-T1	PAAD	0.692308	1		WI-WM4011-3	SKCM	1	1
PDMR-114434~197-R	SARC	0.56498	5		WI-WM4018-6	SKCM	1	1
PDMR-158883~120-T	SARC	0.674515	5		WI-WM4070-2	SKCM	0.333333	1
PDMR-193523~008-R	SARC	0.0311575	5		WI-WM4071-2	SKCM	0.666667	1
PDMR-197587~005-T	SARC	0.634666	6		WI-WM4237-3	SKCM	1	1
PDMR-286954~287-R	SARC	0.664358	4		WI-WM4336-2	SKCM	1	1
PDMR-317291~083-R	SARC	0.49359	2		WI-WM4336-4	SKCM	1	2
PDMR-428932~153-R	SARC	0.792406	6		WI-WM4336-5	SKCM	1	2
PDMR-455511~112-R	SARC	0.819219	6		WU-0020-T1	SKCM	1	1
PDMR-467112~017-R	SARC	0.801297	6		WU-0107-T1	SKCM	1	1
PDMR-513682~313-R	SARC	0.721277	6
PDMR-594176~295-R	SARC	0.762619	3
PDMR-596521~263-R	SARC	0.76789	6
PDMR-712175~110-R	SARC	0.757071	4
PDMR-713595~302-R	SARC	0.735808	6
PDMR-719797~321-R	SARC	0.741463	6
PDMR-755483~174-R	SARC	0.803761	4
PDMR-884782~307-R	SARC	0.723142	4
PDMR-918122~036-R	SARC	0.819552	5
PDMR-969956~357-R	SARC	0.776205	4
WU-0038-T2 (SHIM20)	SARC	0.543478	1
WU-0043-T1 (SHIM23)	SARC	0.8	1
WU-0064-T2 (SHIM26)	SARC	0.785714	1
WU-0093-T1 (SHIM33)	SARC	0.685714	1
PDMR-283228~195-R	SKCM	0.849617	3
PDMR-299254~011-R	SKCM	0.927734	6
PDMR-515677~202-R	SKCM	0.757858	5
PDMR-863532~251-R	SKCM	0.954993	6
WI-WM3936-1	SKCM	0.670886	2
WI-WM3939-2	SKCM	0.756178	1
WI-WM3942	SKCM	0.688679	1
WI-WM3960	SKCM	0.610526	1
WI-WM3973	SKCM	0.0588365	1
WI-WM3983	SKCM	0.380256	1
WI-WM4008-1	SKCM	0.234222	1
WI-WM4011-2	SKCM	0.98004	1
WI-WM4011-3	SKCM	0.962	1
WI-WM4018-6	SKCM	0.639456	1
WI-WM4070-2	SKCM	0.0927922	1
WI-WM4071-2	SKCM	0.357914	1
WI-WM4237-3	SKCM	0.969697	1
WI-WM4336-2	SKCM	0.955882	1
WI-WM4336-4	SKCM	0.88662	2
WI-WM4336-5	SKCM	0.916689	2
WU-0020-T1	SKCM	0.456612	1
WU-0069-T1	SKCM	0.730496	1
WU-0107-T1	SKCM	0.612403	1

## Sheet: F2c
Patient	Mutational similarity (Inter)	Mutational similarity (Intra)	Cancer
MDACC-TC395	0.132644	0.190476	LUSC
PDMR-172845	0.749656	0.867732	COADREAD
PDMR-521955	0.647362	0.833027	PAAD
PDMR-616732	0.559531	0.844279	PAAD
WI-WM3936	0.771507	0.770526	SKCM
WI-WM4011	0.965162	0.97102	SKCM
WI-WM4336	0.913129	0.917693	SKCM
WU-0021	0.384665	0.361277	COADREAD
WU-0045	0.515581	0.634104	COADREAD
WU-0047	0.631071	0.532161	COADREAD
WU-L001	0.627005	0.492958	BRCA
WU-L033	0.555556	0.818182	BRCA

## Sheet: F2d
Model A (Intra)					Model B (Intra)					Models A and B (Inter)
Sample	S1	S2	Cor		Sample	S1	S2	Cor		Sample	S1	S2	Cor
PDMR-616732	PR0	AK5	0.95		PDMR-616732	N13	N16	0.89		PDMR-616732	PR0	N13	0.52
PDMR-616732	PR0	N68	0.88		PDMR-616732	N13	E03	0.76		PDMR-616732	PR0	N16	0.54
PDMR-616732	PR0	PJ2	0.83		PDMR-616732	N13	E04	0.73		PDMR-616732	PR0	E03	0.54
PDMR-616732	PR0	R2	0.85		PDMR-616732	N13	H9H	0.85		PDMR-616732	PR0	E04	0.55
PDMR-616732	AK5	PR0	0.95		PDMR-616732	N13	R3	0.86		PDMR-616732	PR0	H9H	0.55
PDMR-616732	AK5	N68	0.84		PDMR-616732	N16	N13	0.89		PDMR-616732	PR0	R3	0.51
PDMR-616732	AK5	PJ2	0.82		PDMR-616732	N16	E03	0.79		PDMR-616732	AK5	N13	0.53
PDMR-616732	AK5	R2	0.84		PDMR-616732	N16	E04	0.79		PDMR-616732	AK5	N16	0.57
PDMR-616732	N68	PR0	0.88		PDMR-616732	N16	H9H	0.85		PDMR-616732	AK5	E03	0.55
PDMR-616732	N68	AK5	0.84		PDMR-616732	N16	R3	0.89		PDMR-616732	AK5	E04	0.56
PDMR-616732	N68	PJ2	0.81		PDMR-616732	E03	N13	0.76		PDMR-616732	AK5	H9H	0.58
PDMR-616732	N68	R2	0.84		PDMR-616732	E03	N16	0.79		PDMR-616732	AK5	R3	0.54
PDMR-616732	PJ2	PR0	0.83		PDMR-616732	E03	E04	0.91		PDMR-616732	N68	N13	0.54
PDMR-616732	PJ2	AK5	0.82		PDMR-616732	E03	H9H	0.85		PDMR-616732	N68	N16	0.54
PDMR-616732	PJ2	N68	0.81		PDMR-616732	E03	R3	0.83		PDMR-616732	N68	E03	0.57
PDMR-616732	PJ2	R2	0.88		PDMR-616732	E04	N13	0.73		PDMR-616732	N68	E04	0.57
PDMR-616732	R2	PR0	0.85		PDMR-616732	E04	N16	0.79		PDMR-616732	N68	H9H	0.58
PDMR-616732	R2	AK5	0.84		PDMR-616732	E04	E03	0.91		PDMR-616732	N68	R3	0.54
PDMR-616732	R2	N68	0.84		PDMR-616732	E04	H9H	0.81		PDMR-616732	PJ2	N13	0.55
PDMR-616732	R2	PJ2	0.88		PDMR-616732	E04	R3	0.82		PDMR-616732	PJ2	N16	0.55
PDMR-616732	AK5	AK5	1		PDMR-616732	H9H	N13	0.85		PDMR-616732	PJ2	E03	0.55
PDMR-616732	N68	N68	1		PDMR-616732	H9H	N16	0.85		PDMR-616732	PJ2	E04	0.53
PDMR-616732	PJ2	PJ2	1		PDMR-616732	H9H	E03	0.85		PDMR-616732	PJ2	H9H	0.58
PDMR-616732	PR0	PR0	1		PDMR-616732	H9H	E04	0.81		PDMR-616732	PJ2	R3	0.56
PDMR-616732	R2	R2	1		PDMR-616732	H9H	R3	0.82		PDMR-616732	R2	N13	0.53
					PDMR-616732	R3	N13	0.86		PDMR-616732	R2	N16	0.57
					PDMR-616732	R3	N16	0.89		PDMR-616732	R2	E03	0.57
					PDMR-616732	R3	E03	0.83		PDMR-616732	R2	E04	0.6
					PDMR-616732	R3	E04	0.82		PDMR-616732	R2	H9H	0.58
					PDMR-616732	R3	H9H	0.82		PDMR-616732	R2	R3	0.58
					PDMR-616732	E03	E03	1
					PDMR-616732	E04	E04	1
					PDMR-616732	H9H	H9H	1
					PDMR-616732	N13	N13	1
					PDMR-616732	N16	N16	1
					PDMR-616732	R3	R3	1

## Sheet: F3a
GENE	SUB_GENE	SUB_MOD_RSD	p	p_fdr	meddiff	cancer	pair	SELF	genoalt_type
ARID1A_T	CDK2	TCGA	0.00022086	0.00294922	0.280935	BLCA	ARID1A:CDK2:TCGA	trans	mut
ARID1A_T	SMARCA4	TCGA	0.000736794	0.00892463	0.190024	BLCA	ARID1A:SMARCA4:TCGA	trans	mut
ARID1A_T	VDR	TCGA	0.00548075	0.047482	-0.333456	BLCA	ARID1A:VDR:TCGA	trans	mut
CDKN2A_T	CDKN2A	TCGA	0.000125784	0.00177295	2.45931	BLCA	CDKN2A:CDKN2A:TCGA	cis	mut
ELF3_T	ELF3	TCGA	0.000100178	0.00148264	0.613522	BLCA	ELF3:ELF3:TCGA	cis	mut
EP300_T	MED14	TCGA	0.0115398	0.0883389	0.198363	BLCA	EP300:MED14:TCGA	trans	mut
FGFR3_T	FGFR3	TCGA	2.53674e-19	1.50175e-17	2.65626	BLCA	FGFR3:FGFR3:TCGA	cis	mut
HRAS_T	HRAS	TCGA	6.71702e-05	0.00106513	1.08531	BLCA	HRAS:HRAS:TCGA	cis	mut
KANSL1_T	KANSL3	TCGA	0.0043956	0.0402401	0.333493	BLCA	KANSL1:KANSL3:TCGA	trans	mut
KDM6A_T	KDM6A	TCGA	0.00071817	0.00879635	-0.377985	BLCA	KDM6A:KDM6A:TCGA	cis	mut
KMT2D_T	KMT2C	TCGA	0.00020439	0.00277096	-0.288986	BLCA	KMT2D:KMT2C:TCGA	trans	mut
PSIP1_T	MEN1	TCGA	0.00958944	0.0756926	0.241109	BLCA	PSIP1:MEN1:TCGA	trans	mut
PTEN_T	PTK2	TCGA	0.00900987	0.072079	-0.506626	BLCA	PTEN:PTK2:TCGA	trans	mut
RB1_T	ABL1	TCGA	0.00974726	0.076598	0.194516	BLCA	RB1:ABL1:TCGA	trans	mut
RB1_T	CCND1	TCGA	2.45012e-09	7.91167e-08	-1.06114	BLCA	RB1:CCND1:TCGA	trans	mut
RB1_T	CDK4	TCGA	5.14126e-05	0.000837695	0.29538	BLCA	RB1:CDK4:TCGA	trans	mut
RB1_T	LDB1	TCGA	3.41904e-10	1.1457e-08	-0.596224	BLCA	RB1:LDB1:TCGA	trans	mut
RB1_T	PRKAA2	TCGA	0.00131245	0.0146599	1.24038	BLCA	RB1:PRKAA2:TCGA	trans	mut
RB1_T	RB1	TCGA	1.47736e-17	8.19937e-16	-1.34068	BLCA	RB1:RB1:TCGA	cis	mut
RB1_T	RBL2	TCGA	4.99545e-08	1.36368e-06	-0.390736	BLCA	RB1:RBL2:TCGA	trans	mut
RB1_T	SP1	TCGA	0.00248816	0.0253964	-0.14763	BLCA	RB1:SP1:TCGA	trans	mut
SPTAN1_T	CHD4	TCGA	0.00497823	0.0439867	-0.173106	BLCA	SPTAN1:CHD4:TCGA	trans	mut
STAG2_T	STAG2	TCGA	1.25918e-13	5.4544e-12	-1.58276	BLCA	STAG2:STAG2:TCGA	cis	mut
TP53_T	AURKB	TCGA	3.29824e-07	8.02421e-06	0.533019	BLCA	TP53:AURKB:TCGA	trans	mut
TP53_T	BIRC5	TCGA	2.28465e-06	4.8304e-05	0.450827	BLCA	TP53:BIRC5:TCGA	trans	mut
TP53_T	BNIP3L	TCGA	0.00222483	0.0233785	-0.281915	BLCA	TP53:BNIP3L:TCGA	trans	mut
TP53_T	CCND1	TCGA	0.000958383	0.0112721	-0.501838	BLCA	TP53:CCND1:TCGA	trans	mut
TP53_T	CDKN1A	TCGA	7.90397e-09	2.30122e-07	-0.612837	BLCA	TP53:CDKN1A:TCGA	trans	mut
TP53_T	CHEK1	TCGA	3.1135e-11	1.20208e-09	0.555992	BLCA	TP53:CHEK1:TCGA	trans	mut
TP53_T	DNMT1	TCGA	3.16116e-09	9.84952e-08	0.50677	BLCA	TP53:DNMT1:TCGA	trans	mut
TP53_T	E2F7	TCGA	0.0133399	0.0999651	0.337207	BLCA	TP53:E2F7:TCGA	trans	mut
TP53_T	EPHA2	TCGA	0.00400133	0.0368205	-0.452925	BLCA	TP53:EPHA2:TCGA	trans	mut
TP53_T	EZH2	TCGA	1.61866e-08	4.63669e-07	0.507249	BLCA	TP53:EZH2:TCGA	trans	mut
TP53_T	FRMD5	TCGA	1.45932e-05	0.000272816	0.788839	BLCA	TP53:FRMD5:TCGA	trans	mut
TP53_T	IGFBP3	TCGA	0.00592881	0.0508675	-0.678538	BLCA	TP53:IGFBP3:TCGA	trans	mut
TP53_T	MKI67	TCGA	8.40649e-06	0.000169658	0.453446	BLCA	TP53:MKI67:TCGA	trans	mut
TP53_T	MSH2	TCGA	7.89759e-10	2.59743e-08	0.395071	BLCA	TP53:MSH2:TCGA	trans	mut
TP53_T	PLK1	TCGA	3.8964e-12	1.57273e-10	0.712142	BLCA	TP53:PLK1:TCGA	trans	mut
TP53_T	SMAD3	TCGA	8.12986e-11	2.94666e-09	-0.790994	BLCA	TP53:SMAD3:TCGA	trans	mut
TP53_T	TAP1	TCGA	0.00031022	0.00405111	0.646689	BLCA	TP53:TAP1:TCGA	trans	mut
TP53_T	TNFRSF10B	TCGA	1.13399e-11	4.4755e-10	-0.593138	BLCA	TP53:TNFRSF10B:TCGA	trans	mut
TP53_T	UHRF1	TCGA	0.000738694	0.00892463	0.274388	BLCA	TP53:UHRF1:TCGA	trans	mut
TP53_T	VEGFA	TCGA	0.00474246	0.0423247	-0.320131	BLCA	TP53:VEGFA:TCGA	trans	mut
ARID1A_X	CDK2	PDX	0.00238429	0.0158209	0.691595	BLCA	ARID1A:CDK2:PDX	trans	mut
ARID1A_X	SMARCA4	PDX	0.00467414	0.0261653	-0.895613	BLCA	ARID1A:SMARCA4:PDX	trans	mut
ARID1A_X	VDR	PDX	0.000101905	0.00143755	-1.71211	BLCA	ARID1A:VDR:PDX	trans	mut
CDKN2A_X	CDKN2A	PDX	0.00167771	0.0126787	6.47666	BLCA	CDKN2A:CDKN2A:PDX	cis	mut
ELF3_X	ELF3	PDX	0.0115519	0.0518966	1.14921	BLCA	ELF3:ELF3:PDX	cis	mut
EP300_X	MED14	PDX	0.00234665	0.0157883	-0.594865	BLCA	EP300:MED14:PDX	trans	mut
FGFR3_X	FGFR3	PDX	5.37725e-09	2.84457e-07	3.64478	BLCA	FGFR3:FGFR3:PDX	cis	mut
HRAS_X	HRAS	PDX	0.000125377	0.00170062	1.09409	BLCA	HRAS:HRAS:PDX	cis	mut
KANSL1_X	KANSL3	PDX	0.0274676	0.095281	0.540409	BLCA	KANSL1:KANSL3:PDX	trans	mut
KDM6A_X	KDM6A	PDX	0.0120637	0.0534961	-0.557911	BLCA	KDM6A:KDM6A:PDX	cis	mut
KMT2D_X	KMT2C	PDX	0.00260972	0.0168359	-0.599388	BLCA	KMT2D:KMT2C:PDX	trans	mut
PSIP1_X	MEN1	PDX	5.82219e-05	0.000953465	2.38863	BLCA	PSIP1:MEN1:PDX	trans	mut
PTEN_X	PTK2	PDX	0.000643922	0.00655066	-0.888976	BLCA	PTEN:PTK2:PDX	trans	mut
RB1_X	ABL1	PDX	0.0251521	0.088865	-0.649024	BLCA	RB1:ABL1:PDX	trans	mut
RB1_X	CCND1	PDX	0.000439784	0.00465291	-2.37128	BLCA	RB1:CCND1:PDX	trans	mut
RB1_X	CDK4	PDX	0.000331557	0.00373178	0.573247	BLCA	RB1:CDK4:PDX	trans	mut
RB1_X	LDB1	PDX	2.39843e-06	7.6112e-05	-1.01538	BLCA	RB1:LDB1:PDX	trans	mut
RB1_X	PRKAA2	PDX	0.00211339	0.0147103	0.24076	BLCA	RB1:PRKAA2:PDX	trans	mut
RB1_X	RB1	PDX	4.84217e-07	2.04921e-05	-2.52883	BLCA	RB1:RB1:PDX	cis	mut
RB1_X	RBL2	PDX	9.35084e-06	0.000197864	-1.0439	BLCA	RB1:RBL2:PDX	trans	mut
RB1_X	SP1	PDX	9.90922e-05	0.00141675	-0.98852	BLCA	RB1:SP1:PDX	trans	mut
SPTAN1_X	CHD4	PDX	0.0177407	0.0697758	-1.20072	BLCA	SPTAN1:CHD4:PDX	trans	mut
STAG2_X	STAG2	PDX	0.00493782	0.0270685	-0.864214	BLCA	STAG2:STAG2:PDX	cis	mut
TP53_X	AURKB	PDX	1.58038e-06	5.51374e-05	0.841039	BLCA	TP53:AURKB:PDX	trans	mut
TP53_X	BIRC5	PDX	6.49184e-06	0.000152447	0.980346	BLCA	TP53:BIRC5:PDX	trans	mut
TP53_X	BNIP3L	PDX	1.4792e-06	5.39653e-05	-0.895826	BLCA	TP53:BNIP3L:PDX	trans	mut
TP53_X	CCND1	PDX	0.00564762	0.0298759	-1.05977	BLCA	TP53:CCND1:PDX	trans	mut
TP53_X	CDKN1A	PDX	1.38317e-05	0.000276112	-0.838998	BLCA	TP53:CDKN1A:PDX	trans	mut
TP53_X	CHEK1	PDX	2.44594e-06	7.6112e-05	0.885884	BLCA	TP53:CHEK1:PDX	trans	mut
TP53_X	DNMT1	PDX	0.00167536	0.0126787	0.851038	BLCA	TP53:DNMT1:PDX	trans	mut
TP53_X	E2F7	PDX	9.40428e-05	0.00136298	0.932923	BLCA	TP53:E2F7:PDX	trans	mut
TP53_X	EPHA2	PDX	3.41845e-05	0.000634511	-1.13679	BLCA	TP53:EPHA2:PDX	trans	mut
TP53_X	EZH2	PDX	1.51554e-07	7.63542e-06	0.937656	BLCA	TP53:EZH2:PDX	trans	mut
TP53_X	FRMD5	PDX	0.000137374	0.00181677	0.820413	BLCA	TP53:FRMD5:PDX	trans	mut
TP53_X	IGFBP3	PDX	3.69107e-05	0.000669265	-2.0067	BLCA	TP53:IGFBP3:PDX	trans	mut
TP53_X	MKI67	PDX	0.029513	0.0998281	0.828673	BLCA	TP53:MKI67:PDX	trans	mut
TP53_X	MSH2	PDX	2.80663e-07	1.23726e-05	0.994843	BLCA	TP53:MSH2:PDX	trans	mut
TP53_X	PLK1	PDX	6.03801e-05	0.000953465	0.942764	BLCA	TP53:PLK1:PDX	trans	mut
TP53_X	SMAD3	PDX	0.000758827	0.0073655	-1.66222	BLCA	TP53:SMAD3:PDX	trans	mut
TP53_X	TAP1	PDX	0.000848347	0.00808604	-0.893496	BLCA	TP53:TAP1:PDX	trans	mut
TP53_X	TNFRSF10B	PDX	1.93378e-10	1.13663e-08	-1.471	BLCA	TP53:TNFRSF10B:PDX	trans	mut
TP53_X	UHRF1	PDX	5.97294e-06	0.000146962	1.22673	BLCA	TP53:UHRF1:PDX	trans	mut
TP53_X	VEGFA	PDX	0.000179182	0.00223028	-0.937666	BLCA	TP53:VEGFA:PDX	trans	mut

## Sheet: F3b
GENE	SUB_GENE	SUB_MOD_RSD	p	p_fdr	meddiff	cancer	pair	SELF	genoalt_type
APC_T	AKT2	TCGA	0.00255247	0.0106712	0.108162	COADREAD	APC:AKT2:TCGA	trans	mut
APC_T	APC	TCGA	0.00209242	0.00895958	-0.286292	COADREAD	APC:APC:TCGA	cis	mut
APC_T	CDC42	TCGA	3.4985e-05	0.000244895	-0.161215	COADREAD	APC:CDC42:TCGA	trans	mut
APC_T	CSNK1G1	TCGA	0.000402483	0.00207692	-0.163185	COADREAD	APC:CSNK1G1:TCGA	trans	mut
APC_T	MYC	TCGA	5.37632e-09	7.33549e-08	0.453079	COADREAD	APC:MYC:TCGA	trans	mut
APC_T	PSEN1	TCGA	0.000146128	0.000852411	-0.156661	COADREAD	APC:PSEN1:TCGA	trans	mut
BRAF_T	AKT1	TCGA	7.13326e-05	0.000459382	0.158794	COADREAD	BRAF:AKT1:TCGA	trans	mut
BRAF_T	EEF1A2	TCGA	0.000315101	0.00169104	-1.1331	COADREAD	BRAF:EEF1A2:TCGA	trans	mut
BRAF_T	MAP2K1	TCGA	3.42448e-16	1.19857e-14	0.423534	COADREAD	BRAF:MAP2K1:TCGA	trans	mut
BRAF_T	MAPK1	TCGA	0.000165518	0.000938321	0.169391	COADREAD	BRAF:MAPK1:TCGA	trans	mut
BRAF_T	YWHAE	TCGA	3.46213e-06	3.20347e-05	0.361295	COADREAD	BRAF:YWHAE:TCGA	trans	mut
FBXW7_T	CDX2	TCGA	0.00130202	0.00588348	-0.354961	COADREAD	FBXW7:CDX2:TCGA	trans	mut
FBXW7_T	MAPK3	TCGA	2.04782e-05	0.000154008	-0.289757	COADREAD	FBXW7:MAPK3:TCGA	trans	mut
FBXW7_T	PLK2	TCGA	0.00673435	0.0234682	0.256234	COADREAD	FBXW7:PLK2:TCGA	trans	mut
GNAS_T	GNG4	TCGA	5.41956e-06	4.79423e-05	-5.10527	COADREAD	GNAS:GNG4:TCGA	trans	mut
KRAS_T	KRAS	TCGA	4.68079e-06	4.23375e-05	0.18736	COADREAD	KRAS:KRAS:TCGA	cis	mut
KRAS_T	MAPK12	TCGA	0.00172513	0.00754743	-0.255975	COADREAD	KRAS:MAPK12:TCGA	trans	mut
PIK3CA_T	PIK3R1	TCGA	0.00344072	0.0135313	0.273211	COADREAD	PIK3CA:PIK3R1:TCGA	trans	mut
PTEN_T	PTEN	TCGA	0.00872621	0.0296396	-0.156393	COADREAD	PTEN:PTEN:TCGA	cis	mut
SOX9_T	CDKN1A	TCGA	0.00025589	0.0014013	0.453907	COADREAD	SOX9:CDKN1A:TCGA	trans	mut
SOX9_T	RGR	TCGA	1.32154e-05	0.000104298	-0.520889	COADREAD	SOX9:RGR:TCGA	trans	mut
SOX9_T	SOX9	TCGA	8.58178e-13	1.77137e-11	0.578791	COADREAD	SOX9:SOX9:TCGA	cis	mut
TCF7L2_T	CCND1	TCGA	0.0274815	0.074487	0.147037	COADREAD	TCF7L2:CCND1:TCGA	trans	mut
TCF7L2_T	SP5	TCGA	0.00243249	0.0103061	-0.818113	COADREAD	TCF7L2:SP5:TCGA	trans	mut
TP53_T	BCL2L14	TCGA	2.98696e-06	2.82882e-05	-0.338295	COADREAD	TP53:BCL2L14:TCGA	trans	mut
TP53_T	BNIP3L	TCGA	6.78112e-11	1.13725e-09	-0.514534	COADREAD	TP53:BNIP3L:TCGA	trans	mut
TP53_T	CASP1	TCGA	0.000101849	0.000630683	-0.584618	COADREAD	TP53:CASP1:TCGA	trans	mut
TP53_T	CDKN1A	TCGA	6.28837e-24	3.16384e-22	-0.753258	COADREAD	TP53:CDKN1A:TCGA	trans	mut
TP53_T	DAPK1	TCGA	1.56109e-06	1.55145e-05	-0.824531	COADREAD	TP53:DAPK1:TCGA	trans	mut
TP53_T	DDB2	TCGA	6.6202e-39	4.84479e-37	-0.920371	COADREAD	TP53:DDB2:TCGA	trans	mut
TP53_T	FAS	TCGA	1.15971e-25	6.66835e-24	-0.878461	COADREAD	TP53:FAS:TCGA	trans	mut
TP53_T	FHL2	TCGA	6.27923e-16	1.94415e-14	-0.53197	COADREAD	TP53:FHL2:TCGA	trans	mut
TP53_T	FOS	TCGA	6.54719e-06	5.57981e-05	-0.762555	COADREAD	TP53:FOS:TCGA	trans	mut
TP53_T	IFI16	TCGA	0.000199306	0.00110649	-0.472213	COADREAD	TP53:IFI16:TCGA	trans	mut
TP53_T	MDM2	TCGA	1.02131e-35	6.85128e-34	-0.832387	COADREAD	TP53:MDM2:TCGA	trans	mut
TP53_T	MKI67	TCGA	0.0144236	0.0443167	0.210809	COADREAD	TP53:MKI67:TCGA	trans	mut
TP53_T	MUC2	TCGA	1.85259e-09	2.57127e-08	-2.06677	COADREAD	TP53:MUC2:TCGA	trans	mut
TP53_T	NFIC	TCGA	0.00395221	0.0151501	-0.151194	COADREAD	TP53:NFIC:TCGA	trans	mut
TP53_T	PLK2	TCGA	4.51368e-20	2.13736e-18	-0.855858	COADREAD	TP53:PLK2:TCGA	trans	mut
TP53_T	PML	TCGA	3.06219e-12	6.01235e-11	-0.412327	COADREAD	TP53:PML:TCGA	trans	mut
TP53_T	TCF7L2	TCGA	0.000135404	0.000807409	-0.248476	COADREAD	TP53:TCF7L2:TCGA	trans	mut
TP53_T	TNFRSF10A	TCGA	4.93829e-16	1.65639e-14	-0.652193	COADREAD	TP53:TNFRSF10A:TCGA	trans	mut
TP53_T	TNFRSF10B	TCGA	6.4694e-18	2.60393e-16	-0.582375	COADREAD	TP53:TNFRSF10B:TCGA	trans	mut
TP53_T	TP53I3	TCGA	3.9461e-15	1.09538e-13	-0.463553	COADREAD	TP53:TP53I3:TCGA	trans	mut
APC_X	AKT2	PDX	0.021756	0.0874868	-0.256625	COADREAD	APC:AKT2:PDX	trans	mut
APC_X	APC	PDX	2.29855e-07	6.43594e-06	-0.953491	COADREAD	APC:APC:PDX	cis	mut
APC_X	CDC42	PDX	0.0238502	0.0924656	-0.171585	COADREAD	APC:CDC42:PDX	trans	mut
APC_X	CSNK1G1	PDX	0.00135161	0.00992053	-0.378263	COADREAD	APC:CSNK1G1:PDX	trans	mut
APC_X	MYC	PDX	0.0113378	0.053908	0.370293	COADREAD	APC:MYC:PDX	trans	mut
APC_X	PSEN1	PDX	0.000109059	0.00124922	-0.528294	COADREAD	APC:PSEN1:PDX	trans	mut
BRAF_X	AKT1	PDX	0.0028185	0.0182118	0.490234	COADREAD	BRAF:AKT1:PDX	trans	mut
BRAF_X	EEF1A2	PDX	0.000965341	0.00737975	-0.0687044	COADREAD	BRAF:EEF1A2:PDX	trans	mut
BRAF_X	MAP2K1	PDX	7.56868e-08	2.60087e-06	0.822328	COADREAD	BRAF:MAP2K1:PDX	trans	mut
BRAF_X	MAPK1	PDX	0.0109038	0.0527474	0.381645	COADREAD	BRAF:MAPK1:PDX	trans	mut
BRAF_X	YWHAE	PDX	2.36962e-08	9.42858e-07	0.387759	COADREAD	BRAF:YWHAE:PDX	trans	mut
FBXW7_X	CDX2	PDX	0.0055964	0.030438	-2.03177	COADREAD	FBXW7:CDX2:PDX	trans	mut
FBXW7_X	MAPK3	PDX	0.0161398	0.0697238	-1.02568	COADREAD	FBXW7:MAPK3:PDX	trans	mut
FBXW7_X	PLK2	PDX	0.00193016	0.0131459	1.95835	COADREAD	FBXW7:PLK2:PDX	trans	mut
GNAS_X	GNG4	PDX	0.00168062	0.0117484	-2.01423	COADREAD	GNAS:GNG4:PDX	trans	mut
KRAS_X	KRAS	PDX	4.78666e-05	0.000695906	0.483297	COADREAD	KRAS:KRAS:PDX	cis	mut
KRAS_X	MAPK12	PDX	0.00169389	0.0117484	-0.100237	COADREAD	KRAS:MAPK12:PDX	trans	mut
PIK3CA_X	PIK3R1	PDX	7.72659e-09	3.43606e-07	1.54919	COADREAD	PIK3CA:PIK3R1:PDX	trans	mut
PTEN_X	PTEN	PDX	0.00132961	0.00985476	-1.25678	COADREAD	PTEN:PTEN:PDX	cis	mut
SOX9_X	CDKN1A	PDX	0.000181926	0.00188406	1.13515	COADREAD	SOX9:CDKN1A:PDX	trans	mut
SOX9_X	RGR	PDX	0.00491413	0.0273168	-0.0981846	COADREAD	SOX9:RGR:PDX	trans	mut
SOX9_X	SOX9	PDX	0.0214973	0.0869087	1.28985	COADREAD	SOX9:SOX9:PDX	cis	mut
TCF7L2_X	CCND1	PDX	0.0192488	0.0799564	-0.991489	COADREAD	TCF7L2:CCND1:PDX	trans	mut
TCF7L2_X	SP5	PDX	0.00991679	0.0498308	1.40526	COADREAD	TCF7L2:SP5:PDX	trans	mut
TP53_X	BCL2L14	PDX	2.0059e-05	0.000344651	-0.762143	COADREAD	TP53:BCL2L14:PDX	trans	mut
TP53_X	BNIP3L	PDX	2.76014e-05	0.000443972	-0.71577	COADREAD	TP53:BNIP3L:PDX	trans	mut
TP53_X	CASP1	PDX	0.00315383	0.0196962	-1.18286	COADREAD	TP53:CASP1:PDX	trans	mut
TP53_X	CDKN1A	PDX	7.99672e-08	2.62849e-06	-1.23196	COADREAD	TP53:CDKN1A:PDX	trans	mut
TP53_X	DAPK1	PDX	2.0133e-07	5.85405e-06	-1.23397	COADREAD	TP53:DAPK1:PDX	trans	mut
TP53_X	DDB2	PDX	2.81837e-08	1.06534e-06	-0.929981	COADREAD	TP53:DDB2:PDX	trans	mut
TP53_X	FAS	PDX	1.45059e-05	0.00028119	-1.06807	COADREAD	TP53:FAS:PDX	trans	mut
TP53_X	FHL2	PDX	4.82404e-06	0.000121566	-0.70056	COADREAD	TP53:FHL2:PDX	trans	mut
TP53_X	FOS	PDX	1.04383e-05	0.000214856	-0.94964	COADREAD	TP53:FOS:PDX	trans	mut
TP53_X	IFI16	PDX	8.12382e-05	0.00100682	-0.709525	COADREAD	TP53:IFI16:PDX	trans	mut
TP53_X	MDM2	PDX	4.20408e-06	0.000109596	-0.83104	COADREAD	TP53:MDM2:PDX	trans	mut
TP53_X	MKI67	PDX	0.0050268	0.0277391	-0.820826	COADREAD	TP53:MKI67:PDX	trans	mut
TP53_X	MUC2	PDX	1.08568e-08	4.55987e-07	-3.90768	COADREAD	TP53:MUC2:PDX	trans	mut
TP53_X	NFIC	PDX	5.65812e-06	0.000137985	-1.21353	COADREAD	TP53:NFIC:PDX	trans	mut
TP53_X	PLK2	PDX	7.27874e-13	4.5856e-11	-1.5853	COADREAD	TP53:PLK2:PDX	trans	mut
TP53_X	PML	PDX	7.41845e-06	0.000164952	-0.720715	COADREAD	TP53:PML:PDX	trans	mut
TP53_X	TCF7L2	PDX	0.000446712	0.00397311	-0.714353	COADREAD	TP53:TCF7L2:PDX	trans	mut
TP53_X	TNFRSF10A	PDX	1.18773e-07	3.5917e-06	-0.967819	COADREAD	TP53:TNFRSF10A:PDX	trans	mut
TP53_X	TNFRSF10B	PDX	3.07644e-09	1.72708e-07	-1.22566	COADREAD	TP53:TNFRSF10B:PDX	trans	mut
TP53_X	TP53I3	PDX	3.55818e-09	1.79332e-07	-0.921195	COADREAD	TP53:TP53I3:PDX	trans	mut

## Sheet: F3c
GENE	SUB_GENE	SUB_MOD_RSD	p	p_fdr	meddiff	cancer	pair	SELF	genoalt_type
BRAF_T	BRAF	TCGA	0.000146813	0.00207666	0.338061	SKCM	BRAF:BRAF:TCGA	cis	mut
BRAF_T	RHEB	TCGA	2.09e-11	7.84554e-10	0.418597	SKCM	BRAF:RHEB:TCGA	trans	mut
CDKN2A_T	CDKN2A	TCGA	1.21015e-10	4.37447e-09	2.49434	SKCM	CDKN2A:CDKN2A:TCGA	cis	mut
CDKN2A_T	NPM1	TCGA	0.0123187	0.0879483	-0.273238	SKCM	CDKN2A:NPM1:TCGA	trans	mut
KRAS_T	KRAS	TCGA	0.00163291	0.0187497	0.644576	SKCM	KRAS:KRAS:TCGA	cis	mut
RB1_T	CCNE2	TCGA	0.000146438	0.00207666	0.647826	SKCM	RB1:CCNE2:TCGA	trans	mut
RB1_T	RB1	TCGA	0.000101077	0.00151772	-1.17651	SKCM	RB1:RB1:TCGA	cis	mut
TP53_T	AEN	TCGA	3.54697e-13	1.50515e-11	-0.990134	SKCM	TP53:AEN:TCGA	trans	mut
TP53_T	BAX	TCGA	8.3408e-14	3.87649e-12	-0.602015	SKCM	TP53:BAX:TCGA	trans	mut
TP53_T	BLM	TCGA	1.01593e-05	0.00019831	0.356861	SKCM	TP53:BLM:TCGA	trans	mut
TP53_T	CDK1	TCGA	6.20379e-07	1.5934e-05	0.457191	SKCM	TP53:CDK1:TCGA	trans	mut
TP53_T	CDKN1A	TCGA	4.03027e-24	2.62236e-22	-2.06715	SKCM	TP53:CDKN1A:TCGA	trans	mut
TP53_T	COPS8	TCGA	0.000284943	0.00386256	0.198789	SKCM	TP53:COPS8:TCGA	trans	mut
TP53_T	CSNK1D	TCGA	0.0104374	0.0795848	-0.133605	SKCM	TP53:CSNK1D:TCGA	trans	mut
TP53_T	CSNK2A1	TCGA	0.00186524	0.020925	0.244145	SKCM	TP53:CSNK2A1:TCGA	trans	mut
TP53_T	DDB2	TCGA	1.81272e-19	1.04071e-17	-1.24178	SKCM	TP53:DDB2:TCGA	trans	mut
TP53_T	FDXR	TCGA	1.93299e-19	1.04811e-17	-1.38681	SKCM	TP53:FDXR:TCGA	trans	mut
TP53_T	FRMD5	TCGA	0.000737397	0.00946973	0.725612	SKCM	TP53:FRMD5:TCGA	trans	mut
TP53_T	GDF15	TCGA	3.72334e-08	1.21133e-06	-2.02244	SKCM	TP53:GDF15:TCGA	trans	mut
TP53_T	HIF1A	TCGA	0.00523492	0.046448	0.225935	SKCM	TP53:HIF1A:TCGA	trans	mut
TP53_T	LIG1	TCGA	0.0034013	0.0331967	-0.21816	SKCM	TP53:LIG1:TCGA	trans	mut
TP53_T	MDM2	TCGA	3.7194e-21	2.26883e-19	-1.25351	SKCM	TP53:MDM2:TCGA	trans	mut
TP53_T	NFATC4	TCGA	0.000698003	0.00908335	-0.727161	SKCM	TP53:NFATC4:TCGA	trans	mut
TP53_T	PPP1CB	TCGA	0.000164991	0.00226804	0.316156	SKCM	TP53:PPP1CB:TCGA	trans	mut
TP53_T	RCHY1	TCGA	0.00420205	0.0390591	0.229922	SKCM	TP53:RCHY1:TCGA	trans	mut
TP53_T	SESN1	TCGA	4.23808e-12	1.65455e-10	-0.836962	SKCM	TP53:SESN1:TCGA	trans	mut
TP53_T	TNFRSF10B	TCGA	5.74958e-06	0.000114522	-0.748946	SKCM	TP53:TNFRSF10B:TCGA	trans	mut
BRAF_X	BRAF	PDX	0.000252259	0.00297173	1.20683	SKCM	BRAF:BRAF:PDX	cis	mut
BRAF_X	RHEB	PDX	9.84859e-07	2.79816e-05	0.818984	SKCM	BRAF:RHEB:PDX	trans	mut
CDKN2A_X	CDKN2A	PDX	0.000534334	0.00561051	2.90799	SKCM	CDKN2A:CDKN2A:PDX	cis	mut
CDKN2A_X	NPM1	PDX	0.000458358	0.00503152	-0.7424	SKCM	CDKN2A:NPM1:PDX	trans	mut
KRAS_X	KRAS	PDX	0.0210693	0.0807656	0.93054	SKCM	KRAS:KRAS:PDX	cis	mut
RB1_X	CCNE2	PDX	0.00190441	0.0150792	1.06176	SKCM	RB1:CCNE2:PDX	trans	mut
RB1_X	RB1	PDX	0.00113642	0.0096297	-2.31553	SKCM	RB1:RB1:PDX	cis	mut
TP53_X	AEN	PDX	1.62254e-05	0.000326536	-1.18448	SKCM	TP53:AEN:PDX	trans	mut
TP53_X	BAX	PDX	2.68077e-05	0.000479561	-0.853258	SKCM	TP53:BAX:PDX	trans	mut
TP53_X	BLM	PDX	0.00254068	0.0185932	-0.638526	SKCM	TP53:BLM:PDX	trans	mut
TP53_X	CDK1	PDX	0.0156096	0.0667206	-0.696231	SKCM	TP53:CDK1:PDX	trans	mut
TP53_X	CDKN1A	PDX	2.65156e-11	9.85157e-10	-3.46108	SKCM	TP53:CDKN1A:PDX	trans	mut
TP53_X	COPS8	PDX	7.40944e-07	2.23673e-05	-1.12695	SKCM	TP53:COPS8:PDX	trans	mut
TP53_X	CSNK1D	PDX	0.00179395	0.0144413	-0.902576	SKCM	TP53:CSNK1D:PDX	trans	mut
TP53_X	CSNK2A1	PDX	0.00454161	0.0300493	-0.627399	SKCM	TP53:CSNK2A1:PDX	trans	mut
TP53_X	DDB2	PDX	0.00472766	0.0308575	-1.17947	SKCM	TP53:DDB2:PDX	trans	mut
TP53_X	FDXR	PDX	6.97081e-05	0.00115056	-0.720304	SKCM	TP53:FDXR:PDX	trans	mut
TP53_X	FRMD5	PDX	0.0121972	0.0566698	0.646453	SKCM	TP53:FRMD5:PDX	trans	mut
TP53_X	GDF15	PDX	0.000125383	0.00173028	-2.79657	SKCM	TP53:GDF15:PDX	trans	mut
TP53_X	HIF1A	PDX	0.000274965	0.0031621	-0.981617	SKCM	TP53:HIF1A:PDX	trans	mut
TP53_X	LIG1	PDX	6.97081e-05	0.00115056	-1.27248	SKCM	TP53:LIG1:PDX	trans	mut
TP53_X	MDM2	PDX	0.00647742	0.0386246	-1.74683	SKCM	TP53:MDM2:PDX	trans	mut
TP53_X	NFATC4	PDX	0.0221443	0.0829122	-0.700145	SKCM	TP53:NFATC4:PDX	trans	mut
TP53_X	PPP1CB	PDX	0.00945442	0.049102	-0.669708	SKCM	TP53:PPP1CB:PDX	trans	mut
TP53_X	RCHY1	PDX	0.0121972	0.0566698	-0.81951	SKCM	TP53:RCHY1:PDX	trans	mut
TP53_X	SESN1	PDX	0.00233158	0.0173254	-0.859217	SKCM	TP53:SESN1:PDX	trans	mut
TP53_X	TNFRSF10B	PDX	0.000558561	0.00572981	-1.68177	SKCM	TP53:TNFRSF10B:PDX	trans	mut

## Sheet: F3d
BLCA							COADREAD							SKCM
Sample	Gene	Pair	Value	Type	Center		Sample	Gene	Pair	Value	Type	Center		Sample	Gene	Pair	Value	Type	Center
PDMR-139182.WES.P0-IL5	FGFR3	FGFR3	0.334433	WT	PDMR		PDMR-114348.WES.P1-ATHY22	SOX9	SOX9	6.06771	WT	PDMR		PDMR-128128.WES.P0-L42-v2	RB1	RB1	3.64288	WT	PDMR
PDMR-139182.WES.P0-IL6	FGFR3	FGFR3	0.218366	WT	PDMR		PDMR-114348.WES.P1-ATHY24	SOX9	SOX9	5.60102	WT	PDMR		PDMR-128128.WES.P1-L43MZ1-v2	RB1	RB1	3.50447	WT	PDMR
PDMR-139182.WES.P1-IL3M363	FGFR3	FGFR3	0.491051	WT	PDMR		PDMR-114348.WES.P2-ATHY22E99	SOX9	SOX9	6.33745	WT	PDMR		PDMR-128128.WES.P1-L43MZ4-v2	RB1	RB1	4.81337	WT	PDMR
PDMR-139182.WES.P1-IL4M367	FGFR3	FGFR3	0.188434	WT	PDMR		PDMR-114348.WES.P2-ATHY24P18	SOX9	SOX9	5.8703	WT	PDMR		PDMR-128128.WES.P1-L44NT6-v2	RB1	RB1	4.43121	WT	PDMR
PDMR-139182.WES.P2-IL3M362	FGFR3	FGFR3	0.672849	WT	PDMR		PDMR-128783.WES.P3-VJ6DZ2WS2YL1	SOX9	SOX9	1.48591	WT	PDMR		PDMR-128128.WES.P2-L44NT9-v2	RB1	RB1	4.32799	WT	PDMR
PDMR-139182.WES.P2-IL6M499J82	FGFR3	FGFR3	0.690762	WT	PDMR		PDMR-135848.WES.P0-JI5	SOX9	SOX9	6.04844	WT	PDMR		PDMR-137849.WES.P0-TW7	RB1	RB1	4.53068	WT	PDMR
PDMR-146476.WES.P1-E19YJ0	FGFR3	FGFR3	1.13575	WT	PDMR		PDMR-135848.WES.P0-JI6	SOX9	SOX9	5.9518	WT	PDMR		PDMR-137849.WES.P0-TW8	RB1	RB1	4.73982	WT	PDMR
PDMR-146476.WES.P1-E20F07	FGFR3	FGFR3	2.30692	WT	PDMR		PDMR-135848.WES.P1-JI5M632	SOX9	SOX9	5.21983	WT	PDMR		PDMR-137849.WES.P1-TW7VT3	RB1	RB1	4.73212	WT	PDMR
PDMR-159449.WES.P0-KNH	FGFR3	FGFR3	3.26809	WT	PDMR		PDMR-135848.WES.P1-JI6	SOX9	SOX9	4.14722	WT	PDMR		PDMR-137849.WES.P2-TW7VT4	RB1	RB1	5.14264	WT	PDMR
PDMR-159449.WES.P1-KNHY54	FGFR3	FGFR3	2.89129	WT	PDMR		PDMR-135848.WES.P1-JI6K88	SOX9	SOX9	5.09071	WT	PDMR		PDMR-137849.WES.P2-TW8VT6M270	RB1	RB1	5.28595	WT	PDMR
PDMR-159449.WES.P1-KNHY57	FGFR3	FGFR3	4.33976	WT	PDMR		PDMR-144555.WES.P1-C77Y35	SOX9	SOX9	3.90249	WT	PDMR		PDMR-156681.WES.P0-A26	RB1	RB1	3.53158	WT	PDMR
PDMR-159449.WES.P2-KNHY53B09	FGFR3	FGFR3	2.95288	WT	PDMR		PDMR-144555.WES.P2-C77Y35C91	SOX9	SOX9	2.41386	WT	PDMR		PDMR-156681.WES.P3-A26A88AJ3AW1	RB1	RB1	4.02273	WT	PDMR
PDMR-159449.WES.P2-KNHY53B13	FGFR3	FGFR3	1.63279	WT	PDMR		PDMR-144555.WES.P2-C77Y36C79	SOX9	SOX9	4.26722	WT	PDMR		PDMR-156681.WES.P3-A26A88AJ4I88	RB1	RB1	3.27389	WT	PDMR
PDMR-159449.WES.P2-KNHY53B17	FGFR3	FGFR3	3.39313	WT	PDMR		PDMR-144555.WES.P2-C77Y36C81	SOX9	SOX9	3.94882	WT	PDMR		PDMR-156681.WES.P3-A26A89AJ5AW4	RB1	RB1	1.87962	WT	PDMR
PDMR-222454.WES.P1-A00W56	FGFR3	FGFR3	2.84401	WT	PDMR		PDMR-145919.WES.P0-Q1Q	SOX9	SOX9	3.91053	WT	PDMR		PDMR-174941.WES.P0-DA3	RB1	RB1	5.51297	WT	PDMR
PDMR-222454.WES.P2-A00W58M196	FGFR3	FGFR3	3.70495	WT	PDMR		PDMR-145919.WES.P0-Q1T	SOX9	SOX9	3.84036	WT	PDMR		PDMR-174941.WES.P1-DA3DW6	RB1	RB1	3.2191	WT	PDMR
PDMR-222454.WES.P2-A00W58M199	FGFR3	FGFR3	2.09517	WT	PDMR		PDMR-145919.WES.P1-Q1QJ26	SOX9	SOX9	3.6359	WT	PDMR		PDMR-174941.WES.P2-DA3DW5YB6	RB1	RB1	5.70426	WT	PDMR
PDMR-227169.WES.P0-JN2	FGFR3	FGFR3	0.206061	WT	PDMR		PDMR-145919.WES.P1-Q1QJ27	SOX9	SOX9	3.39099	WT	PDMR		PDMR-174941.WES.P2-DA4DZ7WS8	RB1	RB1	5.60285	WT	PDMR
PDMR-227169.WES.P0-JN4	FGFR3	FGFR3	0	WT	PDMR		PDMR-145919.WES.P1-Q1TP65	SOX9	SOX9	4.07021	WT	PDMR		PDMR-174941.WES.P3-DA3DW5YB6Z33	RB1	RB1	5.1708	WT	PDMR
PDMR-227169.WES.P1-JN2KM6	FGFR3	FGFR3	0.303757	WT	PDMR		PDMR-145919.WES.P2-Q1TP65A54	SOX9	SOX9	3.80442	WT	PDMR		PDMR-182917.WES.P0-JWP	RB1	RB1	5.5746	WT	PDMR
PDMR-227169.WES.P1-JN4K42	FGFR3	FGFR3	0.198701	WT	PDMR		PDMR-158597.WES.P0-ME7	SOX9	SOX9	4.44286	WT	PDMR		PDMR-182917.WES.P1-JXKE22	RB1	RB1	6.14154	WT	PDMR
PDMR-227169.WES.P2-JN4K38KL3	FGFR3	FGFR3	0.0104893	WT	PDMR		PDMR-158597.WES.P1-MF1NW1	SOX9	SOX9	5.5195	WT	PDMR		PDMR-182917.WES.P1-JXKE24	RB1	RB1	5.70019	WT	PDMR
PDMR-243952.WES.P0-A20	FGFR3	FGFR3	0.668534	WT	PDMR		PDMR-158597.WES.P2-ME7NU6	SOX9	SOX9	5.67467	WT	PDMR		PDMR-182917.WES.P2-JXKE25NE7	RB1	RB1	5.44552	WT	PDMR
PDMR-243952.WES.P1-A20M882	FGFR3	FGFR3	0.839807	WT	PDMR		PDMR-158597.WES.P2-MF1NV9P95	SOX9	SOX9	5.10749	WT	PDMR		PDMR-283228.WES.P0-A04	RB1	RB1	5.2942	WT	PDMR
PDMR-243952.WES.P1-A20M883	FGFR3	FGFR3	0.630587	WT	PDMR		PDMR-172845.WES.P0-J35	SOX9	SOX9	5.02526	WT	PDMR		PDMR-283228.WES.P2-A04VW4	RB1	RB1	4.65878	WT	PDMR
PDMR-243952.WES.P2-A20M884M242	FGFR3	FGFR3	0.326128	WT	PDMR		PDMR-172845.WES.P0-M776	SOX9	SOX9	4.96266	WT	PDMR		PDMR-283228.WES.P2-A04VW5UV9	RB1	RB1	3.91194	WT	PDMR
PDMR-243952.WES.P2-A20M886M999	FGFR3	FGFR3	0.445672	WT	PDMR		PDMR-172845.WES.P0-M80	SOX9	SOX9	4.93411	WT	PDMR		PDMR-299254.WES.P0-QP2	RB1	RB1	5.24371	WT	PDMR
PDMR-251477.WES.P0-NT7	FGFR3	FGFR3	4.23864	WT	PDMR		PDMR-172845.WES.P1-J38JF0	SOX9	SOX9	4.74073	WT	PDMR		PDMR-299254.WES.P1-QP3J47	RB1	RB1	4.35522	WT	PDMR
PDMR-251477.WES.P1-NT5M287	FGFR3	FGFR3	4.19683	WT	PDMR		PDMR-172845.WES.P1-J38JF7	SOX9	SOX9	4.99465	WT	PDMR		PDMR-299254.WES.P1-QU7JF3	RB1	RB1	5.15287	WT	PDMR
PDMR-251477.WES.P2-NT7M443-QT8	FGFR3	FGFR3	3.97403	WT	PDMR		PDMR-172845.WES.P1-M770J02	SOX9	SOX9	5.10096	WT	PDMR		PDMR-299254.WES.P1-QU7JF6	RB1	RB1	5.2132	WT	PDMR
PDMR-251477.WES.P2-NT7M443-QU1	FGFR3	FGFR3	4.18256	WT	PDMR		PDMR-172845.WES.P1-M776M1151	SOX9	SOX9	4.76712	WT	PDMR		PDMR-425362.WES.P1-AY7U79	RB1	RB1	3.52811	WT	PDMR
PDMR-251477.WES.P3-NT7M443-QT9	FGFR3	FGFR3	3.21182	WT	PDMR		PDMR-172845.WES.P1-M80J08	SOX9	SOX9	5.28969	WT	PDMR		PDMR-425362.WES.P1-AY7U82	RB1	RB1	3.55499	WT	PDMR
PDMR-251477.WES.P4-NT7M443-QT9	FGFR3	FGFR3	3.95778	WT	PDMR		PDMR-172845.WES.P2-M770J02J32	SOX9	SOX9	4.85207	WT	PDMR		PDMR-425362.WES.P2-AY7U81T63	RB1	RB1	5.00152	WT	PDMR
PDMR-261386.WES.P0-N70	FGFR3	FGFR3	1.06888	WT	PDMR		PDMR-172845.WES.P2-M770J03J74	SOX9	SOX9	5.11222	WT	PDMR		PDMR-476673.WES.P0-EGG	RB1	RB1	4.20032	WT	PDMR
PDMR-261386.WES.P1-N69M989	FGFR3	FGFR3	2.29799	WT	PDMR		PDMR-172845.WES.P2-M770J05J48	SOX9	SOX9	5.10323	WT	PDMR		PDMR-476673.WES.P1-EGGDD2	RB1	RB1	4.95638	WT	PDMR
PDMR-261386.WES.P1-N70P05	FGFR3	FGFR3	0.280045	WT	PDMR		PDMR-172845.WES.P2-M776M1152J66	SOX9	SOX9	5.1588	WT	PDMR		PDMR-476673.WES.P2-EGGDC8FP7	RB1	RB1	4.82789	WT	PDMR
PDMR-281475.WES.P0-QA3	FGFR3	FGFR3	4.27888	WT	PDMR		PDMR-172845.WES.P2-M776M1153J58	SOX9	SOX9	5.30108	WT	PDMR		PDMR-476673.WES.P2-EGGDD3FQ3	RB1	RB1	6.02466	WT	PDMR
PDMR-281475.WES.P1-QA3F15	FGFR3	FGFR3	4.43997	WT	PDMR		PDMR-172845.WES.P2-M776M1154J15	SOX9	SOX9	4.84635	WT	PDMR		PDMR-476673.WES.P3-EGGDC8FP8HY7	RB1	RB1	5.2182	WT	PDMR
PDMR-281475.WES.P1-QA4F22	FGFR3	FGFR3	4.11463	WT	PDMR		PDMR-172845.WES.P2-M776M1155J93	SOX9	SOX9	4.55597	WT	PDMR		PDMR-515677.WES.P0-A07	RB1	RB1	5.184	WT	PDMR
PDMR-281475.WES.P2-QA3F15HN7	FGFR3	FGFR3	4.37854	WT	PDMR		PDMR-172845.WES.P2-M80J07JA4	SOX9	SOX9	5.14145	WT	PDMR		PDMR-515677.WES.P1-A05M255	RB1	RB1	5.79991	WT	PDMR
PDMR-281475.WES.P2-QA4F23G21	FGFR3	FGFR3	4.23483	WT	PDMR		PDMR-172845.WES.P2-M80J08J61	SOX9	SOX9	5.02574	WT	PDMR		PDMR-515677.WES.P1-A06M259	RB1	RB1	5.62545	WT	PDMR
PDMR-281475.WES.P3-QA4F21G30KG7	FGFR3	FGFR3	3.41298	WT	PDMR		PDMR-172845.WES.P2-M80J09J83	SOX9	SOX9	4.32671	WT	PDMR		PDMR-515677.WES.P1-A07M216	RB1	RB1	6.03128	WT	PDMR
PDMR-324938.WES.P1-AV2T72	FGFR3	FGFR3	3.6701	WT	PDMR		PDMR-172845.WES.P2-M80J09J86	SOX9	SOX9	4.58431	WT	PDMR		PDMR-515677.WES.P1-A08M221	RB1	RB1	4.87984	WT	PDMR
PDMR-324938.WES.P2-AV2T68P83	FGFR3	FGFR3	3.98042	WT	PDMR		PDMR-172845.WES.P3-M770J02J24JA5	SOX9	SOX9	5.43136	WT	PDMR		PDMR-563396.WES.P0-KP0	RB1	RB1	3.85371	WT	PDMR
PDMR-324938.WES.P2-AV5T71P86	FGFR3	FGFR3	3.06535	WT	PDMR		PDMR-175126.WES.P0-TCE	SOX9	SOX9	4.52819	WT	PDMR		PDMR-563396.WES.P1-KN9L92	RB1	RB1	3.56584	WT	PDMR
PDMR-324938.WES.P2-AV5T71P88	FGFR3	FGFR3	5.18864	WT	PDMR		PDMR-175126.WES.P1-TCAPT4	SOX9	SOX9	2.14038	WT	PDMR		PDMR-563396.WES.P1-KP1LD4	RB1	RB1	3.65388	WT	PDMR
PDMR-324938.WES.P3-AV2T68P82	FGFR3	FGFR3	4.41366	WT	PDMR		PDMR-175126.WES.P1-TCAPT6	SOX9	SOX9	4.99067	WT	PDMR		PDMR-563396.WES.P1-KP1LD5	RB1	RB1	3.83419	WT	PDMR
PDMR-343268.WES.P0-Z41	FGFR3	FGFR3	0.0179611	WT	PDMR		PDMR-175126.WES.P1-TCEPF2	SOX9	SOX9	4.24216	WT	PDMR		PDMR-563396.WES.P2-KN9L97-M706	RB1	RB1	3.85695	WT	PDMR
PDMR-343268.WES.P1-Z41Q90	FGFR3	FGFR3	0.38369	WT	PDMR		PDMR-175126.WES.P1-TCEPF3	SOX9	SOX9	1.80543	WT	PDMR		PDMR-563396.WES.P2-KN9L97-M710	RB1	RB1	3.41415	WT	PDMR
PDMR-343268.WES.P1-Z41Q95	FGFR3	FGFR3	0.435484	WT	PDMR		PDMR-176247.WES.P0-IK9	SOX9	SOX9	4.82568	WT	PDMR		PDMR-633993.WES.P0-VI7	RB1	RB1	4.83802	WT	PDMR
PDMR-343268.WES.P2-Z41Q86QS8	FGFR3	FGFR3	1.26276	WT	PDMR		PDMR-176247.WES.P0-IL1	SOX9	SOX9	5.52594	WT	PDMR		PDMR-633993.WES.P1-VI7QT0	RB1	RB1	3.8234	WT	PDMR
PDMR-343268.WES.P3-Z41Q89	FGFR3	FGFR3	0.832403	WT	PDMR		PDMR-176247.WES.P1-IK9W17	SOX9	SOX9	5.26762	WT	PDMR		PDMR-633993.WES.P2-VI5E39F06	RB1	RB1	5.12648	WT	PDMR
PDMR-394772.WES.P0-AQ3	FGFR3	FGFR3	1.74321	WT	PDMR		PDMR-176247.WES.P1-IL1M965	SOX9	SOX9	5.42741	WT	PDMR		PDMR-695221.WES.P1-VV9M16	RB1	RB1	5.17869	WT	PDMR
PDMR-394772.WES.P1-AQ2V67	FGFR3	FGFR3	1.99472	WT	PDMR		PDMR-176247.WES.P2-IK9W16M798	SOX9	SOX9	5.70986	WT	PDMR		PDMR-695221.WES.P1-VV9M18	RB1	RB1	3.66759	WT	PDMR
PDMR-416634.WES.P0-A08	FGFR3	FGFR3	7.18925	Mut	PDMR		PDMR-176247.WES.P2-IL1M965J04	SOX9	SOX9	1.93886	WT	PDMR		PDMR-695221.WES.P1-VV9M19	RB1	RB1	2.59236	WT	PDMR
PDMR-416634.WES.P1-A08A75	FGFR3	FGFR3	7.84941	Mut	PDMR		PDMR-185487.WES.P1-KB5LE7	SOX9	SOX9	1.90095	WT	PDMR		PDMR-695221.WES.P2-VV9M19M98	RB1	RB1	3.32931	WT	PDMR
PDMR-416634.WES.P1-A08A76	FGFR3	FGFR3	6.54454	Mut	PDMR		PDMR-185487.WES.P2-KB5LE7	SOX9	SOX9	4.89528	WT	PDMR		PDMR-695669.WES.P0-WR6	RB1	RB1	4.2323	WT	PDMR
PDMR-416634.WES.P2-A08A77AQ6	FGFR3	FGFR3	7.75946	Mut	PDMR		PDMR-186277.WES.P0-JWE	SOX9	SOX9	3.71909	WT	PDMR		PDMR-695669.WES.P0-WR7	RB1	RB1	4.76882	WT	PDMR
PDMR-456648.WES.P0-U82	FGFR3	FGFR3	0.0525695	WT	PDMR		PDMR-186277.WES.P1-JWEHT5	SOX9	SOX9	3.39397	WT	PDMR		PDMR-695669.WES.P1-WR6VC5	RB1	RB1	4.71296	WT	PDMR
PDMR-456648.WES.P1-U79Q49	FGFR3	FGFR3	0.048817	WT	PDMR		PDMR-186277.WES.P1-JWEHT6	SOX9	SOX9	3.93861	WT	PDMR		PDMR-695669.WES.P1-WR6VC6	RB1	RB1	5.07909	WT	PDMR
PDMR-456648.WES.P1-U79Q50	FGFR3	FGFR3	0	WT	PDMR		PDMR-186277.WES.P2-JWEHT2K41	SOX9	SOX9	3.84535	WT	PDMR		PDMR-695669.WES.P1-WR7V96	RB1	RB1	5.06634	WT	PDMR
PDMR-456648.WES.P2-U79Q48M186	FGFR3	FGFR3	0.0338258	WT	PDMR		PDMR-186413.WES.P0-UQ7	SOX9	SOX9	5.46784	WT	PDMR		PDMR-695669.WES.P1-WR8VB8	RB1	RB1	4.72362	WT	PDMR
PDMR-459534.WES.P0-C4H	FGFR3	FGFR3	4.63905	WT	PDMR		PDMR-186413.WES.P2-UQ7VT8W69	SOX9	SOX9	4.61915	WT	PDMR		PDMR-773659.WES.P0-NQ6	RB1	RB1	5.11564	WT	PDMR
PDMR-459534.WES.P0-C4N	FGFR3	FGFR3	4.32432	WT	PDMR		PDMR-186413.WES.P2-UQ8Q44QR5	SOX9	SOX9	5.91815	WT	PDMR		PDMR-773659.WES.P0-NQ8	RB1	RB1	5.20479	WT	PDMR
PDMR-459534.WES.P1-C4KU56	FGFR3	FGFR3	5.088	WT	PDMR		PDMR-188146.WES.P0-KGV	SOX9	SOX9	2.69229	WT	PDMR		PDMR-773659.WES.P1-NQ6E39	RB1	RB1	4.69355	WT	PDMR
PDMR-459534.WES.P1-C4NUC4	FGFR3	FGFR3	3.08992	WT	PDMR		PDMR-188146.WES.P1-KGTPK8	SOX9	SOX9	4.02744	WT	PDMR		PDMR-773659.WES.P1-NQ8K16	RB1	RB1	3.56415	WT	PDMR
PDMR-512744.WES.P1-T59TM8	FGFR3	FGFR3	6.65078	Mut	PDMR		PDMR-188146.WES.P1-KGTPL0	SOX9	SOX9	3.56282	WT	PDMR		PDMR-773659.WES.P1-NQ8K17	RB1	RB1	3.99677	WT	PDMR
PDMR-512744.WES.P2-T59TM9UN5	FGFR3	FGFR3	6.89463	Mut	PDMR		PDMR-188146.WES.P1-KGVPL8	SOX9	SOX9	1.91441	WT	PDMR		PDMR-773659.WES.P2-NQ8K19M745	RB1	RB1	3.98472	WT	PDMR
PDMR-512744.WES.P2-T59TN0UC2	FGFR3	FGFR3	7.33332	Mut	PDMR		PDMR-188146.WES.P2-KGVPN2	SOX9	SOX9	3.59735	WT	PDMR		PDMR-843126.WES.P0-CFV	RB1	RB1	3.74539	WT	PDMR
PDMR-512744.WES.P3-T59TN0UC1VC9	FGFR3	FGFR3	6.80952	Mut	PDMR		PDMR-188146.WES.P2-KGVPN5	SOX9	SOX9	3.56931	WT	PDMR		PDMR-843126.WES.P0-CFW	RB1	RB1	4.03977	WT	PDMR
PDMR-558786.WES.P1-FI8D07	FGFR3	FGFR3	0.516416	WT	PDMR		PDMR-192522.WES.P0-TCW	SOX9	SOX9	3.79042	WT	PDMR		PDMR-843126.WES.P1-CFVX39	RB1	RB1	2.64959	WT	PDMR
PDMR-558786.WES.P1-FJ0D01	FGFR3	FGFR3	5.80292	WT	PDMR		PDMR-192522.WES.P0-TCY	SOX9	SOX9	4.85229	WT	PDMR		PDMR-863532.WES.P1-J3YFF2	RB1	RB1	5.79844	WT	PDMR
PDMR-558786.WES.P1-FJ2D10	FGFR3	FGFR3	3.26583	WT	PDMR		PDMR-192522.WES.P1-TCWUJ6	SOX9	SOX9	4.63245	WT	PDMR		PDMR-863532.WES.P1-J6VF89	RB1	RB1	3.58556	WT	PDMR
PDMR-558786.WES.P2-FI8D05D58	FGFR3	FGFR3	1.82929	WT	PDMR		PDMR-192522.WES.P1-TCYTF7	SOX9	SOX9	4.44027	WT	PDMR		PDMR-863532.WES.P1-J7KFG5	RB1	RB1	5.55616	WT	PDMR
PDMR-558786.WES.P2-FJ2D12D65	FGFR3	FGFR3	4.41818	WT	PDMR		PDMR-192522.WES.P2-TCWUJ0XG2	SOX9	SOX9	4.93682	WT	PDMR		PDMR-863532.WES.P2-J6UF51FU0	RB1	RB1	5.6511	WT	PDMR
PDMR-593322.WES.P0-AT5	FGFR3	FGFR3	1.29157	WT	PDMR		PDMR-192522.WES.P2-TCYTG1WC7	SOX9	SOX9	4.43282	WT	PDMR		PDMR-891866.WES.P0-AR2	RB1	RB1	3.96953	WT	PDMR
PDMR-593322.WES.P2-AT4NU8M478	FGFR3	FGFR3	1.95629	WT	PDMR		PDMR-199195.WES.P0-VP2	SOX9	SOX9	5.39387	WT	PDMR		PDMR-891866.WES.P2-AR2E10M83	RB1	RB1	3.59341	WT	PDMR
PDMR-665939.WES.P0-YH1	FGFR3	FGFR3	1.8697	WT	PDMR		PDMR-199195.WES.P0-VP7	SOX9	SOX9	6.04684	WT	PDMR		PDMR-891866.WES.P4-AR2E10M82M831E07	RB1	RB1	3.70416	WT	PDMR
PDMR-665939.WES.P1-YH1W67	FGFR3	FGFR3	2.24583	WT	PDMR		PDMR-254851.WES.P0-QPJ	SOX9	SOX9	2.3802	WT	PDMR		PDMR-994946.WES.P1-A2EEY7	RB1	RB1	1.29017	Mut	PDMR
PDMR-665939.WES.P1-YH2X72	FGFR3	FGFR3	0.69127	WT	PDMR		PDMR-254851.WES.P1-QPHH31	SOX9	SOX9	2.84353	WT	PDMR		PDMR-994946.WES.P1-A3JEK4	RB1	RB1	2.00107	Mut	PDMR
PDMR-665939.WES.P1-YH2X73	FGFR3	FGFR3	0.663861	WT	PDMR		PDMR-259778.WES.P0-TWH	SOX9	SOX9	4.99181	WT	PDMR		PDMR-994946.WES.P1-A3JEK7	RB1	RB1	2.2303	Mut	PDMR
PDMR-665939.WES.P1-YH3XJ7	FGFR3	FGFR3	2.70699	WT	PDMR		PDMR-259778.WES.P1-TVVAN2	SOX9	SOX9	3.45834	WT	PDMR		PDMR-994946.WES.P2-A2EEY8C19	RB1	RB1	2.49218	Mut	PDMR
PDMR-681556.WES.P0-K4N	FGFR3	FGFR3	5.2362	WT	PDMR		PDMR-259778.WES.P1-TWGA01	SOX9	SOX9	4.33087	WT	PDMR		WU-0020.WES.P1	RB1	RB1	3.47437	WT	WU
PDMR-681556.WES.P0-K4Q	FGFR3	FGFR3	4.65438	WT	PDMR		PDMR-259778.WES.P2-TWHPK9A92	SOX9	SOX9	4.36609	WT	PDMR		WU-0069.WES.P1	RB1	RB1	5.03628	WT	WU
PDMR-681556.WES.P1-K4QY79	FGFR3	FGFR3	3.90998	WT	PDMR		PDMR-259778.WES.P2-TWHPK9A94	SOX9	SOX9	4.34502	WT	PDMR		WU-0107.WES.P1	RB1	RB1	4.24994	WT	WU
PDMR-681556.WES.P1-K4QY85	FGFR3	FGFR3	4.12341	WT	PDMR		PDMR-259778.WES.P3-TWHPK9A92AQ8	SOX9	SOX9	4.28814	WT	PDMR		PDMR-128128.WES.P0-L42-v2	BRAF	BRAF	3.5764	Mut	PDMR
PDMR-746718.WES.P0-X20	FGFR3	FGFR3	4.2397	Mut	PDMR		PDMR-273541.WES.P0-E79	SOX9	SOX9	4.90212	WT	PDMR		PDMR-128128.WES.P1-L43MZ1-v2	BRAF	BRAF	2.62919	Mut	PDMR
PDMR-746718.WES.P0-X22	FGFR3	FGFR3	5.60543	Mut	PDMR		PDMR-273541.WES.P1-E79A62	SOX9	SOX9	2.27739	WT	PDMR		PDMR-128128.WES.P1-L43MZ4-v2	BRAF	BRAF	3.71135	Mut	PDMR
PDMR-746718.WES.P0-X24	FGFR3	FGFR3	5.67626	Mut	PDMR		PDMR-273541.WES.P1-E79A63	SOX9	SOX9	4.45532	WT	PDMR		PDMR-128128.WES.P1-L44NT6-v2	BRAF	BRAF	3.86961	Mut	PDMR
PDMR-746718.WES.P1-X23XL1	FGFR3	FGFR3	6.21512	Mut	PDMR		PDMR-273541.WES.P2-E79A62F58	SOX9	SOX9	4.75613	WT	PDMR		PDMR-128128.WES.P2-L44NT9-v2	BRAF	BRAF	2.77799	Mut	PDMR
PDMR-746718.WES.P1-X24WG7	FGFR3	FGFR3	5.91243	Mut	PDMR		PDMR-276233.WES.P0-JT7	SOX9	SOX9	3.84935	WT	PDMR		PDMR-137849.WES.P0-TW7	BRAF	BRAF	5.88398	WT	PDMR
PDMR-772611.WES.P0-XCH	FGFR3	FGFR3	5.69203	WT	PDMR		PDMR-276233.WES.P1-JT7CX6	SOX9	SOX9	1.17643	WT	PDMR		PDMR-137849.WES.P0-TW8	BRAF	BRAF	5.4569	WT	PDMR
PDMR-772611.WES.P1-XCCM999	FGFR3	FGFR3	2.93007	WT	PDMR		PDMR-276233.WES.P1-QV0CT5	SOX9	SOX9	3.81339	WT	PDMR		PDMR-137849.WES.P1-TW7VT3	BRAF	BRAF	5.69925	WT	PDMR
PDMR-772611.WES.P1-XCHF32	FGFR3	FGFR3	5.50575	WT	PDMR		PDMR-276233.WES.P1-QW8J14	SOX9	SOX9	1.22419	WT	PDMR		PDMR-137849.WES.P2-TW7VT4	BRAF	BRAF	5.54684	WT	PDMR
PDMR-772611.WES.P2-XCCM998G73	FGFR3	FGFR3	5.18382	WT	PDMR		PDMR-276233.WES.P1-QW9CY2	SOX9	SOX9	4.07857	WT	PDMR		PDMR-137849.WES.P2-TW8VT6M270	BRAF	BRAF	5.86774	WT	PDMR
PDMR-772611.WES.P2-XCHF39H44	FGFR3	FGFR3	4.5171	WT	PDMR		PDMR-281562.WES.P0-PFP	SOX9	SOX9	3.74308	WT	PDMR		PDMR-156681.WES.P0-A26	BRAF	BRAF	3.14422	Mut	PDMR
PDMR-825997.WES.P0-E3H	FGFR3	FGFR3	3.45389	WT	PDMR		PDMR-281562.WES.P1-PFPG96	SOX9	SOX9	3.71558	WT	PDMR		PDMR-156681.WES.P3-A26A88AJ3AW1	BRAF	BRAF	4.68333	Mut	PDMR
PDMR-825997.WES.P2-E3HKN9NF7	FGFR3	FGFR3	2.95655	WT	PDMR		PDMR-281562.WES.P1-PGJPG1	SOX9	SOX9	2.74604	WT	PDMR		PDMR-156681.WES.P3-A26A88AJ4I88	BRAF	BRAF	3.05597	Mut	PDMR
PDMR-825997.WES.P3-E3HKP2LN6NU0	FGFR3	FGFR3	2.45921	WT	PDMR		PDMR-281562.WES.P2-PFPG94N92	SOX9	SOX9	0.573502	WT	PDMR		PDMR-156681.WES.P3-A26A89AJ5AW4	BRAF	BRAF	2.35686	Mut	PDMR
PDMR-825997.WES.P4-E3HKP2LN6NT7	FGFR3	FGFR3	1.75556	WT	PDMR		PDMR-281562.WES.P2-PFPG96P48	SOX9	SOX9	2.30454	WT	PDMR		PDMR-174941.WES.P0-DA3	BRAF	BRAF	4.41326	Mut	PDMR
PDMR-825997.WES.P5-E3HKP2LN6NT7	FGFR3	FGFR3	2.16758	WT	PDMR		PDMR-296347.WES.P1-U77V74	SOX9	SOX9	6.2345	WT	PDMR		PDMR-174941.WES.P1-DA3DW6	BRAF	BRAF	2.04781	WT	PDMR
PDMR-825997.WES.P6-E3HKP2LN6NT7	FGFR3	FGFR3	2.30239	WT	PDMR		PDMR-299373.WES.P0-EWF	SOX9	SOX9	4.77787	WT	PDMR		PDMR-174941.WES.P2-DA3DW5YB6	BRAF	BRAF	4.19073	Mut	PDMR
PDMR-855422.WES.P0-A65	FGFR3	FGFR3	3.88376	WT	PDMR		PDMR-299373.WES.P1-EWFE09	SOX9	SOX9	4.82452	WT	PDMR		PDMR-174941.WES.P2-DA4DZ7WS8	BRAF	BRAF	4.58527	Mut	PDMR
PDMR-855422.WES.P0-A67	FGFR3	FGFR3	3.9942	WT	PDMR		PDMR-299373.WES.P1-EWFE10	SOX9	SOX9	4.81137	WT	PDMR		PDMR-174941.WES.P3-DA3DW5YB6Z33	BRAF	BRAF	3.70719	Mut	PDMR
PDMR-855422.WES.P1-A65M128	FGFR3	FGFR3	4.3676	WT	PDMR		PDMR-299373.WES.P1-EWFE12	SOX9	SOX9	4.4751	WT	PDMR		PDMR-182917.WES.P0-JWP	BRAF	BRAF	5.09185	WT	PDMR
PDMR-855422.WES.P1-A67K89	FGFR3	FGFR3	1.64828	WT	PDMR		PDMR-299373.WES.P2-EWFE09G16	SOX9	SOX9	4.91084	WT	PDMR		PDMR-182917.WES.P1-JXKE22	BRAF	BRAF	6.04679	WT	PDMR
PDMR-855422.WES.P2-A65M129M318	FGFR3	FGFR3	2.64341	WT	PDMR		PDMR-299373.WES.P2-EWFE10G64	SOX9	SOX9	4.94442	WT	PDMR		PDMR-182917.WES.P1-JXKE24	BRAF	BRAF	4.98858	WT	PDMR
PDMR-855422.WES.P2-A65M129M320	FGFR3	FGFR3	0.995788	WT	PDMR		PDMR-328469.WES.P2-E9CF79N98	SOX9	SOX9	6.31358	Mut	PDMR		PDMR-182917.WES.P2-JXKE25NE7	BRAF	BRAF	5.12305	WT	PDMR
PDMR-883617.WES.P0-KGJ	FGFR3	FGFR3	3.44279	WT	PDMR		PDMR-328469.WES.P2-E9CF81N88	SOX9	SOX9	6.62362	Mut	PDMR		PDMR-283228.WES.P0-A04	BRAF	BRAF	4.74455	WT	PDMR
PDMR-883617.WES.P1-KGJW88	FGFR3	FGFR3	4.26335	WT	PDMR		PDMR-328469.WES.P2-E9CF81N89	SOX9	SOX9	5.91575	Mut	PDMR		PDMR-283228.WES.P2-A04VW4	BRAF	BRAF	4.25512	WT	PDMR
PDMR-883617.WES.P2-KGJW88Z65	FGFR3	FGFR3	4.58116	WT	PDMR		PDMR-328469.WES.P2-E9CF81N91	SOX9	SOX9	6.62345	Mut	PDMR		PDMR-283228.WES.P2-A04VW5UV9	BRAF	BRAF	3.5539	WT	PDMR
PDMR-883617.WES.P3-KGJW92	FGFR3	FGFR3	3.87464	WT	PDMR		PDMR-361931.WES.P0-QV3	SOX9	SOX9	0.359109	WT	PDMR		PDMR-299254.WES.P0-QP2	BRAF	BRAF	4.33217	Mut	PDMR
PDMR-889142.WES.P0-T53	FGFR3	FGFR3	4.3236	WT	PDMR		PDMR-361931.WES.P1-JT2J24	SOX9	SOX9	4.13176	WT	PDMR		PDMR-299254.WES.P1-QP3J47	BRAF	BRAF	4.14913	Mut	PDMR
PDMR-889142.WES.P0-T63	FGFR3	FGFR3	3.53416	WT	PDMR		PDMR-413561.WES.P2-HA0W01W68	SOX9	SOX9	3.11196	WT	PDMR		PDMR-299254.WES.P1-QU7JF3	BRAF	BRAF	4.43476	Mut	PDMR
PDMR-889142.WES.P1-T53TC4	FGFR3	FGFR3	1.91116	WT	PDMR		PDMR-431354.WES.P0-VI2	SOX9	SOX9	4.03848	WT	PDMR		PDMR-299254.WES.P1-QU7JF6	BRAF	BRAF	4.11695	Mut	PDMR
PDMR-889142.WES.P1-T64TF1	FGFR3	FGFR3	2.34396	WT	PDMR		PDMR-431354.WES.P0-VI3	SOX9	SOX9	4.51059	WT	PDMR		PDMR-425362.WES.P1-AY7U79	BRAF	BRAF	3.02102	Mut	PDMR
PDMR-889142.WES.P3-T64TF0TL0U26	FGFR3	FGFR3	4.605	WT	PDMR		PDMR-431354.WES.P1-VI2M192	SOX9	SOX9	1.95893	WT	PDMR		PDMR-425362.WES.P1-AY7U82	BRAF	BRAF	3.06007	Mut	PDMR
PDMR-889142.WES.P4-T63TC7TS1U23UL4	FGFR3	FGFR3	3.46351	WT	PDMR		PDMR-431354.WES.P1-VI3M54	SOX9	SOX9	3.73093	WT	PDMR		PDMR-425362.WES.P2-AY7U81T63	BRAF	BRAF	4.68206	Mut	PDMR
PDMR-BL0293.WES.P3-M671	FGFR3	FGFR3	0.450218	WT	PDMR		PDMR-431354.WES.P2-VI2M190K12	SOX9	SOX9	3.91102	WT	PDMR		PDMR-476673.WES.P0-EGG	BRAF	BRAF	4.18532	Mut	PDMR
PDMR-BL0293.WES.P4-M671M14	FGFR3	FGFR3	0.0181641	WT	PDMR		PDMR-435261.WES.P0-H23	SOX9	SOX9	1.14405	WT	PDMR		PDMR-476673.WES.P1-EGGDD2	BRAF	BRAF	4.90339	Mut	PDMR
PDMR-BL0293.WES.P4-M671M16	FGFR3	FGFR3	0.0169444	WT	PDMR		PDMR-435261.WES.P1-H22KM3	SOX9	SOX9	6.23109	WT	PDMR		PDMR-476673.WES.P2-EGGDC8FP7	BRAF	BRAF	4.95101	Mut	PDMR
PDMR-BL0293.WES.P5-M672M291M321	FGFR3	FGFR3	0.0501705	WT	PDMR		PDMR-435261.WES.P1-H24M828	SOX9	SOX9	2.78184	WT	PDMR		PDMR-476673.WES.P2-EGGDD3FQ3	BRAF	BRAF	5.07015	Mut	PDMR
PDMR-BL0293.WES.P5-M672M291M323	FGFR3	FGFR3	0.0504605	WT	PDMR		PDMR-435261.WES.P1-H25M89	SOX9	SOX9	2.17858	WT	PDMR		PDMR-476673.WES.P3-EGGDC8FP8HY7	BRAF	BRAF	5.21215	Mut	PDMR
PDMR-BL0382.WES.P2-M662	FGFR3	FGFR3	6.25174	WT	PDMR		PDMR-439126.WES.P1-LW0P40	SOX9	SOX9	5.09186	WT	PDMR		PDMR-515677.WES.P0-A07	BRAF	BRAF	2.49737	WT	PDMR
PDMR-BL0382.WES.P3-M662M18	FGFR3	FGFR3	4.18736	WT	PDMR		PDMR-439126.WES.P2-LV9P72UD0	SOX9	SOX9	4.66885	WT	PDMR		PDMR-515677.WES.P1-A05M255	BRAF	BRAF	2.96737	WT	PDMR
PDMR-BL0382.WES.P3-M664M220	FGFR3	FGFR3	5.80674	WT	PDMR		PDMR-439126.WES.P2-LW0P33QP0	SOX9	SOX9	1.45162	WT	PDMR		PDMR-515677.WES.P1-A06M259	BRAF	BRAF	3.01949	WT	PDMR
PDMR-BL0479.WES.P2-M23	FGFR3	FGFR3	3.46747	WT	PDMR		PDMR-451658.WES.P0-E10	SOX9	SOX9	4.16125	WT	PDMR		PDMR-515677.WES.P1-A07M216	BRAF	BRAF	3.6496	WT	PDMR
PDMR-BL0479.WES.P3-M22M200	FGFR3	FGFR3	1.30025	WT	PDMR		PDMR-451658.WES.P1-E08FJ7	SOX9	SOX9	2.80131	WT	PDMR		PDMR-515677.WES.P1-A08M221	BRAF	BRAF	1.77541	WT	PDMR
PDMR-BL0479.WES.P3-M23M205	FGFR3	FGFR3	2.13846	WT	PDMR		PDMR-451658.WES.P1-E09G26	SOX9	SOX9	3.86266	WT	PDMR		PDMR-563396.WES.P0-KP0	BRAF	BRAF	5.37779	Mut	PDMR
PDMR-BL0479.WES.P3-M24M216	FGFR3	FGFR3	3.30057	WT	PDMR		PDMR-451658.WES.P1-E12H76	SOX9	SOX9	3.67515	WT	PDMR		PDMR-563396.WES.P1-KN9L92	BRAF	BRAF	4.60325	Mut	PDMR
PDMR-BL0479.WES.P4-M23M205M318	FGFR3	FGFR3	3.70546	WT	PDMR		PDMR-466732.WES.P0-TB5	SOX9	SOX9	2.79271	Mut	PDMR		PDMR-563396.WES.P1-KP1LD4	BRAF	BRAF	4.68576	Mut	PDMR
PDMR-BL0479.WES.P5-M23M207M324M413	FGFR3	FGFR3	2.84844	WT	PDMR		PDMR-466732.WES.P0-TB6	SOX9	SOX9	0.931342	Mut	PDMR		PDMR-563396.WES.P1-KP1LD5	BRAF	BRAF	5.41717	Mut	PDMR
WU-0029.WES.P0	FGFR3	FGFR3	3.60965	WT	WU		PDMR-466732.WES.P1-TB5TU5	SOX9	SOX9	2.26405	Mut	PDMR		PDMR-563396.WES.P2-KN9L97-M706	BRAF	BRAF	5.12031	Mut	PDMR
WU-0029.WES.P1	FGFR3	FGFR3	3.98518	WT	WU		PDMR-466732.WES.P1-TB6TP2	SOX9	SOX9	2.37425	Mut	PDMR		PDMR-563396.WES.P2-KN9L97-M710	BRAF	BRAF	5.03808	Mut	PDMR
WU-0029.WES.P2	FGFR3	FGFR3	3.85809	WT	WU		PDMR-466732.WES.P2-TB5TU6UA7	SOX9	SOX9	1.67504	Mut	PDMR		PDMR-633993.WES.P0-VI7	BRAF	BRAF	4.64419	Mut	PDMR
WU-0029.WES.P3	FGFR3	FGFR3	2.90296	WT	WU		PDMR-466732.WES.P2-TB6TP4UC0	SOX9	SOX9	2.58364	Mut	PDMR		PDMR-633993.WES.P1-VI7QT0	BRAF	BRAF	2.81972	Mut	PDMR
WU-0030.WES.P2	FGFR3	FGFR3	3.33932	WT	WU		PDMR-475296.WES.P0-KPT	SOX9	SOX9	4.65131	WT	PDMR		PDMR-633993.WES.P2-VI5E39F06	BRAF	BRAF	4.75905	Mut	PDMR
WU-0034.WES.P2	FGFR3	FGFR3	2.71952	WT	WU		PDMR-475296.WES.P1-KPNPN8	SOX9	SOX9	2.28412	WT	PDMR		PDMR-695221.WES.P1-VV9M16	BRAF	BRAF	4.08112	WT	PDMR
WU-0049.WES.P2	FGFR3	FGFR3	6.04901	WT	WU		PDMR-475296.WES.P1-KPNPN9	SOX9	SOX9	5.21873	WT	PDMR		PDMR-695221.WES.P1-VV9M18	BRAF	BRAF	2.34531	WT	PDMR
WU-0075.WES.P2	FGFR3	FGFR3	6.2544	Mut	WU		PDMR-475296.WES.P1-KPNPP2	SOX9	SOX9	2.37663	WT	PDMR		PDMR-695221.WES.P1-VV9M19	BRAF	BRAF	2.70549	WT	PDMR
PDMR-139182.WES.P0-IL5	RB1	RB1	4.81257	WT	PDMR		PDMR-475296.WES.P1-KPTPP9	SOX9	SOX9	0.654878	WT	PDMR		PDMR-695221.WES.P2-VV9M19M98	BRAF	BRAF	2.44217	WT	PDMR
PDMR-139182.WES.P0-IL6	RB1	RB1	4.72481	WT	PDMR		PDMR-475296.WES.P2-KPTPP9	SOX9	SOX9	0.82211	WT	PDMR		PDMR-695669.WES.P0-WR6	BRAF	BRAF	4.13011	Mut	PDMR
PDMR-139182.WES.P1-IL3M363	RB1	RB1	4.73161	WT	PDMR		PDMR-479181.WES.P0-TG3	SOX9	SOX9	3.63434	WT	PDMR		PDMR-695669.WES.P0-WR7	BRAF	BRAF	4.49932	Mut	PDMR
PDMR-139182.WES.P1-IL4M367	RB1	RB1	4.81871	WT	PDMR		PDMR-479181.WES.P0-TG4	SOX9	SOX9	1.54155	WT	PDMR		PDMR-695669.WES.P1-WR6VC5	BRAF	BRAF	4.55227	Mut	PDMR
PDMR-139182.WES.P2-IL3M362	RB1	RB1	4.60102	WT	PDMR		PDMR-479181.WES.P1-TG3U89	SOX9	SOX9	4.00408	WT	PDMR		PDMR-695669.WES.P1-WR6VC6	BRAF	BRAF	4.44377	Mut	PDMR
PDMR-139182.WES.P2-IL6M499J82	RB1	RB1	4.58375	WT	PDMR		PDMR-479181.WES.P1-TG4U97	SOX9	SOX9	2.84555	WT	PDMR		PDMR-695669.WES.P1-WR7V96	BRAF	BRAF	4.04955	Mut	PDMR
PDMR-146476.WES.P1-E19YJ0	RB1	RB1	0.748583	WT	PDMR		PDMR-479181.WES.P2-TG3U88VJ1	SOX9	SOX9	5.25566	WT	PDMR		PDMR-695669.WES.P1-WR8VB8	BRAF	BRAF	3.83431	Mut	PDMR
PDMR-146476.WES.P1-E20F07	RB1	RB1	1.36738	WT	PDMR		PDMR-479181.WES.P2-TG4U98UZ8	SOX9	SOX9	4.13724	WT	PDMR		PDMR-773659.WES.P0-NQ6	BRAF	BRAF	5.07973	Mut	PDMR
PDMR-159449.WES.P0-KNH	RB1	RB1	2.59308	WT	PDMR		PDMR-483684.WES.P0-YYC	SOX9	SOX9	4.29808	WT	PDMR		PDMR-773659.WES.P0-NQ8	BRAF	BRAF	5.22851	Mut	PDMR
PDMR-159449.WES.P1-KNHY54	RB1	RB1	2.53936	WT	PDMR		PDMR-483684.WES.P1-YYCAV0	SOX9	SOX9	4.48619	WT	PDMR		PDMR-773659.WES.P1-NQ6E39	BRAF	BRAF	5.23836	Mut	PDMR
PDMR-159449.WES.P1-KNHY57	RB1	RB1	3.24569	WT	PDMR		PDMR-483684.WES.P2-YYCAV1C56	SOX9	SOX9	4.62404	WT	PDMR		PDMR-773659.WES.P1-NQ8K16	BRAF	BRAF	3.50708	Mut	PDMR
PDMR-159449.WES.P2-KNHY53B09	RB1	RB1	3.87863	WT	PDMR		PDMR-483684.WES.P3-YYCAV1C55E15	SOX9	SOX9	0.313347	WT	PDMR		PDMR-773659.WES.P1-NQ8K17	BRAF	BRAF	3.8245	Mut	PDMR
PDMR-159449.WES.P2-KNHY53B13	RB1	RB1	2.3925	WT	PDMR		PDMR-483684.WES.P3-YYCAV1C55E16	SOX9	SOX9	0.501303	WT	PDMR		PDMR-773659.WES.P2-NQ8K19M745	BRAF	BRAF	3.94893	Mut	PDMR
PDMR-159449.WES.P2-KNHY53B17	RB1	RB1	3.57489	WT	PDMR		PDMR-512936.WES.P0-EVP	SOX9	SOX9	0.884469	WT	PDMR		PDMR-843126.WES.P0-CFV	BRAF	BRAF	2.96856	WT	PDMR
PDMR-222454.WES.P1-A00W56	RB1	RB1	1.49486	Mut	PDMR		PDMR-512936.WES.P1-EVPCX7	SOX9	SOX9	1.86219	WT	PDMR		PDMR-843126.WES.P0-CFW	BRAF	BRAF	3.30923	WT	PDMR
PDMR-222454.WES.P2-A00W58M196	RB1	RB1	1.9711	Mut	PDMR		PDMR-512936.WES.P2-EVPD04DV7	SOX9	SOX9	0.9361	WT	PDMR		PDMR-843126.WES.P1-CFVX39	BRAF	BRAF	2.08887	WT	PDMR
PDMR-222454.WES.P2-A00W58M199	RB1	RB1	1.74965	Mut	PDMR		PDMR-512936.WES.P3-EVPD04DV8FW7	SOX9	SOX9	0.736589	WT	PDMR		PDMR-863532.WES.P1-J3YFF2	BRAF	BRAF	5.23784	Mut	PDMR
PDMR-227169.WES.P0-JN2	RB1	RB1	3.94783	WT	PDMR		PDMR-514821.WES.P0-Q0W	SOX9	SOX9	6.27506	Mut	PDMR		PDMR-863532.WES.P1-J6VF89	BRAF	BRAF	1.87642	Mut	PDMR
PDMR-227169.WES.P0-JN4	RB1	RB1	2.7618	WT	PDMR		PDMR-514821.WES.P1-P1XG99	SOX9	SOX9	6.19731	Mut	PDMR		PDMR-863532.WES.P1-J7KFG5	BRAF	BRAF	4.73216	Mut	PDMR
PDMR-227169.WES.P1-JN2KM6	RB1	RB1	3.26455	WT	PDMR		PDMR-514821.WES.P1-P1XJ39	SOX9	SOX9	5.26134	Mut	PDMR		PDMR-863532.WES.P2-J6UF51FU0	BRAF	BRAF	5.00014	Mut	PDMR
PDMR-227169.WES.P1-JN4K42	RB1	RB1	3.46037	WT	PDMR		PDMR-514821.WES.P1-Q0WJ52	SOX9	SOX9	6.18191	Mut	PDMR		PDMR-891866.WES.P0-AR2	BRAF	BRAF	3.7756	WT	PDMR
PDMR-227169.WES.P2-JN4K38KL3	RB1	RB1	3.23807	WT	PDMR		PDMR-514821.WES.P2-P1XJ03P13	SOX9	SOX9	6.08983	Mut	PDMR		PDMR-891866.WES.P2-AR2E10M83	BRAF	BRAF	3.45292	WT	PDMR
PDMR-243952.WES.P0-A20	RB1	RB1	3.41558	Mut	PDMR		PDMR-519858.WES.P0-T24	SOX9	SOX9	4.72266	WT	PDMR		PDMR-891866.WES.P4-AR2E10M82M831E07	BRAF	BRAF	3.0183	WT	PDMR
PDMR-243952.WES.P1-A20M882	RB1	RB1	4.00857	Mut	PDMR		PDMR-519858.WES.P2-T24TK6UD8	SOX9	SOX9	4.86277	WT	PDMR		PDMR-994946.WES.P1-A2EEY7	BRAF	BRAF	2.60486	WT	PDMR
PDMR-243952.WES.P1-A20M883	RB1	RB1	2.72577	Mut	PDMR		PDMR-519858.WES.P2-T24TK8U95	SOX9	SOX9	4.53453	WT	PDMR		PDMR-994946.WES.P1-A3JEK4	BRAF	BRAF	4.61189	WT	PDMR
PDMR-243952.WES.P2-A20M884M242	RB1	RB1	2.60807	Mut	PDMR		PDMR-519858.WES.P3-T24TK6UD6V01	SOX9	SOX9	3.53067	WT	PDMR		PDMR-994946.WES.P1-A3JEK7	BRAF	BRAF	4.04511	WT	PDMR
PDMR-243952.WES.P2-A20M886M999	RB1	RB1	2.78367	Mut	PDMR		PDMR-519858.WES.P3-T24TK7U91V04	SOX9	SOX9	4.27394	WT	PDMR		PDMR-994946.WES.P2-A2EEY8C19	BRAF	BRAF	4.80193	WT	PDMR
PDMR-251477.WES.P0-NT7	RB1	RB1	5.57953	WT	PDMR		PDMR-519858.WES.P3-T24TK8U94V07	SOX9	SOX9	0.995144	WT	PDMR		WU-0020.WES.P1	BRAF	BRAF	3.21718	WT	WU
PDMR-251477.WES.P1-NT5M287	RB1	RB1	5.19175	WT	PDMR		PDMR-524269.WES.P1-E8YH47	SOX9	SOX9	1.25171	WT	PDMR		WU-0069.WES.P1	BRAF	BRAF	2.5126	WT	WU
PDMR-251477.WES.P2-NT7M443-QT8	RB1	RB1	5.42382	WT	PDMR		PDMR-524269.WES.P2-E8YH47HQ7	SOX9	SOX9	4.20541	WT	PDMR		WU-0107.WES.P1	BRAF	BRAF	2.02417	WT	WU
PDMR-251477.WES.P2-NT7M443-QU1	RB1	RB1	5.12143	WT	PDMR		PDMR-524269.WES.P2-E8YH49HP2	SOX9	SOX9	4.41	WT	PDMR		PDMR-128128.WES.P0-L42-v2	CDKN2A	CDKN2A	4.56499	WT	PDMR
PDMR-251477.WES.P3-NT7M443-QT9	RB1	RB1	5.2764	WT	PDMR		PDMR-524269.WES.P2-E8YH49HP4	SOX9	SOX9	3.94635	WT	PDMR		PDMR-128128.WES.P1-L43MZ1-v2	CDKN2A	CDKN2A	4.68151	WT	PDMR
PDMR-251477.WES.P4-NT7M443-QT9	RB1	RB1	5.18276	WT	PDMR		PDMR-625472.WES.P0-H68	SOX9	SOX9	2.74131	WT	PDMR		PDMR-128128.WES.P1-L43MZ4-v2	CDKN2A	CDKN2A	4.18664	WT	PDMR
PDMR-261386.WES.P0-N70	RB1	RB1	2.85267	WT	PDMR		PDMR-625472.WES.P0-H69	SOX9	SOX9	0.79717	WT	PDMR		PDMR-128128.WES.P1-L44NT6-v2	CDKN2A	CDKN2A	4.99221	WT	PDMR
PDMR-261386.WES.P1-N69M989	RB1	RB1	3.92474	WT	PDMR		PDMR-625472.WES.P1-H67WG0	SOX9	SOX9	2.63366	WT	PDMR		PDMR-128128.WES.P2-L44NT9-v2	CDKN2A	CDKN2A	5.46213	WT	PDMR
PDMR-261386.WES.P1-N70P05	RB1	RB1	2.23716	WT	PDMR		PDMR-625472.WES.P1-H68WG3	SOX9	SOX9	4.14323	WT	PDMR		PDMR-137849.WES.P0-TW7	CDKN2A	CDKN2A	0	WT	PDMR
PDMR-281475.WES.P0-QA3	RB1	RB1	1.85392	WT	PDMR		PDMR-625472.WES.P1-H69HC1	SOX9	SOX9	4.57457	WT	PDMR		PDMR-137849.WES.P0-TW8	CDKN2A	CDKN2A	0.0380973	WT	PDMR
PDMR-281475.WES.P1-QA3F15	RB1	RB1	2.12179	WT	PDMR		PDMR-625472.WES.P1-H70HC4	SOX9	SOX9	4.05933	WT	PDMR		PDMR-137849.WES.P1-TW7VT3	CDKN2A	CDKN2A	0	WT	PDMR
PDMR-281475.WES.P1-QA4F22	RB1	RB1	2.1389	WT	PDMR		PDMR-714174.WES.P0-T7T	SOX9	SOX9	3.10685	WT	PDMR		PDMR-137849.WES.P2-TW7VT4	CDKN2A	CDKN2A	0	WT	PDMR
PDMR-281475.WES.P2-QA3F15HN7	RB1	RB1	1.53507	WT	PDMR		PDMR-714174.WES.P1-T7TB80	SOX9	SOX9	3.76778	WT	PDMR		PDMR-137849.WES.P2-TW8VT6M270	CDKN2A	CDKN2A	0	WT	PDMR
PDMR-281475.WES.P2-QA4F23G21	RB1	RB1	1.71411	WT	PDMR		PDMR-714174.WES.P1-T7TB81	SOX9	SOX9	1.46473	WT	PDMR		PDMR-156681.WES.P0-A26	CDKN2A	CDKN2A	2.68012	WT	PDMR
PDMR-281475.WES.P3-QA4F21G30KG7	RB1	RB1	1.90766	Mut	PDMR		PDMR-714174.WES.P2-T7TB80F29	SOX9	SOX9	4.37272	WT	PDMR		PDMR-156681.WES.P3-A26A88AJ3AW1	CDKN2A	CDKN2A	3.89445	WT	PDMR
PDMR-324938.WES.P1-AV2T72	RB1	RB1	5.31171	WT	PDMR		PDMR-714841.WES.P0-KV6	SOX9	SOX9	3.67189	WT	PDMR		PDMR-156681.WES.P3-A26A88AJ4I88	CDKN2A	CDKN2A	1.86278	WT	PDMR
PDMR-324938.WES.P2-AV2T68P83	RB1	RB1	5.63752	WT	PDMR		PDMR-714841.WES.P0-KV7	SOX9	SOX9	1.62874	WT	PDMR		PDMR-156681.WES.P3-A26A89AJ5AW4	CDKN2A	CDKN2A	1.06782	WT	PDMR
PDMR-324938.WES.P2-AV5T71P86	RB1	RB1	5.44138	WT	PDMR		PDMR-714841.WES.P1-KV6MG5	SOX9	SOX9	3.44412	WT	PDMR		PDMR-174941.WES.P0-DA3	CDKN2A	CDKN2A	1.49949	WT	PDMR
PDMR-324938.WES.P2-AV5T71P88	RB1	RB1	5.1312	WT	PDMR		PDMR-714841.WES.P1-KV9MH0	SOX9	SOX9	2.33634	WT	PDMR		PDMR-174941.WES.P1-DA3DW6	CDKN2A	CDKN2A	0.538762	WT	PDMR
PDMR-324938.WES.P3-AV2T68P82	RB1	RB1	5.44298	WT	PDMR		PDMR-714841.WES.P2-KV6MF7NX7	SOX9	SOX9	1.77716	WT	PDMR		PDMR-174941.WES.P2-DA3DW5YB6	CDKN2A	CDKN2A	1.55715	WT	PDMR
PDMR-343268.WES.P0-Z41	RB1	RB1	3.92528	WT	PDMR		PDMR-714841.WES.P3-KV6MF7NX6M067	SOX9	SOX9	2.95716	WT	PDMR		PDMR-174941.WES.P2-DA4DZ7WS8	CDKN2A	CDKN2A	1.74561	WT	PDMR
PDMR-343268.WES.P1-Z41Q90	RB1	RB1	4.54772	WT	PDMR		PDMR-722911.WES.P1-HFNH28	SOX9	SOX9	3.9092	WT	PDMR		PDMR-174941.WES.P3-DA3DW5YB6Z33	CDKN2A	CDKN2A	1.71855	WT	PDMR
PDMR-343268.WES.P1-Z41Q95	RB1	RB1	4.72198	WT	PDMR		PDMR-722911.WES.P2-HFNH28HF5	SOX9	SOX9	1.94994	WT	PDMR		PDMR-182917.WES.P0-JWP	CDKN2A	CDKN2A	0.331603	WT	PDMR
PDMR-343268.WES.P2-Z41Q86QS8	RB1	RB1	5.7503	WT	PDMR		PDMR-722911.WES.P2-HFNH35HP8	SOX9	SOX9	3.96543	WT	PDMR		PDMR-182917.WES.P1-JXKE22	CDKN2A	CDKN2A	0.345623	WT	PDMR
PDMR-343268.WES.P3-Z41Q89	RB1	RB1	4.78154	WT	PDMR		PDMR-722911.WES.P3-HFNH29HG2K56	SOX9	SOX9	3.74439	WT	PDMR		PDMR-182917.WES.P1-JXKE24	CDKN2A	CDKN2A	0.339708	WT	PDMR
PDMR-394772.WES.P0-AQ3	RB1	RB1	4.07384	WT	PDMR		PDMR-746538.WES.P0-YR4	SOX9	SOX9	3.6415	WT	PDMR		PDMR-182917.WES.P2-JXKE25NE7	CDKN2A	CDKN2A	0.264533	WT	PDMR
PDMR-394772.WES.P1-AQ2V67	RB1	RB1	4.08093	WT	PDMR		PDMR-746538.WES.P1-YR4W41	SOX9	SOX9	2.68467	WT	PDMR		PDMR-283228.WES.P0-A04	CDKN2A	CDKN2A	3.90452	WT	PDMR
PDMR-416634.WES.P0-A08	RB1	RB1	4.24262	WT	PDMR		PDMR-746538.WES.P1-YR5XK1	SOX9	SOX9	5.0741	WT	PDMR		PDMR-283228.WES.P2-A04VW4	CDKN2A	CDKN2A	3.45114	WT	PDMR
PDMR-416634.WES.P1-A08A75	RB1	RB1	3.87332	WT	PDMR		PDMR-746538.WES.P1-YR5XK2	SOX9	SOX9	5.67879	WT	PDMR		PDMR-283228.WES.P2-A04VW5UV9	CDKN2A	CDKN2A	3.43447	WT	PDMR
PDMR-416634.WES.P1-A08A76	RB1	RB1	4.17161	WT	PDMR		PDMR-746538.WES.P1-YR6XW8	SOX9	SOX9	3.20964	WT	PDMR		PDMR-299254.WES.P0-QP2	CDKN2A	CDKN2A	0.0802714	WT	PDMR
PDMR-416634.WES.P2-A08A77AQ6	RB1	RB1	3.93404	WT	PDMR		PDMR-746538.WES.P1-YR7XR3	SOX9	SOX9	2.10969	WT	PDMR		PDMR-299254.WES.P1-QP3J47	CDKN2A	CDKN2A	0.0309065	WT	PDMR
PDMR-456648.WES.P0-U82	RB1	RB1	1.84346	Mut	PDMR		PDMR-753774.WES.P0-H2V	SOX9	SOX9	5.43028	WT	PDMR		PDMR-299254.WES.P1-QU7JF3	CDKN2A	CDKN2A	0	WT	PDMR
PDMR-456648.WES.P1-U79Q49	RB1	RB1	1.93374	Mut	PDMR		PDMR-753774.WES.P1-H2VFV9	SOX9	SOX9	5.1215	WT	PDMR		PDMR-299254.WES.P1-QU7JF6	CDKN2A	CDKN2A	0	WT	PDMR
PDMR-456648.WES.P1-U79Q50	RB1	RB1	1.50509	Mut	PDMR		PDMR-753774.WES.P1-H9UFY8	SOX9	SOX9	5.40519	WT	PDMR		PDMR-425362.WES.P1-AY7U79	CDKN2A	CDKN2A	6.82945	WT	PDMR
PDMR-456648.WES.P2-U79Q48M186	RB1	RB1	2.18874	Mut	PDMR		PDMR-756784.WES.P0-FU8	SOX9	SOX9	5.84494	WT	PDMR		PDMR-425362.WES.P1-AY7U82	CDKN2A	CDKN2A	6.56354	WT	PDMR
PDMR-459534.WES.P0-C4H	RB1	RB1	1.59089	WT	PDMR		PDMR-756784.WES.P1-FU8DY0	SOX9	SOX9	2.20943	WT	PDMR		PDMR-425362.WES.P2-AY7U81T63	CDKN2A	CDKN2A	6.45751	WT	PDMR
PDMR-459534.WES.P0-C4N	RB1	RB1	1.24441	WT	PDMR		PDMR-756784.WES.P1-FV0WF4	SOX9	SOX9	6.25146	WT	PDMR		PDMR-476673.WES.P0-EGG	CDKN2A	CDKN2A	0.0628484	WT	PDMR
PDMR-459534.WES.P1-C4KU56	RB1	RB1	1.39324	WT	PDMR		PDMR-756784.WES.P2-FU8DY2WR7	SOX9	SOX9	3.97524	WT	PDMR		PDMR-476673.WES.P1-EGGDD2	CDKN2A	CDKN2A	0.370821	WT	PDMR
PDMR-459534.WES.P1-C4NUC4	RB1	RB1	0.548193	WT	PDMR		PDMR-756784.WES.P2-FU8DY4WU1	SOX9	SOX9	5.95621	WT	PDMR		PDMR-476673.WES.P2-EGGDC8FP7	CDKN2A	CDKN2A	0.546736	WT	PDMR
PDMR-512744.WES.P1-T59TM8	RB1	RB1	5.7112	WT	PDMR		PDMR-762968.WES.P0-YP8	SOX9	SOX9	4.54586	WT	PDMR		PDMR-476673.WES.P2-EGGDD3FQ3	CDKN2A	CDKN2A	0.761352	WT	PDMR
PDMR-512744.WES.P2-T59TM9UN5	RB1	RB1	5.12826	WT	PDMR		PDMR-762968.WES.P0-YQ0	SOX9	SOX9	0.656012	WT	PDMR		PDMR-476673.WES.P3-EGGDC8FP8HY7	CDKN2A	CDKN2A	0.349972	WT	PDMR
PDMR-512744.WES.P2-T59TN0UC2	RB1	RB1	5.47176	WT	PDMR		PDMR-762968.WES.P1-YP9WU8	SOX9	SOX9	0.772669	WT	PDMR		PDMR-515677.WES.P0-A07	CDKN2A	CDKN2A	4.21213	WT	PDMR
PDMR-512744.WES.P3-T59TN0UC1VC9	RB1	RB1	5.30939	WT	PDMR		PDMR-762968.WES.P1-YQ0W10	SOX9	SOX9	2.06221	WT	PDMR		PDMR-515677.WES.P1-A05M255	CDKN2A	CDKN2A	5.1219	WT	PDMR
PDMR-558786.WES.P1-FI8D07	RB1	RB1	4.04208	WT	PDMR		PDMR-779769.WES.P1-VR7WA7	SOX9	SOX9	4.7727	WT	PDMR		PDMR-515677.WES.P1-A06M259	CDKN2A	CDKN2A	4.34439	WT	PDMR
PDMR-558786.WES.P1-FJ0D01	RB1	RB1	4.45601	WT	PDMR		PDMR-779769.WES.P1-VS0DY7	SOX9	SOX9	3.76791	WT	PDMR		PDMR-515677.WES.P1-A07M216	CDKN2A	CDKN2A	4.06437	WT	PDMR
PDMR-558786.WES.P1-FJ2D10	RB1	RB1	4.23907	WT	PDMR		PDMR-779769.WES.P3-VS0DY7WQ3Z21	SOX9	SOX9	2.19002	WT	PDMR		PDMR-515677.WES.P1-A08M221	CDKN2A	CDKN2A	4.73879	WT	PDMR
PDMR-558786.WES.P2-FI8D05D58	RB1	RB1	3.80984	WT	PDMR		PDMR-779769.WES.P3-VS0DY7WQ5C22	SOX9	SOX9	5.35885	WT	PDMR		PDMR-563396.WES.P0-KP0	CDKN2A	CDKN2A	0.0961143	WT	PDMR
PDMR-558786.WES.P2-FJ2D12D65	RB1	RB1	4.00339	WT	PDMR		PDMR-782815.WES.P0-W55	SOX9	SOX9	3.33828	WT	PDMR		PDMR-563396.WES.P1-KN9L92	CDKN2A	CDKN2A	0	WT	PDMR
PDMR-593322.WES.P0-AT5	RB1	RB1	1.96128	Mut	PDMR		PDMR-782815.WES.P0-W57	SOX9	SOX9	4.71242	WT	PDMR		PDMR-563396.WES.P1-KP1LD4	CDKN2A	CDKN2A	0	WT	PDMR
PDMR-593322.WES.P2-AT4NU8M478	RB1	RB1	2.14509	Mut	PDMR		PDMR-782815.WES.P1-W56V91	SOX9	SOX9	5.64594	WT	PDMR		PDMR-563396.WES.P1-KP1LD5	CDKN2A	CDKN2A	0.018052	WT	PDMR
PDMR-665939.WES.P0-YH1	RB1	RB1	1.39368	WT	PDMR		PDMR-782815.WES.P1-W58V09	SOX9	SOX9	4.89583	WT	PDMR		PDMR-563396.WES.P2-KN9L97-M706	CDKN2A	CDKN2A	0.0412768	WT	PDMR
PDMR-665939.WES.P1-YH1W67	RB1	RB1	0.736511	WT	PDMR		PDMR-782815.WES.P1-W58V10	SOX9	SOX9	3.6693	WT	PDMR		PDMR-563396.WES.P2-KN9L97-M710	CDKN2A	CDKN2A	0.0719456	WT	PDMR
PDMR-665939.WES.P1-YH2X72	RB1	RB1	1.02989	WT	PDMR		PDMR-782815.WES.P1-W59V13	SOX9	SOX9	1.61986	WT	PDMR		PDMR-633993.WES.P0-VI7	CDKN2A	CDKN2A	5.73559	Mut	PDMR
PDMR-665939.WES.P1-YH2X73	RB1	RB1	0.878309	WT	PDMR		PDMR-817829.WES.P0-KXP	SOX9	SOX9	4.80382	WT	PDMR		PDMR-633993.WES.P1-VI7QT0	CDKN2A	CDKN2A	5.0548	Mut	PDMR
PDMR-665939.WES.P1-YH3XJ7	RB1	RB1	1.63632	WT	PDMR		PDMR-817829.WES.P1-KXPPE6	SOX9	SOX9	5.08152	WT	PDMR		PDMR-633993.WES.P2-VI5E39F06	CDKN2A	CDKN2A	6.84205	Mut	PDMR
PDMR-681556.WES.P0-K4N	RB1	RB1	4.81488	WT	PDMR		PDMR-817829.WES.P1-KXQPA1	SOX9	SOX9	4.42955	WT	PDMR		PDMR-695221.WES.P1-VV9M16	CDKN2A	CDKN2A	3.6637	WT	PDMR
PDMR-681556.WES.P0-K4Q	RB1	RB1	4.98601	WT	PDMR		PDMR-817829.WES.P1-KXQPA4	SOX9	SOX9	1.94625	WT	PDMR		PDMR-695221.WES.P1-VV9M18	CDKN2A	CDKN2A	3.62737	WT	PDMR
PDMR-681556.WES.P1-K4QY79	RB1	RB1	4.64676	WT	PDMR		PDMR-825966.WES.P0-U7A	SOX9	SOX9	0.546523	WT	PDMR		PDMR-695221.WES.P1-VV9M19	CDKN2A	CDKN2A	2.691	WT	PDMR
PDMR-681556.WES.P1-K4QY85	RB1	RB1	4.65151	WT	PDMR		PDMR-825966.WES.P0-U7C	SOX9	SOX9	2.32091	WT	PDMR		PDMR-695221.WES.P2-VV9M19M98	CDKN2A	CDKN2A	4.04726	WT	PDMR
PDMR-746718.WES.P0-X20	RB1	RB1	4.27334	WT	PDMR		PDMR-825966.WES.P1-U7AN51	SOX9	SOX9	2.9176	WT	PDMR		PDMR-695669.WES.P0-WR6	CDKN2A	CDKN2A	3.06679	WT	PDMR
PDMR-746718.WES.P0-X22	RB1	RB1	4.95561	WT	PDMR		PDMR-862259.WES.P1-IA1M442	SOX9	SOX9	4.29951	WT	PDMR		PDMR-695669.WES.P0-WR7	CDKN2A	CDKN2A	3.47428	WT	PDMR
PDMR-746718.WES.P0-X24	RB1	RB1	5.33491	WT	PDMR		PDMR-862259.WES.P2-IA1M440M883	SOX9	SOX9	4.13687	WT	PDMR		PDMR-695669.WES.P1-WR6VC5	CDKN2A	CDKN2A	3.96437	WT	PDMR
PDMR-746718.WES.P1-X23XL1	RB1	RB1	4.8044	WT	PDMR		PDMR-862259.WES.P3-IA1M440M881X32	SOX9	SOX9	5.81735	WT	PDMR		PDMR-695669.WES.P1-WR6VC6	CDKN2A	CDKN2A	2.91834	WT	PDMR
PDMR-746718.WES.P1-X24WG7	RB1	RB1	4.99849	WT	PDMR		PDMR-862259.WES.P3-IA1M440M884X90	SOX9	SOX9	5.41075	WT	PDMR		PDMR-695669.WES.P1-WR7V96	CDKN2A	CDKN2A	3.84554	WT	PDMR
PDMR-772611.WES.P0-XCH	RB1	RB1	5.11514	WT	PDMR		PDMR-944381.WES.P0-KA8	SOX9	SOX9	0.157531	WT	PDMR		PDMR-695669.WES.P1-WR8VB8	CDKN2A	CDKN2A	3.23668	WT	PDMR
PDMR-772611.WES.P1-XCCM999	RB1	RB1	3.4539	WT	PDMR		PDMR-944381.WES.P0-KA9	SOX9	SOX9	5.06708	WT	PDMR		PDMR-773659.WES.P0-NQ6	CDKN2A	CDKN2A	5.57926	WT	PDMR
PDMR-772611.WES.P1-XCHF32	RB1	RB1	4.44953	WT	PDMR		PDMR-944381.WES.P1-KA8MB0	SOX9	SOX9	4.18633	WT	PDMR		PDMR-773659.WES.P0-NQ8	CDKN2A	CDKN2A	6.21231	WT	PDMR
PDMR-772611.WES.P2-XCCM998G73	RB1	RB1	5.06888	WT	PDMR		PDMR-944381.WES.P1-KA9FP2	SOX9	SOX9	0.361761	WT	PDMR		PDMR-773659.WES.P1-NQ6E39	CDKN2A	CDKN2A	5.24845	WT	PDMR
PDMR-772611.WES.P2-XCHF39H44	RB1	RB1	4.47589	WT	PDMR		PDMR-944381.WES.P2-KA9F08LQ2	SOX9	SOX9	0.617046	WT	PDMR		PDMR-773659.WES.P1-NQ8K16	CDKN2A	CDKN2A	4.01087	WT	PDMR
PDMR-825997.WES.P0-E3H	RB1	RB1	5.32953	WT	PDMR		PDMR-944381.WES.P3-KA8MA7N48Q77	SOX9	SOX9	3.20968	WT	PDMR		PDMR-773659.WES.P1-NQ8K17	CDKN2A	CDKN2A	4.96903	WT	PDMR
PDMR-825997.WES.P2-E3HKN9NF7	RB1	RB1	5.15427	WT	PDMR		PDMR-945468.WES.P0-HAH	SOX9	SOX9	1.19915	WT	PDMR		PDMR-773659.WES.P2-NQ8K19M745	CDKN2A	CDKN2A	4.7948	WT	PDMR
PDMR-825997.WES.P3-E3HKP2LN6NU0	RB1	RB1	5.20178	WT	PDMR		PDMR-945468.WES.P1-HAHVT8	SOX9	SOX9	2.40152	WT	PDMR		PDMR-843126.WES.P0-CFV	CDKN2A	CDKN2A	2.5079	WT	PDMR
PDMR-825997.WES.P4-E3HKP2LN6NT7	RB1	RB1	5.20449	WT	PDMR		PDMR-945468.WES.P1-HAHVT9	SOX9	SOX9	1.16348	WT	PDMR		PDMR-843126.WES.P0-CFW	CDKN2A	CDKN2A	2.6926	WT	PDMR
PDMR-825997.WES.P5-E3HKP2LN6NT7	RB1	RB1	5.40921	WT	PDMR		PDMR-947758.WES.P0-UCP	SOX9	SOX9	3.42487	Mut	PDMR		PDMR-843126.WES.P1-CFVX39	CDKN2A	CDKN2A	2.19234	WT	PDMR
PDMR-825997.WES.P6-E3HKP2LN6NT7	RB1	RB1	5.34245	WT	PDMR		PDMR-947758.WES.P1-UCKB52	SOX9	SOX9	4.33574	Mut	PDMR		PDMR-863532.WES.P1-J3YFF2	CDKN2A	CDKN2A	4.92366	WT	PDMR
PDMR-855422.WES.P0-A65	RB1	RB1	5.01596	WT	PDMR		PDMR-947758.WES.P1-UCPB22	SOX9	SOX9	3.90781	Mut	PDMR		PDMR-863532.WES.P1-J6VF89	CDKN2A	CDKN2A	3.06926	WT	PDMR
PDMR-855422.WES.P0-A67	RB1	RB1	5.37232	WT	PDMR		PDMR-947758.WES.P1-UCPB25	SOX9	SOX9	1.70872	Mut	PDMR		PDMR-863532.WES.P1-J7KFG5	CDKN2A	CDKN2A	4.3616	WT	PDMR
PDMR-855422.WES.P1-A65M128	RB1	RB1	4.87832	WT	PDMR		PDMR-947758.WES.P1-UCPB27	SOX9	SOX9	4.34004	Mut	PDMR		PDMR-863532.WES.P2-J6UF51FU0	CDKN2A	CDKN2A	5.39162	WT	PDMR
PDMR-855422.WES.P1-A67K89	RB1	RB1	4.04381	WT	PDMR		PDMR-983718.WES.P0-PJY	SOX9	SOX9	3.92227	WT	PDMR		PDMR-891866.WES.P0-AR2	CDKN2A	CDKN2A	5.90153	Mut	PDMR
PDMR-855422.WES.P2-A65M129M318	RB1	RB1	4.17073	WT	PDMR		PDMR-983718.WES.P0-QJC	SOX9	SOX9	4.14815	WT	PDMR		PDMR-891866.WES.P2-AR2E10M83	CDKN2A	CDKN2A	6.81833	Mut	PDMR
PDMR-855422.WES.P2-A65M129M320	RB1	RB1	3.65028	WT	PDMR		PDMR-983718.WES.P1-PJYLY3	SOX9	SOX9	3.92704	WT	PDMR		PDMR-891866.WES.P4-AR2E10M82M831E07	CDKN2A	CDKN2A	6.81673	Mut	PDMR
PDMR-883617.WES.P0-KGJ	RB1	RB1	3.98436	WT	PDMR		PDMR-983718.WES.P1-QJCLY1	SOX9	SOX9	3.58657	WT	PDMR		PDMR-994946.WES.P1-A2EEY7	CDKN2A	CDKN2A	5.08354	WT	PDMR
PDMR-883617.WES.P1-KGJW88	RB1	RB1	4.66806	WT	PDMR		PDMR-983718.WES.P1-QJCLY2	SOX9	SOX9	3.39565	WT	PDMR		PDMR-994946.WES.P1-A3JEK4	CDKN2A	CDKN2A	5.30086	WT	PDMR
PDMR-883617.WES.P2-KGJW88Z65	RB1	RB1	4.7589	WT	PDMR		PDMR-983718.WES.P1-QJCLY4	SOX9	SOX9	3.99089	WT	PDMR		PDMR-994946.WES.P1-A3JEK7	CDKN2A	CDKN2A	6.26259	WT	PDMR
PDMR-883617.WES.P3-KGJW92	RB1	RB1	4.4943	WT	PDMR		PDMR-997537.WES.P0-HN1	SOX9	SOX9	4.29184	WT	PDMR		PDMR-994946.WES.P2-A2EEY8C19	CDKN2A	CDKN2A	6.15234	WT	PDMR
PDMR-889142.WES.P0-T53	RB1	RB1	5.98541	WT	PDMR		PDMR-997537.WES.P0-HP1	SOX9	SOX9	2.8892	WT	PDMR		WU-0020.WES.P1	CDKN2A	CDKN2A	2.90105	WT	WU
PDMR-889142.WES.P0-T63	RB1	RB1	5.60516	WT	PDMR		PDMR-997537.WES.P1-HN1G62	SOX9	SOX9	4.7129	WT	PDMR		WU-0069.WES.P1	CDKN2A	CDKN2A	0	WT	WU
PDMR-889142.WES.P1-T53TC4	RB1	RB1	4.40839	WT	PDMR		PDMR-CN0330.WES.P4-M518	SOX9	SOX9	5.05342	WT	PDMR		WU-0107.WES.P1	CDKN2A	CDKN2A	4.978	WT	WU
PDMR-889142.WES.P1-T64TF1	RB1	RB1	4.26389	WT	PDMR		PDMR-CN0330.WES.P5-M518M201	SOX9	SOX9	4.6681	WT	PDMR
PDMR-889142.WES.P3-T64TF0TL0U26	RB1	RB1	5.89969	WT	PDMR		PDMR-CN0330.WES.P5-M518M203	SOX9	SOX9	5.21868	WT	PDMR
PDMR-889142.WES.P4-T63TC7TS1U23UL4	RB1	RB1	5.85864	WT	PDMR		PDMR-CN0330.WES.P6-M519M2M218	SOX9	SOX9	5.00764	WT	PDMR
PDMR-BL0293.WES.P3-M671	RB1	RB1	1.50516	Mut	PDMR		PDMR-CN0330.WES.P6-M551M121M1410	SOX9	SOX9	4.96147	WT	PDMR
PDMR-BL0293.WES.P4-M671M14	RB1	RB1	0.793039	Mut	PDMR		WU-0008.WES.P2	SOX9	SOX9	4.22696	WT	WU
PDMR-BL0293.WES.P4-M671M16	RB1	RB1	0.954874	Mut	PDMR		WU-0010.WES.P7-07	SOX9	SOX9	4.03148	WT	WU
PDMR-BL0293.WES.P5-M672M291M321	RB1	RB1	1.55328	Mut	PDMR		WU-0014.WES.P4	SOX9	SOX9	5.60935	WT	WU
PDMR-BL0293.WES.P5-M672M291M323	RB1	RB1	1.21487	Mut	PDMR		WU-0015.WES.P7	SOX9	SOX9	4.78382	WT	WU
PDMR-BL0382.WES.P2-M662	RB1	RB1	5.5246	WT	PDMR		WU-0019.WES.P3	SOX9	SOX9	6.0278	Mut	WU
PDMR-BL0382.WES.P3-M662M18	RB1	RB1	4.4483	WT	PDMR		WU-0021.WES.P1-06	SOX9	SOX9	6.53616	Mut	WU
PDMR-BL0382.WES.P3-M664M220	RB1	RB1	5.74729	WT	PDMR		WU-0021.WES.P1-08	SOX9	SOX9	5.78749	Mut	WU
PDMR-BL0479.WES.P2-M23	RB1	RB1	5.70104	WT	PDMR		WU-0027.WES.P1	SOX9	SOX9	4.17931	WT	WU
PDMR-BL0479.WES.P3-M22M200	RB1	RB1	5.45169	WT	PDMR		WU-0045.WES.P1-08	SOX9	SOX9	5.35542	WT	WU
PDMR-BL0479.WES.P3-M23M205	RB1	RB1	4.87781	WT	PDMR		WU-0046.WES.P1	SOX9	SOX9	5.53293	WT	WU
PDMR-BL0479.WES.P3-M24M216	RB1	RB1	5.52475	WT	PDMR		WU-0047.WES.P1-07	SOX9	SOX9	4.45834	WT	WU
PDMR-BL0479.WES.P4-M23M205M318	RB1	RB1	4.87243	WT	PDMR		WU-0047.WES.P1-09	SOX9	SOX9	4.63366	WT	WU
PDMR-BL0479.WES.P5-M23M207M324M413	RB1	RB1	5.6277	WT	PDMR		WU-0062.WES.P1	SOX9	SOX9	4.58813	WT	WU
WU-0029.WES.P0	RB1	RB1	2.70785	WT	WU		WU-0067.WES.P1	SOX9	SOX9	5.04828	WT	WU
WU-0029.WES.P1	RB1	RB1	2.33574	WT	WU		WU-0073.WES.P1	SOX9	SOX9	4.43741	WT	WU
WU-0029.WES.P2	RB1	RB1	2.25411	WT	WU		WU-0074.WES.P1	SOX9	SOX9	5.739	WT	WU
WU-0029.WES.P3	RB1	RB1	1.73466	WT	WU		WU-0109.WES.P1	SOX9	SOX9	4.98202	WT	WU
WU-0030.WES.P2	RB1	RB1	1.20323	WT	WU		WU-0110.WES.P1	SOX9	SOX9	5.88383	Mut	WU
WU-0034.WES.P2	RB1	RB1	3.28465	WT	WU		PDMR-114348.WES.P1-ATHY22	APC	APC	2.46014	Mut	PDMR
WU-0049.WES.P2	RB1	RB1	3.36034	WT	WU		PDMR-114348.WES.P1-ATHY24	APC	APC	1.33193	Mut	PDMR
WU-0075.WES.P2	RB1	RB1	3.24078	WT	WU		PDMR-114348.WES.P2-ATHY22E99	APC	APC	1.82159	Mut	PDMR
PDMR-139182.WES.P0-IL5	STAG2	STAG2	6.64801	WT	PDMR		PDMR-114348.WES.P2-ATHY24P18	APC	APC	1.86364	Mut	PDMR
PDMR-139182.WES.P0-IL6	STAG2	STAG2	6.23667	WT	PDMR		PDMR-128783.WES.P3-VJ6DZ2WS2YL1	APC	APC	1.20393	WT	PDMR
PDMR-139182.WES.P1-IL3M363	STAG2	STAG2	5.6731	WT	PDMR		PDMR-135848.WES.P0-JI5	APC	APC	3.22831	Mut	PDMR
PDMR-139182.WES.P1-IL4M367	STAG2	STAG2	6.49241	WT	PDMR		PDMR-135848.WES.P0-JI6	APC	APC	4.2094	Mut	PDMR
PDMR-139182.WES.P2-IL3M362	STAG2	STAG2	5.8351	WT	PDMR		PDMR-135848.WES.P1-JI5M632	APC	APC	3.29762	Mut	PDMR
PDMR-139182.WES.P2-IL6M499J82	STAG2	STAG2	6.41349	WT	PDMR		PDMR-135848.WES.P1-JI6	APC	APC	3.97244	Mut	PDMR
PDMR-146476.WES.P1-E19YJ0	STAG2	STAG2	1.74214	Mut	PDMR		PDMR-135848.WES.P1-JI6K88	APC	APC	4.2638	Mut	PDMR
PDMR-146476.WES.P1-E20F07	STAG2	STAG2	2.20091	Mut	PDMR		PDMR-144555.WES.P1-C77Y35	APC	APC	3.81427	WT	PDMR
PDMR-159449.WES.P0-KNH	STAG2	STAG2	3.08199	WT	PDMR		PDMR-144555.WES.P2-C77Y35C91	APC	APC	2.90419	WT	PDMR
PDMR-159449.WES.P1-KNHY54	STAG2	STAG2	3.16837	WT	PDMR		PDMR-144555.WES.P2-C77Y36C79	APC	APC	3.88247	WT	PDMR
PDMR-159449.WES.P1-KNHY57	STAG2	STAG2	4.49332	WT	PDMR		PDMR-144555.WES.P2-C77Y36C81	APC	APC	3.64232	WT	PDMR
PDMR-159449.WES.P2-KNHY53B09	STAG2	STAG2	4.52611	WT	PDMR		PDMR-145919.WES.P0-Q1Q	APC	APC	1.45059	WT	PDMR
PDMR-159449.WES.P2-KNHY53B13	STAG2	STAG2	2.74718	WT	PDMR		PDMR-145919.WES.P0-Q1T	APC	APC	2.16208	WT	PDMR
PDMR-159449.WES.P2-KNHY53B17	STAG2	STAG2	4.43082	WT	PDMR		PDMR-145919.WES.P1-Q1QJ26	APC	APC	2.05133	WT	PDMR
PDMR-222454.WES.P1-A00W56	STAG2	STAG2	5.27848	WT	PDMR		PDMR-145919.WES.P1-Q1QJ27	APC	APC	1.5398	WT	PDMR
PDMR-222454.WES.P2-A00W58M196	STAG2	STAG2	5.60734	WT	PDMR		PDMR-145919.WES.P1-Q1TP65	APC	APC	2.04448	WT	PDMR
PDMR-222454.WES.P2-A00W58M199	STAG2	STAG2	5.17806	WT	PDMR		PDMR-145919.WES.P2-Q1TP65A54	APC	APC	1.76184	WT	PDMR
PDMR-227169.WES.P0-JN2	STAG2	STAG2	7.04226	WT	PDMR		PDMR-158597.WES.P0-ME7	APC	APC	2.31044	WT	PDMR
PDMR-227169.WES.P0-JN4	STAG2	STAG2	7.24494	WT	PDMR		PDMR-158597.WES.P1-MF1NW1	APC	APC	2.78713	WT	PDMR
PDMR-227169.WES.P1-JN2KM6	STAG2	STAG2	7.25685	WT	PDMR		PDMR-158597.WES.P2-ME7NU6	APC	APC	2.474	WT	PDMR
PDMR-227169.WES.P1-JN4K42	STAG2	STAG2	7.252	WT	PDMR		PDMR-158597.WES.P2-MF1NV9P95	APC	APC	3.20178	WT	PDMR
PDMR-227169.WES.P2-JN4K38KL3	STAG2	STAG2	7.42718	WT	PDMR		PDMR-172845.WES.P0-J35	APC	APC	4.96478	WT	PDMR
PDMR-243952.WES.P0-A20	STAG2	STAG2	4.35059	WT	PDMR		PDMR-172845.WES.P0-M776	APC	APC	4.73108	WT	PDMR
PDMR-243952.WES.P1-A20M882	STAG2	STAG2	5.63147	WT	PDMR		PDMR-172845.WES.P0-M80	APC	APC	5.07739	WT	PDMR
PDMR-243952.WES.P1-A20M883	STAG2	STAG2	4.08641	WT	PDMR		PDMR-172845.WES.P1-J38JF0	APC	APC	4.67016	WT	PDMR
PDMR-243952.WES.P2-A20M884M242	STAG2	STAG2	3.84665	WT	PDMR		PDMR-172845.WES.P1-J38JF7	APC	APC	4.80854	WT	PDMR
PDMR-243952.WES.P2-A20M886M999	STAG2	STAG2	4.83783	WT	PDMR		PDMR-172845.WES.P1-M770J02	APC	APC	4.76191	WT	PDMR
PDMR-251477.WES.P0-NT7	STAG2	STAG2	5.28118	WT	PDMR		PDMR-172845.WES.P1-M776M1151	APC	APC	4.57187	WT	PDMR
PDMR-251477.WES.P1-NT5M287	STAG2	STAG2	5.14481	WT	PDMR		PDMR-172845.WES.P1-M80J08	APC	APC	4.93473	WT	PDMR
PDMR-251477.WES.P2-NT7M443-QT8	STAG2	STAG2	5.1103	WT	PDMR		PDMR-172845.WES.P2-M770J02J32	APC	APC	5.35037	WT	PDMR
PDMR-251477.WES.P2-NT7M443-QU1	STAG2	STAG2	5.28057	WT	PDMR		PDMR-172845.WES.P2-M770J03J74	APC	APC	5.24011	WT	PDMR
PDMR-251477.WES.P3-NT7M443-QT9	STAG2	STAG2	4.90271	WT	PDMR		PDMR-172845.WES.P2-M770J05J48	APC	APC	4.9197	WT	PDMR
PDMR-251477.WES.P4-NT7M443-QT9	STAG2	STAG2	5.00541	WT	PDMR		PDMR-172845.WES.P2-M776M1152J66	APC	APC	5.51562	WT	PDMR
PDMR-261386.WES.P0-N70	STAG2	STAG2	4.67606	WT	PDMR		PDMR-172845.WES.P2-M776M1153J58	APC	APC	5.54192	WT	PDMR
PDMR-261386.WES.P1-N69M989	STAG2	STAG2	4.74745	WT	PDMR		PDMR-172845.WES.P2-M776M1154J15	APC	APC	4.98982	WT	PDMR
PDMR-261386.WES.P1-N70P05	STAG2	STAG2	3.01597	WT	PDMR		PDMR-172845.WES.P2-M776M1155J93	APC	APC	4.84399	WT	PDMR
PDMR-281475.WES.P0-QA3	STAG2	STAG2	5.1376	WT	PDMR		PDMR-172845.WES.P2-M80J07JA4	APC	APC	5.68198	WT	PDMR
PDMR-281475.WES.P1-QA3F15	STAG2	STAG2	5.01744	WT	PDMR		PDMR-172845.WES.P2-M80J08J61	APC	APC	4.93582	WT	PDMR
PDMR-281475.WES.P1-QA4F22	STAG2	STAG2	5.1974	WT	PDMR		PDMR-172845.WES.P2-M80J09J83	APC	APC	5.07764	WT	PDMR
PDMR-281475.WES.P2-QA3F15HN7	STAG2	STAG2	5.34858	WT	PDMR		PDMR-172845.WES.P2-M80J09J86	APC	APC	5.07695	WT	PDMR
PDMR-281475.WES.P2-QA4F23G21	STAG2	STAG2	4.94349	WT	PDMR		PDMR-172845.WES.P3-M770J02J24JA5	APC	APC	5.49653	WT	PDMR
PDMR-281475.WES.P3-QA4F21G30KG7	STAG2	STAG2	5.48128	WT	PDMR		PDMR-175126.WES.P0-TCE	APC	APC	4.66069	WT	PDMR
PDMR-324938.WES.P1-AV2T72	STAG2	STAG2	3.76253	WT	PDMR		PDMR-175126.WES.P1-TCAPT4	APC	APC	2.86051	WT	PDMR
PDMR-324938.WES.P2-AV2T68P83	STAG2	STAG2	2.8063	WT	PDMR		PDMR-175126.WES.P1-TCAPT6	APC	APC	5.07887	WT	PDMR
PDMR-324938.WES.P2-AV5T71P86	STAG2	STAG2	2.61522	WT	PDMR		PDMR-175126.WES.P1-TCEPF2	APC	APC	4.11799	WT	PDMR
PDMR-324938.WES.P2-AV5T71P88	STAG2	STAG2	3.20936	WT	PDMR		PDMR-175126.WES.P1-TCEPF3	APC	APC	2.26102	WT	PDMR
PDMR-324938.WES.P3-AV2T68P82	STAG2	STAG2	3.11849	WT	PDMR		PDMR-176247.WES.P0-IK9	APC	APC	3.5931	Mut	PDMR
PDMR-343268.WES.P0-Z41	STAG2	STAG2	4.13882	WT	PDMR		PDMR-176247.WES.P0-IL1	APC	APC	3.31004	Mut	PDMR
PDMR-343268.WES.P1-Z41Q90	STAG2	STAG2	5.01961	WT	PDMR		PDMR-176247.WES.P1-IK9W17	APC	APC	3.57632	Mut	PDMR
PDMR-343268.WES.P1-Z41Q95	STAG2	STAG2	5.07075	WT	PDMR		PDMR-176247.WES.P1-IL1M965	APC	APC	3.63927	Mut	PDMR
PDMR-343268.WES.P2-Z41Q86QS8	STAG2	STAG2	6.2674	WT	PDMR		PDMR-176247.WES.P2-IK9W16M798	APC	APC	4.02445	Mut	PDMR
PDMR-343268.WES.P3-Z41Q89	STAG2	STAG2	4.53555	WT	PDMR		PDMR-176247.WES.P2-IL1M965J04	APC	APC	1.80868	Mut	PDMR
PDMR-394772.WES.P0-AQ3	STAG2	STAG2	5.97079	WT	PDMR		PDMR-185487.WES.P1-KB5LE7	APC	APC	2.18662	Mut	PDMR
PDMR-394772.WES.P1-AQ2V67	STAG2	STAG2	6.22423	WT	PDMR		PDMR-185487.WES.P2-KB5LE7	APC	APC	4.04578	Mut	PDMR
PDMR-416634.WES.P0-A08	STAG2	STAG2	5.00518	WT	PDMR		PDMR-186277.WES.P0-JWE	APC	APC	3.88884	WT	PDMR
PDMR-416634.WES.P1-A08A75	STAG2	STAG2	4.84627	WT	PDMR		PDMR-186277.WES.P1-JWEHT5	APC	APC	3.36303	WT	PDMR
PDMR-416634.WES.P1-A08A76	STAG2	STAG2	5.57868	WT	PDMR		PDMR-186277.WES.P1-JWEHT6	APC	APC	3.72405	WT	PDMR
PDMR-416634.WES.P2-A08A77AQ6	STAG2	STAG2	5.5778	WT	PDMR		PDMR-186277.WES.P2-JWEHT2K41	APC	APC	3.80744	WT	PDMR
PDMR-456648.WES.P0-U82	STAG2	STAG2	5.44532	WT	PDMR		PDMR-186413.WES.P0-UQ7	APC	APC	2.34993	WT	PDMR
PDMR-456648.WES.P1-U79Q49	STAG2	STAG2	4.92185	WT	PDMR		PDMR-186413.WES.P2-UQ7VT8W69	APC	APC	2.69609	WT	PDMR
PDMR-456648.WES.P1-U79Q50	STAG2	STAG2	4.02328	WT	PDMR		PDMR-186413.WES.P2-UQ8Q44QR5	APC	APC	3.46877	WT	PDMR
PDMR-456648.WES.P2-U79Q48M186	STAG2	STAG2	5.963	WT	PDMR		PDMR-188146.WES.P0-KGV	APC	APC	3.43071	WT	PDMR
PDMR-459534.WES.P0-C4H	STAG2	STAG2	5.69674	WT	PDMR		PDMR-188146.WES.P1-KGTPK8	APC	APC	5.89242	WT	PDMR
PDMR-459534.WES.P0-C4N	STAG2	STAG2	5.71258	WT	PDMR		PDMR-188146.WES.P1-KGTPL0	APC	APC	4.06417	WT	PDMR
PDMR-459534.WES.P1-C4KU56	STAG2	STAG2	5.90209	WT	PDMR		PDMR-188146.WES.P1-KGVPL8	APC	APC	2.62841	WT	PDMR
PDMR-459534.WES.P1-C4NUC4	STAG2	STAG2	4.73479	WT	PDMR		PDMR-188146.WES.P2-KGVPN2	APC	APC	3.80207	WT	PDMR
PDMR-512744.WES.P1-T59TM8	STAG2	STAG2	6.53672	WT	PDMR		PDMR-188146.WES.P2-KGVPN5	APC	APC	4.26784	WT	PDMR
PDMR-512744.WES.P2-T59TM9UN5	STAG2	STAG2	5.98976	WT	PDMR		PDMR-192522.WES.P0-TCW	APC	APC	2.73506	WT	PDMR
PDMR-512744.WES.P2-T59TN0UC2	STAG2	STAG2	6.39882	WT	PDMR		PDMR-192522.WES.P0-TCY	APC	APC	3.63804	WT	PDMR
PDMR-512744.WES.P3-T59TN0UC1VC9	STAG2	STAG2	5.95591	WT	PDMR		PDMR-192522.WES.P1-TCWUJ6	APC	APC	3.93981	WT	PDMR
PDMR-558786.WES.P1-FI8D07	STAG2	STAG2	4.1397	WT	PDMR		PDMR-192522.WES.P1-TCYTF7	APC	APC	3.93887	WT	PDMR
PDMR-558786.WES.P1-FJ0D01	STAG2	STAG2	4.99977	Mut	PDMR		PDMR-192522.WES.P2-TCWUJ0XG2	APC	APC	4.01065	WT	PDMR
PDMR-558786.WES.P1-FJ2D10	STAG2	STAG2	5.33555	WT	PDMR		PDMR-192522.WES.P2-TCYTG1WC7	APC	APC	3.11701	WT	PDMR
PDMR-558786.WES.P2-FI8D05D58	STAG2	STAG2	4.48547	Mut	PDMR		PDMR-199195.WES.P0-VP2	APC	APC	1.76002	WT	PDMR
PDMR-558786.WES.P2-FJ2D12D65	STAG2	STAG2	4.70451	WT	PDMR		PDMR-199195.WES.P0-VP7	APC	APC	3.4858	WT	PDMR
PDMR-593322.WES.P0-AT5	STAG2	STAG2	4.50491	WT	PDMR		PDMR-254851.WES.P0-QPJ	APC	APC	2.07334	WT	PDMR
PDMR-593322.WES.P2-AT4NU8M478	STAG2	STAG2	5.55189	WT	PDMR		PDMR-254851.WES.P1-QPHH31	APC	APC	1.90949	WT	PDMR
PDMR-665939.WES.P0-YH1	STAG2	STAG2	4.53906	WT	PDMR		PDMR-259778.WES.P0-TWH	APC	APC	4.38202	Mut	PDMR
PDMR-665939.WES.P1-YH1W67	STAG2	STAG2	4.17789	WT	PDMR		PDMR-259778.WES.P1-TVVAN2	APC	APC	2.3822	Mut	PDMR
PDMR-665939.WES.P1-YH2X72	STAG2	STAG2	3.46338	WT	PDMR		PDMR-259778.WES.P1-TWGA01	APC	APC	4.5628	Mut	PDMR
PDMR-665939.WES.P1-YH2X73	STAG2	STAG2	2.53743	WT	PDMR		PDMR-259778.WES.P2-TWHPK9A92	APC	APC	4.01457	Mut	PDMR
PDMR-665939.WES.P1-YH3XJ7	STAG2	STAG2	3.98179	WT	PDMR		PDMR-259778.WES.P2-TWHPK9A94	APC	APC	4.16108	Mut	PDMR
PDMR-681556.WES.P0-K4N	STAG2	STAG2	5.50879	WT	PDMR		PDMR-259778.WES.P3-TWHPK9A92AQ8	APC	APC	4.32124	Mut	PDMR
PDMR-681556.WES.P0-K4Q	STAG2	STAG2	6.00557	WT	PDMR		PDMR-273541.WES.P0-E79	APC	APC	3.83763	Mut	PDMR
PDMR-681556.WES.P1-K4QY79	STAG2	STAG2	4.96328	WT	PDMR		PDMR-273541.WES.P1-E79A62	APC	APC	1.80112	Mut	PDMR
PDMR-681556.WES.P1-K4QY85	STAG2	STAG2	4.89343	WT	PDMR		PDMR-273541.WES.P1-E79A63	APC	APC	3.99735	Mut	PDMR
PDMR-746718.WES.P0-X20	STAG2	STAG2	1.62046	Mut	PDMR		PDMR-273541.WES.P2-E79A62F58	APC	APC	3.57524	Mut	PDMR
PDMR-746718.WES.P0-X22	STAG2	STAG2	2.56826	Mut	PDMR		PDMR-276233.WES.P0-JT7	APC	APC	4.08643	WT	PDMR
PDMR-746718.WES.P0-X24	STAG2	STAG2	4.28623	Mut	PDMR		PDMR-276233.WES.P1-JT7CX6	APC	APC	1.10314	WT	PDMR
PDMR-746718.WES.P1-X23XL1	STAG2	STAG2	2.96377	Mut	PDMR		PDMR-276233.WES.P1-QV0CT5	APC	APC	3.77801	WT	PDMR
PDMR-746718.WES.P1-X24WG7	STAG2	STAG2	2.93887	Mut	PDMR		PDMR-276233.WES.P1-QW8J14	APC	APC	1.56295	WT	PDMR
PDMR-772611.WES.P0-XCH	STAG2	STAG2	5.68598	Mut	PDMR		PDMR-276233.WES.P1-QW9CY2	APC	APC	3.82552	WT	PDMR
PDMR-772611.WES.P1-XCCM999	STAG2	STAG2	4.41666	Mut	PDMR		PDMR-281562.WES.P0-PFP	APC	APC	2.07434	Mut	PDMR
PDMR-772611.WES.P1-XCHF32	STAG2	STAG2	5.52046	Mut	PDMR		PDMR-281562.WES.P1-PFPG96	APC	APC	2.47881	Mut	PDMR
PDMR-772611.WES.P2-XCCM998G73	STAG2	STAG2	5.91339	Mut	PDMR		PDMR-281562.WES.P1-PGJPG1	APC	APC	0.968306	Mut	PDMR
PDMR-772611.WES.P2-XCHF39H44	STAG2	STAG2	5.89871	Mut	PDMR		PDMR-281562.WES.P2-PFPG94N92	APC	APC	0.321434	Mut	PDMR
PDMR-825997.WES.P0-E3H	STAG2	STAG2	4.5653	WT	PDMR		PDMR-281562.WES.P2-PFPG96P48	APC	APC	0.622131	Mut	PDMR
PDMR-825997.WES.P2-E3HKN9NF7	STAG2	STAG2	5.11813	WT	PDMR		PDMR-296347.WES.P1-U77V74	APC	APC	4.1954	Mut	PDMR
PDMR-825997.WES.P3-E3HKP2LN6NU0	STAG2	STAG2	4.82731	WT	PDMR		PDMR-299373.WES.P0-EWF	APC	APC	2.90408	WT	PDMR
PDMR-825997.WES.P4-E3HKP2LN6NT7	STAG2	STAG2	4.85027	WT	PDMR		PDMR-299373.WES.P1-EWFE09	APC	APC	3.41169	WT	PDMR
PDMR-825997.WES.P5-E3HKP2LN6NT7	STAG2	STAG2	5.10039	WT	PDMR		PDMR-299373.WES.P1-EWFE10	APC	APC	3.59016	WT	PDMR
PDMR-825997.WES.P6-E3HKP2LN6NT7	STAG2	STAG2	4.85988	WT	PDMR		PDMR-299373.WES.P1-EWFE12	APC	APC	3.1818	WT	PDMR
PDMR-855422.WES.P0-A65	STAG2	STAG2	5.61772	WT	PDMR		PDMR-299373.WES.P2-EWFE09G16	APC	APC	3.89054	WT	PDMR
PDMR-855422.WES.P0-A67	STAG2	STAG2	5.58585	WT	PDMR		PDMR-299373.WES.P2-EWFE10G64	APC	APC	3.86019	WT	PDMR
PDMR-855422.WES.P1-A65M128	STAG2	STAG2	5.62318	WT	PDMR		PDMR-328469.WES.P2-E9CF79N98	APC	APC	3.80186	WT	PDMR
PDMR-855422.WES.P1-A67K89	STAG2	STAG2	4.69201	WT	PDMR		PDMR-328469.WES.P2-E9CF81N88	APC	APC	4.12539	WT	PDMR
PDMR-855422.WES.P2-A65M129M318	STAG2	STAG2	4.49725	WT	PDMR		PDMR-328469.WES.P2-E9CF81N89	APC	APC	3.73766	WT	PDMR
PDMR-855422.WES.P2-A65M129M320	STAG2	STAG2	3.40531	WT	PDMR		PDMR-328469.WES.P2-E9CF81N91	APC	APC	4.29687	WT	PDMR
PDMR-883617.WES.P0-KGJ	STAG2	STAG2	5.03528	WT	PDMR		PDMR-361931.WES.P0-QV3	APC	APC	1.34494	Mut	PDMR
PDMR-883617.WES.P1-KGJW88	STAG2	STAG2	5.53934	WT	PDMR		PDMR-361931.WES.P1-JT2J24	APC	APC	3.53506	Mut	PDMR
PDMR-883617.WES.P2-KGJW88Z65	STAG2	STAG2	5.42146	WT	PDMR		PDMR-413561.WES.P2-HA0W01W68	APC	APC	3.74119	WT	PDMR
PDMR-883617.WES.P3-KGJW92	STAG2	STAG2	5.57333	WT	PDMR		PDMR-431354.WES.P0-VI2	APC	APC	2.32627	Mut	PDMR
PDMR-889142.WES.P0-T53	STAG2	STAG2	5.83827	WT	PDMR		PDMR-431354.WES.P0-VI3	APC	APC	3.28522	Mut	PDMR
PDMR-889142.WES.P0-T63	STAG2	STAG2	5.06196	WT	PDMR		PDMR-431354.WES.P1-VI2M192	APC	APC	1.2086	Mut	PDMR
PDMR-889142.WES.P1-T53TC4	STAG2	STAG2	3.91569	WT	PDMR		PDMR-431354.WES.P1-VI3M54	APC	APC	2.54072	Mut	PDMR
PDMR-889142.WES.P1-T64TF1	STAG2	STAG2	4.14304	WT	PDMR		PDMR-431354.WES.P2-VI2M190K12	APC	APC	2.32752	Mut	PDMR
PDMR-889142.WES.P3-T64TF0TL0U26	STAG2	STAG2	5.75551	WT	PDMR		PDMR-435261.WES.P0-H23	APC	APC	0.645941	Mut	PDMR
PDMR-889142.WES.P4-T63TC7TS1U23UL4	STAG2	STAG2	5.72635	WT	PDMR		PDMR-435261.WES.P1-H22KM3	APC	APC	3.02705	Mut	PDMR
PDMR-BL0293.WES.P3-M671	STAG2	STAG2	6.02148	WT	PDMR		PDMR-435261.WES.P1-H24M828	APC	APC	1.32157	Mut	PDMR
PDMR-BL0293.WES.P4-M671M14	STAG2	STAG2	4.06764	WT	PDMR		PDMR-435261.WES.P1-H25M89	APC	APC	0.74242	Mut	PDMR
PDMR-BL0293.WES.P4-M671M16	STAG2	STAG2	5.30904	WT	PDMR		PDMR-439126.WES.P1-LW0P40	APC	APC	2.524	WT	PDMR
PDMR-BL0293.WES.P5-M672M291M321	STAG2	STAG2	5.8172	WT	PDMR		PDMR-439126.WES.P2-LV9P72UD0	APC	APC	2.40456	WT	PDMR
PDMR-BL0293.WES.P5-M672M291M323	STAG2	STAG2	6.01338	WT	PDMR		PDMR-439126.WES.P2-LW0P33QP0	APC	APC	1.48842	WT	PDMR
PDMR-BL0382.WES.P2-M662	STAG2	STAG2	5.41046	WT	PDMR		PDMR-451658.WES.P0-E10	APC	APC	1.30006	Mut	PDMR
PDMR-BL0382.WES.P3-M662M18	STAG2	STAG2	4.45947	WT	PDMR		PDMR-451658.WES.P1-E08FJ7	APC	APC	1.33135	WT	PDMR
PDMR-BL0382.WES.P3-M664M220	STAG2	STAG2	5.08858	WT	PDMR		PDMR-451658.WES.P1-E09G26	APC	APC	1.49597	Mut	PDMR
PDMR-BL0479.WES.P2-M23	STAG2	STAG2	6.25577	WT	PDMR		PDMR-451658.WES.P1-E12H76	APC	APC	0.664047	Mut	PDMR
PDMR-BL0479.WES.P3-M22M200	STAG2	STAG2	6.13396	WT	PDMR		PDMR-466732.WES.P0-TB5	APC	APC	4.41473	Mut	PDMR
PDMR-BL0479.WES.P3-M23M205	STAG2	STAG2	5.988	WT	PDMR		PDMR-466732.WES.P0-TB6	APC	APC	2.5901	Mut	PDMR
PDMR-BL0479.WES.P3-M24M216	STAG2	STAG2	5.6031	WT	PDMR		PDMR-466732.WES.P1-TB5TU5	APC	APC	3.33912	Mut	PDMR
PDMR-BL0479.WES.P4-M23M205M318	STAG2	STAG2	6.08258	WT	PDMR		PDMR-466732.WES.P1-TB6TP2	APC	APC	3.15561	Mut	PDMR
PDMR-BL0479.WES.P5-M23M207M324M413	STAG2	STAG2	6.09595	WT	PDMR		PDMR-466732.WES.P2-TB5TU6UA7	APC	APC	2.31972	Mut	PDMR
WU-0029.WES.P0	STAG2	STAG2	5.71145	WT	WU		PDMR-466732.WES.P2-TB6TP4UC0	APC	APC	4.19541	Mut	PDMR
WU-0029.WES.P1	STAG2	STAG2	5.57996	WT	WU		PDMR-475296.WES.P0-KPT	APC	APC	2.99195	Mut	PDMR
WU-0029.WES.P2	STAG2	STAG2	5.90102	WT	WU		PDMR-475296.WES.P1-KPNPN8	APC	APC	1.18531	Mut	PDMR
WU-0029.WES.P3	STAG2	STAG2	5.81444	WT	WU		PDMR-475296.WES.P1-KPNPN9	APC	APC	3.32208	Mut	PDMR
WU-0030.WES.P2	STAG2	STAG2	5.38798	WT	WU		PDMR-475296.WES.P1-KPNPP2	APC	APC	1.14759	Mut	PDMR
WU-0034.WES.P2	STAG2	STAG2	5.45938	WT	WU		PDMR-475296.WES.P1-KPTPP9	APC	APC	0.624966	Mut	PDMR
WU-0049.WES.P2	STAG2	STAG2	5.44027	WT	WU		PDMR-475296.WES.P2-KPTPP9	APC	APC	0.82878	Mut	PDMR
WU-0075.WES.P2	STAG2	STAG2	4.64473	Mut	WU		PDMR-479181.WES.P0-TG3	APC	APC	2.73135	WT	PDMR
PDMR-139182.WES.P0-IL5	KDM6A	KDM6A	4.96798	WT	PDMR		PDMR-479181.WES.P0-TG4	APC	APC	1.03498	WT	PDMR
PDMR-139182.WES.P0-IL6	KDM6A	KDM6A	4.87175	WT	PDMR		PDMR-479181.WES.P1-TG3U89	APC	APC	1.92801	WT	PDMR
PDMR-139182.WES.P1-IL3M363	KDM6A	KDM6A	4.31837	WT	PDMR		PDMR-479181.WES.P1-TG4U97	APC	APC	1.33088	WT	PDMR
PDMR-139182.WES.P1-IL4M367	KDM6A	KDM6A	4.7975	WT	PDMR		PDMR-479181.WES.P2-TG3U88VJ1	APC	APC	3.1393	WT	PDMR
PDMR-139182.WES.P2-IL3M362	KDM6A	KDM6A	3.89173	WT	PDMR		PDMR-479181.WES.P2-TG4U98UZ8	APC	APC	2.12311	WT	PDMR
PDMR-139182.WES.P2-IL6M499J82	KDM6A	KDM6A	4.3519	WT	PDMR		PDMR-483684.WES.P0-YYC	APC	APC	3.84249	Mut	PDMR
PDMR-146476.WES.P1-E19YJ0	KDM6A	KDM6A	3.35234	WT	PDMR		PDMR-483684.WES.P1-YYCAV0	APC	APC	3.25478	Mut	PDMR
PDMR-146476.WES.P1-E20F07	KDM6A	KDM6A	4.20079	WT	PDMR		PDMR-483684.WES.P2-YYCAV1C56	APC	APC	3.70167	Mut	PDMR
PDMR-159449.WES.P0-KNH	KDM6A	KDM6A	2.49254	WT	PDMR		PDMR-483684.WES.P3-YYCAV1C55E15	APC	APC	0.913925	Mut	PDMR
PDMR-159449.WES.P1-KNHY54	KDM6A	KDM6A	3.14922	WT	PDMR		PDMR-483684.WES.P3-YYCAV1C55E16	APC	APC	1.17417	Mut	PDMR
PDMR-159449.WES.P1-KNHY57	KDM6A	KDM6A	3.71117	WT	PDMR		PDMR-512936.WES.P0-EVP	APC	APC	1.85098	Mut	PDMR
PDMR-159449.WES.P2-KNHY53B09	KDM6A	KDM6A	3.54844	WT	PDMR		PDMR-512936.WES.P1-EVPCX7	APC	APC	2.43138	Mut	PDMR
PDMR-159449.WES.P2-KNHY53B13	KDM6A	KDM6A	2.91469	WT	PDMR		PDMR-512936.WES.P2-EVPD04DV7	APC	APC	1.76399	Mut	PDMR
PDMR-159449.WES.P2-KNHY53B17	KDM6A	KDM6A	3.3988	WT	PDMR		PDMR-512936.WES.P3-EVPD04DV8FW7	APC	APC	1.31543	Mut	PDMR
PDMR-222454.WES.P1-A00W56	KDM6A	KDM6A	3.54845	WT	PDMR		PDMR-514821.WES.P0-Q0W	APC	APC	3.73529	WT	PDMR
PDMR-222454.WES.P2-A00W58M196	KDM6A	KDM6A	3.71722	WT	PDMR		PDMR-514821.WES.P1-P1XG99	APC	APC	3.99852	WT	PDMR
PDMR-222454.WES.P2-A00W58M199	KDM6A	KDM6A	3.00445	WT	PDMR		PDMR-514821.WES.P1-P1XJ39	APC	APC	3.41619	WT	PDMR
PDMR-227169.WES.P0-JN2	KDM6A	KDM6A	4.57316	WT	PDMR		PDMR-514821.WES.P1-Q0WJ52	APC	APC	3.58835	WT	PDMR
PDMR-227169.WES.P0-JN4	KDM6A	KDM6A	4.16057	WT	PDMR		PDMR-514821.WES.P2-P1XJ03P13	APC	APC	3.66231	WT	PDMR
PDMR-227169.WES.P1-JN2KM6	KDM6A	KDM6A	4.86813	WT	PDMR		PDMR-519858.WES.P0-T24	APC	APC	2.02901	Mut	PDMR
PDMR-227169.WES.P1-JN4K42	KDM6A	KDM6A	4.70994	WT	PDMR		PDMR-519858.WES.P2-T24TK6UD8	APC	APC	2.81816	Mut	PDMR
PDMR-227169.WES.P2-JN4K38KL3	KDM6A	KDM6A	4.58889	WT	PDMR		PDMR-519858.WES.P2-T24TK8U95	APC	APC	2.42028	Mut	PDMR
PDMR-243952.WES.P0-A20	KDM6A	KDM6A	3.45837	Mut	PDMR		PDMR-519858.WES.P3-T24TK6UD6V01	APC	APC	1.6942	Mut	PDMR
PDMR-243952.WES.P1-A20M882	KDM6A	KDM6A	4.33599	Mut	PDMR		PDMR-519858.WES.P3-T24TK7U91V04	APC	APC	2.39724	Mut	PDMR
PDMR-243952.WES.P1-A20M883	KDM6A	KDM6A	3.46401	Mut	PDMR		PDMR-519858.WES.P3-T24TK8U94V07	APC	APC	0.794458	Mut	PDMR
PDMR-243952.WES.P2-A20M884M242	KDM6A	KDM6A	3.60866	WT	PDMR		PDMR-524269.WES.P1-E8YH47	APC	APC	1.39594	Mut	PDMR
PDMR-243952.WES.P2-A20M886M999	KDM6A	KDM6A	3.39287	Mut	PDMR		PDMR-524269.WES.P2-E8YH47HQ7	APC	APC	3.40229	Mut	PDMR
PDMR-251477.WES.P0-NT7	KDM6A	KDM6A	3.77514	WT	PDMR		PDMR-524269.WES.P2-E8YH49HP2	APC	APC	3.52427	Mut	PDMR
PDMR-251477.WES.P1-NT5M287	KDM6A	KDM6A	4.04467	WT	PDMR		PDMR-524269.WES.P2-E8YH49HP4	APC	APC	3.5598	Mut	PDMR
PDMR-251477.WES.P2-NT7M443-QT8	KDM6A	KDM6A	3.69317	WT	PDMR		PDMR-625472.WES.P0-H68	APC	APC	2.73494	WT	PDMR
PDMR-251477.WES.P2-NT7M443-QU1	KDM6A	KDM6A	3.60745	WT	PDMR		PDMR-625472.WES.P0-H69	APC	APC	1.71129	WT	PDMR
PDMR-251477.WES.P3-NT7M443-QT9	KDM6A	KDM6A	3.62634	WT	PDMR		PDMR-625472.WES.P1-H67WG0	APC	APC	2.90371	WT	PDMR
PDMR-251477.WES.P4-NT7M443-QT9	KDM6A	KDM6A	3.93647	WT	PDMR		PDMR-625472.WES.P1-H68WG3	APC	APC	4.38487	WT	PDMR
PDMR-261386.WES.P0-N70	KDM6A	KDM6A	3.11176	WT	PDMR		PDMR-625472.WES.P1-H69HC1	APC	APC	4.43801	WT	PDMR
PDMR-261386.WES.P1-N69M989	KDM6A	KDM6A	4.00074	WT	PDMR		PDMR-625472.WES.P1-H70HC4	APC	APC	4.09601	WT	PDMR
PDMR-261386.WES.P1-N70P05	KDM6A	KDM6A	2.43211	WT	PDMR		PDMR-714174.WES.P0-T7T	APC	APC	2.22803	WT	PDMR
PDMR-281475.WES.P0-QA3	KDM6A	KDM6A	4.41644	WT	PDMR		PDMR-714174.WES.P1-T7TB80	APC	APC	2.98105	WT	PDMR
PDMR-281475.WES.P1-QA3F15	KDM6A	KDM6A	4.37787	WT	PDMR		PDMR-714174.WES.P1-T7TB81	APC	APC	1.19824	WT	PDMR
PDMR-281475.WES.P1-QA4F22	KDM6A	KDM6A	4.20298	WT	PDMR		PDMR-714174.WES.P2-T7TB80F29	APC	APC	3.42691	WT	PDMR
PDMR-281475.WES.P2-QA3F15HN7	KDM6A	KDM6A	4.56327	WT	PDMR		PDMR-714841.WES.P0-KV6	APC	APC	2.06578	Mut	PDMR
PDMR-281475.WES.P2-QA4F23G21	KDM6A	KDM6A	4.20461	WT	PDMR		PDMR-714841.WES.P0-KV7	APC	APC	1.8641	Mut	PDMR
PDMR-281475.WES.P3-QA4F21G30KG7	KDM6A	KDM6A	4.03182	WT	PDMR		PDMR-714841.WES.P1-KV6MG5	APC	APC	1.46724	Mut	PDMR
PDMR-324938.WES.P1-AV2T72	KDM6A	KDM6A	3.89349	Mut	PDMR		PDMR-714841.WES.P1-KV9MH0	APC	APC	2.2309	Mut	PDMR
PDMR-324938.WES.P2-AV2T68P83	KDM6A	KDM6A	3.29808	Mut	PDMR		PDMR-714841.WES.P2-KV6MF7NX7	APC	APC	1.21669	Mut	PDMR
PDMR-324938.WES.P2-AV5T71P86	KDM6A	KDM6A	3.41095	Mut	PDMR		PDMR-714841.WES.P3-KV6MF7NX6M067	APC	APC	1.59357	Mut	PDMR
PDMR-324938.WES.P2-AV5T71P88	KDM6A	KDM6A	3.58516	Mut	PDMR		PDMR-722911.WES.P1-HFNH28	APC	APC	3.03343	WT	PDMR
PDMR-324938.WES.P3-AV2T68P82	KDM6A	KDM6A	3.78053	Mut	PDMR		PDMR-722911.WES.P2-HFNH28HF5	APC	APC	2.0443	WT	PDMR
PDMR-343268.WES.P0-Z41	KDM6A	KDM6A	2.51789	WT	PDMR		PDMR-722911.WES.P2-HFNH35HP8	APC	APC	2.87238	WT	PDMR
PDMR-343268.WES.P1-Z41Q90	KDM6A	KDM6A	2.84004	WT	PDMR		PDMR-722911.WES.P3-HFNH29HG2K56	APC	APC	2.85276	WT	PDMR
PDMR-343268.WES.P1-Z41Q95	KDM6A	KDM6A	2.7196	WT	PDMR		PDMR-746538.WES.P0-YR4	APC	APC	3.33929	WT	PDMR
PDMR-343268.WES.P2-Z41Q86QS8	KDM6A	KDM6A	3.81592	WT	PDMR		PDMR-746538.WES.P1-YR4W41	APC	APC	3.19257	WT	PDMR
PDMR-343268.WES.P3-Z41Q89	KDM6A	KDM6A	2.82243	WT	PDMR		PDMR-746538.WES.P1-YR5XK1	APC	APC	3.58892	WT	PDMR
PDMR-394772.WES.P0-AQ3	KDM6A	KDM6A	4.12819	WT	PDMR		PDMR-746538.WES.P1-YR5XK2	APC	APC	4.22549	WT	PDMR
PDMR-394772.WES.P1-AQ2V67	KDM6A	KDM6A	4.60381	WT	PDMR		PDMR-746538.WES.P1-YR6XW8	APC	APC	4.03036	WT	PDMR
PDMR-416634.WES.P0-A08	KDM6A	KDM6A	3.2591	WT	PDMR		PDMR-746538.WES.P1-YR7XR3	APC	APC	1.27838	WT	PDMR
PDMR-416634.WES.P1-A08A75	KDM6A	KDM6A	3.70991	WT	PDMR		PDMR-753774.WES.P0-H2V	APC	APC	3.30656	Mut	PDMR
PDMR-416634.WES.P1-A08A76	KDM6A	KDM6A	4.10055	WT	PDMR		PDMR-753774.WES.P1-H2VFV9	APC	APC	2.78198	Mut	PDMR
PDMR-416634.WES.P2-A08A77AQ6	KDM6A	KDM6A	4.11148	WT	PDMR		PDMR-753774.WES.P1-H9UFY8	APC	APC	3.39071	Mut	PDMR
PDMR-456648.WES.P0-U82	KDM6A	KDM6A	4.11115	WT	PDMR		PDMR-756784.WES.P0-FU8	APC	APC	1.31842	Mut	PDMR
PDMR-456648.WES.P1-U79Q49	KDM6A	KDM6A	4.24839	WT	PDMR		PDMR-756784.WES.P1-FU8DY0	APC	APC	0.799106	Mut	PDMR
PDMR-456648.WES.P1-U79Q50	KDM6A	KDM6A	3.03698	WT	PDMR		PDMR-756784.WES.P1-FV0WF4	APC	APC	2.62518	Mut	PDMR
PDMR-456648.WES.P2-U79Q48M186	KDM6A	KDM6A	4.5683	WT	PDMR		PDMR-756784.WES.P2-FU8DY2WR7	APC	APC	0.936245	Mut	PDMR
PDMR-459534.WES.P0-C4H	KDM6A	KDM6A	5.06383	WT	PDMR		PDMR-756784.WES.P2-FU8DY4WU1	APC	APC	2.03926	Mut	PDMR
PDMR-459534.WES.P0-C4N	KDM6A	KDM6A	4.42829	WT	PDMR		PDMR-762968.WES.P0-YP8	APC	APC	4.87186	Mut	PDMR
PDMR-459534.WES.P1-C4KU56	KDM6A	KDM6A	4.55388	WT	PDMR		PDMR-762968.WES.P0-YQ0	APC	APC	1.93389	Mut	PDMR
PDMR-459534.WES.P1-C4NUC4	KDM6A	KDM6A	3.42745	WT	PDMR		PDMR-762968.WES.P1-YP9WU8	APC	APC	1.6746	Mut	PDMR
PDMR-512744.WES.P1-T59TM8	KDM6A	KDM6A	3.44301	WT	PDMR		PDMR-762968.WES.P1-YQ0W10	APC	APC	2.33041	Mut	PDMR
PDMR-512744.WES.P2-T59TM9UN5	KDM6A	KDM6A	3.31749	WT	PDMR		PDMR-779769.WES.P1-VR7WA7	APC	APC	2.91909	Mut	PDMR
PDMR-512744.WES.P2-T59TN0UC2	KDM6A	KDM6A	3.46007	WT	PDMR		PDMR-779769.WES.P1-VS0DY7	APC	APC	2.70909	Mut	PDMR
PDMR-512744.WES.P3-T59TN0UC1VC9	KDM6A	KDM6A	2.74225	WT	PDMR		PDMR-779769.WES.P3-VS0DY7WQ3Z21	APC	APC	1.87239	Mut	PDMR
PDMR-558786.WES.P1-FI8D07	KDM6A	KDM6A	4.13108	WT	PDMR		PDMR-779769.WES.P3-VS0DY7WQ5C22	APC	APC	3.30572	Mut	PDMR
PDMR-558786.WES.P1-FJ0D01	KDM6A	KDM6A	4.93969	WT	PDMR		PDMR-782815.WES.P0-W55	APC	APC	1.80064	WT	PDMR
PDMR-558786.WES.P1-FJ2D10	KDM6A	KDM6A	5.00158	WT	PDMR		PDMR-782815.WES.P0-W57	APC	APC	2.60765	WT	PDMR
PDMR-558786.WES.P2-FI8D05D58	KDM6A	KDM6A	3.60474	WT	PDMR		PDMR-782815.WES.P1-W56V91	APC	APC	3.06654	WT	PDMR
PDMR-558786.WES.P2-FJ2D12D65	KDM6A	KDM6A	3.93263	WT	PDMR		PDMR-782815.WES.P1-W58V09	APC	APC	3.57477	WT	PDMR
PDMR-593322.WES.P0-AT5	KDM6A	KDM6A	4.46254	WT	PDMR		PDMR-782815.WES.P1-W58V10	APC	APC	2.0846	WT	PDMR
PDMR-593322.WES.P2-AT4NU8M478	KDM6A	KDM6A	3.55216	WT	PDMR		PDMR-782815.WES.P1-W59V13	APC	APC	1.5423	WT	PDMR
PDMR-665939.WES.P0-YH1	KDM6A	KDM6A	4.50653	WT	PDMR		PDMR-817829.WES.P0-KXP	APC	APC	4.72883	Mut	PDMR
PDMR-665939.WES.P1-YH1W67	KDM6A	KDM6A	4.42876	WT	PDMR		PDMR-817829.WES.P1-KXPPE6	APC	APC	4.49718	Mut	PDMR
PDMR-665939.WES.P1-YH2X72	KDM6A	KDM6A	2.9989	WT	PDMR		PDMR-817829.WES.P1-KXQPA1	APC	APC	4.34491	Mut	PDMR
PDMR-665939.WES.P1-YH2X73	KDM6A	KDM6A	2.55515	WT	PDMR		PDMR-817829.WES.P1-KXQPA4	APC	APC	2.55955	Mut	PDMR
PDMR-665939.WES.P1-YH3XJ7	KDM6A	KDM6A	2.53116	WT	PDMR		PDMR-825966.WES.P0-U7A	APC	APC	1.73176	WT	PDMR
PDMR-681556.WES.P0-K4N	KDM6A	KDM6A	3.60688	WT	PDMR		PDMR-825966.WES.P0-U7C	APC	APC	3.01258	Mut	PDMR
PDMR-681556.WES.P0-K4Q	KDM6A	KDM6A	3.64214	WT	PDMR		PDMR-825966.WES.P1-U7AN51	APC	APC	2.18681	WT	PDMR
PDMR-681556.WES.P1-K4QY79	KDM6A	KDM6A	3.18041	WT	PDMR		PDMR-862259.WES.P1-IA1M442	APC	APC	2.19126	Mut	PDMR
PDMR-681556.WES.P1-K4QY85	KDM6A	KDM6A	3.06021	WT	PDMR		PDMR-862259.WES.P2-IA1M440M883	APC	APC	1.33127	Mut	PDMR
PDMR-746718.WES.P0-X20	KDM6A	KDM6A	1.54235	Mut	PDMR		PDMR-862259.WES.P3-IA1M440M881X32	APC	APC	2.86609	Mut	PDMR
PDMR-746718.WES.P0-X22	KDM6A	KDM6A	2.41516	Mut	PDMR		PDMR-862259.WES.P3-IA1M440M884X90	APC	APC	2.71817	Mut	PDMR
PDMR-746718.WES.P0-X24	KDM6A	KDM6A	3.58236	Mut	PDMR		PDMR-944381.WES.P0-KA8	APC	APC	0.233229	WT	PDMR
PDMR-746718.WES.P1-X23XL1	KDM6A	KDM6A	2.2159	Mut	PDMR		PDMR-944381.WES.P0-KA9	APC	APC	2.9176	WT	PDMR
PDMR-746718.WES.P1-X24WG7	KDM6A	KDM6A	2.34341	Mut	PDMR		PDMR-944381.WES.P1-KA8MB0	APC	APC	2.64652	WT	PDMR
PDMR-772611.WES.P0-XCH	KDM6A	KDM6A	3.68838	WT	PDMR		PDMR-944381.WES.P1-KA9FP2	APC	APC	0.333796	WT	PDMR
PDMR-772611.WES.P1-XCCM999	KDM6A	KDM6A	2.38925	WT	PDMR		PDMR-944381.WES.P2-KA9F08LQ2	APC	APC	0.444658	WT	PDMR
PDMR-772611.WES.P1-XCHF32	KDM6A	KDM6A	4.34126	WT	PDMR		PDMR-944381.WES.P3-KA8MA7N48Q77	APC	APC	1.21043	WT	PDMR
PDMR-772611.WES.P2-XCCM998G73	KDM6A	KDM6A	4.06228	WT	PDMR		PDMR-945468.WES.P0-HAH	APC	APC	1.5348	Mut	PDMR
PDMR-772611.WES.P2-XCHF39H44	KDM6A	KDM6A	3.1352	WT	PDMR		PDMR-945468.WES.P1-HAHVT8	APC	APC	2.03683	Mut	PDMR
PDMR-825997.WES.P0-E3H	KDM6A	KDM6A	3.18567	WT	PDMR		PDMR-945468.WES.P1-HAHVT9	APC	APC	1.57611	Mut	PDMR
PDMR-825997.WES.P2-E3HKN9NF7	KDM6A	KDM6A	3.3854	WT	PDMR		PDMR-947758.WES.P0-UCP	APC	APC	3.71735	WT	PDMR
PDMR-825997.WES.P3-E3HKP2LN6NU0	KDM6A	KDM6A	3.12825	WT	PDMR		PDMR-947758.WES.P1-UCKB52	APC	APC	4.22579	WT	PDMR
PDMR-825997.WES.P4-E3HKP2LN6NT7	KDM6A	KDM6A	3.35225	WT	PDMR		PDMR-947758.WES.P1-UCPB22	APC	APC	4.12817	WT	PDMR
PDMR-825997.WES.P5-E3HKP2LN6NT7	KDM6A	KDM6A	3.09831	WT	PDMR		PDMR-947758.WES.P1-UCPB25	APC	APC	2.72989	WT	PDMR
PDMR-825997.WES.P6-E3HKP2LN6NT7	KDM6A	KDM6A	3.11352	WT	PDMR		PDMR-947758.WES.P1-UCPB27	APC	APC	4.03021	WT	PDMR
PDMR-855422.WES.P0-A65	KDM6A	KDM6A	5.14974	WT	PDMR		PDMR-983718.WES.P0-PJY	APC	APC	4.23615	WT	PDMR
PDMR-855422.WES.P0-A67	KDM6A	KDM6A	5.30575	WT	PDMR		PDMR-983718.WES.P0-QJC	APC	APC	4.46091	WT	PDMR
PDMR-855422.WES.P1-A65M128	KDM6A	KDM6A	5.22121	WT	PDMR		PDMR-983718.WES.P1-PJYLY3	APC	APC	4.75855	WT	PDMR
PDMR-855422.WES.P1-A67K89	KDM6A	KDM6A	4.53246	WT	PDMR		PDMR-983718.WES.P1-QJCLY1	APC	APC	4.18382	WT	PDMR
PDMR-855422.WES.P2-A65M129M318	KDM6A	KDM6A	4.2117	WT	PDMR		PDMR-983718.WES.P1-QJCLY2	APC	APC	4.66886	WT	PDMR
PDMR-855422.WES.P2-A65M129M320	KDM6A	KDM6A	2.9419	WT	PDMR		PDMR-983718.WES.P1-QJCLY4	APC	APC	4.57611	WT	PDMR
PDMR-883617.WES.P0-KGJ	KDM6A	KDM6A	2.76078	WT	PDMR		PDMR-997537.WES.P0-HN1	APC	APC	3.6055	WT	PDMR
PDMR-883617.WES.P1-KGJW88	KDM6A	KDM6A	3.40247	WT	PDMR		PDMR-997537.WES.P0-HP1	APC	APC	2.89331	WT	PDMR
PDMR-883617.WES.P2-KGJW88Z65	KDM6A	KDM6A	3.32553	WT	PDMR		PDMR-997537.WES.P1-HN1G62	APC	APC	3.80835	WT	PDMR
PDMR-883617.WES.P3-KGJW92	KDM6A	KDM6A	3.80781	WT	PDMR		PDMR-CN0330.WES.P4-M518	APC	APC	2.9409	Mut	PDMR
PDMR-889142.WES.P0-T53	KDM6A	KDM6A	4.5759	WT	PDMR		PDMR-CN0330.WES.P5-M518M201	APC	APC	2.5301	Mut	PDMR
PDMR-889142.WES.P0-T63	KDM6A	KDM6A	3.82234	WT	PDMR		PDMR-CN0330.WES.P5-M518M203	APC	APC	3.18388	Mut	PDMR
PDMR-889142.WES.P1-T53TC4	KDM6A	KDM6A	3.37531	WT	PDMR		PDMR-CN0330.WES.P6-M519M2M218	APC	APC	3.07648	Mut	PDMR
PDMR-889142.WES.P1-T64TF1	KDM6A	KDM6A	3.55207	WT	PDMR		PDMR-CN0330.WES.P6-M551M121M1410	APC	APC	3.67961	Mut	PDMR
PDMR-889142.WES.P3-T64TF0TL0U26	KDM6A	KDM6A	4.5095	WT	PDMR		WU-0008.WES.P2	APC	APC	3.19695	Mut	WU
PDMR-889142.WES.P4-T63TC7TS1U23UL4	KDM6A	KDM6A	3.72511	WT	PDMR		WU-0010.WES.P7-07	APC	APC	2.73341	Mut	WU
PDMR-BL0293.WES.P3-M671	KDM6A	KDM6A	4.72947	WT	PDMR		WU-0014.WES.P4	APC	APC	2.61561	Mut	WU
PDMR-BL0293.WES.P4-M671M14	KDM6A	KDM6A	3.32784	WT	PDMR		WU-0015.WES.P7	APC	APC	3.39843	Mut	WU
PDMR-BL0293.WES.P4-M671M16	KDM6A	KDM6A	4.32218	WT	PDMR		WU-0019.WES.P3	APC	APC	3.7324	Mut	WU
PDMR-BL0293.WES.P5-M672M291M321	KDM6A	KDM6A	4.21309	WT	PDMR		WU-0021.WES.P1-06	APC	APC	3.29685	Mut	WU
PDMR-BL0293.WES.P5-M672M291M323	KDM6A	KDM6A	4.67748	WT	PDMR		WU-0021.WES.P1-08	APC	APC	2.7344	Mut	WU
PDMR-BL0382.WES.P2-M662	KDM6A	KDM6A	5.34899	Mut	PDMR		WU-0027.WES.P1	APC	APC	4.04526	Mut	WU
PDMR-BL0382.WES.P3-M662M18	KDM6A	KDM6A	4.48016	Mut	PDMR		WU-0045.WES.P1-08	APC	APC	1.32234	WT	WU
PDMR-BL0382.WES.P3-M664M220	KDM6A	KDM6A	5.76939	WT	PDMR		WU-0046.WES.P1	APC	APC	3.12163	Mut	WU
PDMR-BL0479.WES.P2-M23	KDM6A	KDM6A	4.74954	WT	PDMR		WU-0047.WES.P1-07	APC	APC	3.05264	Mut	WU
PDMR-BL0479.WES.P3-M22M200	KDM6A	KDM6A	4.50275	WT	PDMR		WU-0047.WES.P1-09	APC	APC	2.86438	Mut	WU
PDMR-BL0479.WES.P3-M23M205	KDM6A	KDM6A	4.73087	WT	PDMR		WU-0062.WES.P1	APC	APC	3.32594	Mut	WU
PDMR-BL0479.WES.P3-M24M216	KDM6A	KDM6A	4.74043	WT	PDMR		WU-0067.WES.P1	APC	APC	2.64511	Mut	WU
PDMR-BL0479.WES.P4-M23M205M318	KDM6A	KDM6A	4.70745	WT	PDMR		WU-0073.WES.P1	APC	APC	2.52443	Mut	WU
PDMR-BL0479.WES.P5-M23M207M324M413	KDM6A	KDM6A	4.40732	WT	PDMR		WU-0074.WES.P1	APC	APC	3.83324	Mut	WU
WU-0029.WES.P0	KDM6A	KDM6A	4.83277	WT	WU		WU-0109.WES.P1	APC	APC	2.82358	Mut	WU
WU-0029.WES.P1	KDM6A	KDM6A	4.5963	WT	WU		WU-0110.WES.P1	APC	APC	2.17312	Mut	WU
WU-0029.WES.P2	KDM6A	KDM6A	4.57811	WT	WU		PDMR-114348.WES.P1-ATHY22	KRAS	KRAS	3.04085	WT	PDMR
WU-0029.WES.P3	KDM6A	KDM6A	4.58483	WT	WU		PDMR-114348.WES.P1-ATHY24	KRAS	KRAS	2.61397	WT	PDMR
WU-0030.WES.P2	KDM6A	KDM6A	4.05246	WT	WU		PDMR-114348.WES.P2-ATHY22E99	KRAS	KRAS	3.26916	WT	PDMR
WU-0034.WES.P2	KDM6A	KDM6A	2.4416	WT	WU		PDMR-114348.WES.P2-ATHY24P18	KRAS	KRAS	3.13037	WT	PDMR
WU-0049.WES.P2	KDM6A	KDM6A	3.60728	WT	WU		PDMR-128783.WES.P3-VJ6DZ2WS2YL1	KRAS	KRAS	1.75169	Mut	PDMR
WU-0075.WES.P2	KDM6A	KDM6A	2.47994	Mut	WU		PDMR-135848.WES.P0-JI5	KRAS	KRAS	3.81967	WT	PDMR
PDMR-139182.WES.P0-IL5	CDKN2A	CDKN2A	6.71627	WT	PDMR		PDMR-135848.WES.P0-JI6	KRAS	KRAS	3.34887	WT	PDMR
PDMR-139182.WES.P0-IL6	CDKN2A	CDKN2A	6.7531	WT	PDMR		PDMR-135848.WES.P1-JI5M632	KRAS	KRAS	3.99171	WT	PDMR
PDMR-139182.WES.P1-IL3M363	CDKN2A	CDKN2A	6.40005	WT	PDMR		PDMR-135848.WES.P1-JI6	KRAS	KRAS	2.8314	WT	PDMR
PDMR-139182.WES.P1-IL4M367	CDKN2A	CDKN2A	6.62584	WT	PDMR		PDMR-135848.WES.P1-JI6K88	KRAS	KRAS	3.50042	WT	PDMR
PDMR-139182.WES.P2-IL3M362	CDKN2A	CDKN2A	7.17622	WT	PDMR		PDMR-144555.WES.P1-C77Y35	KRAS	KRAS	3.45733	WT	PDMR
PDMR-139182.WES.P2-IL6M499J82	CDKN2A	CDKN2A	6.82162	WT	PDMR		PDMR-144555.WES.P2-C77Y35C91	KRAS	KRAS	2.56623	WT	PDMR
PDMR-146476.WES.P1-E19YJ0	CDKN2A	CDKN2A	6.32246	WT	PDMR		PDMR-144555.WES.P2-C77Y36C79	KRAS	KRAS	3.09116	WT	PDMR
PDMR-146476.WES.P1-E20F07	CDKN2A	CDKN2A	6.1652	WT	PDMR		PDMR-144555.WES.P2-C77Y36C81	KRAS	KRAS	3.05131	WT	PDMR
PDMR-159449.WES.P0-KNH	CDKN2A	CDKN2A	0	WT	PDMR		PDMR-145919.WES.P0-Q1Q	KRAS	KRAS	2.99357	WT	PDMR
PDMR-159449.WES.P1-KNHY54	CDKN2A	CDKN2A	0	WT	PDMR		PDMR-145919.WES.P0-Q1T	KRAS	KRAS	2.37323	WT	PDMR
PDMR-159449.WES.P1-KNHY57	CDKN2A	CDKN2A	0	WT	PDMR		PDMR-145919.WES.P1-Q1QJ26	KRAS	KRAS	2.862	WT	PDMR
PDMR-159449.WES.P2-KNHY53B09	CDKN2A	CDKN2A	0	WT	PDMR		PDMR-145919.WES.P1-Q1QJ27	KRAS	KRAS	2.43199	WT	PDMR
PDMR-159449.WES.P2-KNHY53B13	CDKN2A	CDKN2A	0	WT	PDMR		PDMR-145919.WES.P1-Q1TP65	KRAS	KRAS	2.2659	WT	PDMR
PDMR-159449.WES.P2-KNHY53B17	CDKN2A	CDKN2A	0	WT	PDMR		PDMR-145919.WES.P2-Q1TP65A54	KRAS	KRAS	2.16767	WT	PDMR
PDMR-222454.WES.P1-A00W56	CDKN2A	CDKN2A	5.47571	WT	PDMR		PDMR-158597.WES.P0-ME7	KRAS	KRAS	1.88734	Mut	PDMR
PDMR-222454.WES.P2-A00W58M196	CDKN2A	CDKN2A	5.36603	WT	PDMR		PDMR-158597.WES.P1-MF1NW1	KRAS	KRAS	2.15756	Mut	PDMR
PDMR-222454.WES.P2-A00W58M199	CDKN2A	CDKN2A	5.06171	WT	PDMR		PDMR-158597.WES.P2-ME7NU6	KRAS	KRAS	2.52519	Mut	PDMR
PDMR-227169.WES.P0-JN2	CDKN2A	CDKN2A	6.79787	WT	PDMR		PDMR-158597.WES.P2-MF1NV9P95	KRAS	KRAS	2.59876	Mut	PDMR
PDMR-227169.WES.P0-JN4	CDKN2A	CDKN2A	7.28327	WT	PDMR		PDMR-172845.WES.P0-J35	KRAS	KRAS	4.37734	Mut	PDMR
PDMR-227169.WES.P1-JN2KM6	CDKN2A	CDKN2A	7.15245	WT	PDMR		PDMR-172845.WES.P0-M776	KRAS	KRAS	3.96509	Mut	PDMR
PDMR-227169.WES.P1-JN4K42	CDKN2A	CDKN2A	6.7792	WT	PDMR		PDMR-172845.WES.P0-M80	KRAS	KRAS	3.87727	Mut	PDMR
PDMR-227169.WES.P2-JN4K38KL3	CDKN2A	CDKN2A	6.92971	WT	PDMR		PDMR-172845.WES.P1-J38JF0	KRAS	KRAS	3.93034	Mut	PDMR
PDMR-243952.WES.P0-A20	CDKN2A	CDKN2A	0	WT	PDMR		PDMR-172845.WES.P1-J38JF7	KRAS	KRAS	4.38168	Mut	PDMR
PDMR-243952.WES.P1-A20M882	CDKN2A	CDKN2A	0	WT	PDMR		PDMR-172845.WES.P1-M770J02	KRAS	KRAS	3.844	Mut	PDMR
PDMR-243952.WES.P1-A20M883	CDKN2A	CDKN2A	0	WT	PDMR		PDMR-172845.WES.P1-M776M1151	KRAS	KRAS	3.8592	Mut	PDMR
PDMR-243952.WES.P2-A20M884M242	CDKN2A	CDKN2A	0	WT	PDMR		PDMR-172845.WES.P1-M80J08	KRAS	KRAS	3.86218	Mut	PDMR
PDMR-243952.WES.P2-A20M886M999	CDKN2A	CDKN2A	0	WT	PDMR		PDMR-172845.WES.P2-M770J02J32	KRAS	KRAS	4.15749	Mut	PDMR
PDMR-251477.WES.P0-NT7	CDKN2A	CDKN2A	0.135849	WT	PDMR		PDMR-172845.WES.P2-M770J03J74	KRAS	KRAS	4.23467	Mut	PDMR
PDMR-251477.WES.P1-NT5M287	CDKN2A	CDKN2A	0	WT	PDMR		PDMR-172845.WES.P2-M770J05J48	KRAS	KRAS	4.30078	Mut	PDMR
PDMR-251477.WES.P2-NT7M443-QT8	CDKN2A	CDKN2A	0	WT	PDMR		PDMR-172845.WES.P2-M776M1152J66	KRAS	KRAS	4.60428	Mut	PDMR
PDMR-251477.WES.P2-NT7M443-QU1	CDKN2A	CDKN2A	0	WT	PDMR		PDMR-172845.WES.P2-M776M1153J58	KRAS	KRAS	4.24249	Mut	PDMR
PDMR-251477.WES.P3-NT7M443-QT9	CDKN2A	CDKN2A	0	WT	PDMR		PDMR-172845.WES.P2-M776M1154J15	KRAS	KRAS	4.46418	Mut	PDMR
PDMR-251477.WES.P4-NT7M443-QT9	CDKN2A	CDKN2A	0	WT	PDMR		PDMR-172845.WES.P2-M776M1155J93	KRAS	KRAS	3.83042	Mut	PDMR
PDMR-261386.WES.P0-N70	CDKN2A	CDKN2A	0.546839	WT	PDMR		PDMR-172845.WES.P2-M80J07JA4	KRAS	KRAS	4.51175	Mut	PDMR
PDMR-261386.WES.P1-N69M989	CDKN2A	CDKN2A	0.195695	WT	PDMR		PDMR-172845.WES.P2-M80J08J61	KRAS	KRAS	3.71946	Mut	PDMR
PDMR-261386.WES.P1-N70P05	CDKN2A	CDKN2A	0.0230476	WT	PDMR		PDMR-172845.WES.P2-M80J09J83	KRAS	KRAS	4.17662	Mut	PDMR
PDMR-281475.WES.P0-QA3	CDKN2A	CDKN2A	5.84297	WT	PDMR		PDMR-172845.WES.P2-M80J09J86	KRAS	KRAS	4.24778	Mut	PDMR
PDMR-281475.WES.P1-QA3F15	CDKN2A	CDKN2A	5.69569	WT	PDMR		PDMR-172845.WES.P3-M770J02J24JA5	KRAS	KRAS	4.73507	Mut	PDMR
PDMR-281475.WES.P1-QA4F22	CDKN2A	CDKN2A	6.32057	WT	PDMR		PDMR-175126.WES.P0-TCE	KRAS	KRAS	3.90668	WT	PDMR
PDMR-281475.WES.P2-QA3F15HN7	CDKN2A	CDKN2A	6.44183	WT	PDMR		PDMR-175126.WES.P1-TCAPT4	KRAS	KRAS	2.74676	WT	PDMR
PDMR-281475.WES.P2-QA4F23G21	CDKN2A	CDKN2A	6.06471	WT	PDMR		PDMR-175126.WES.P1-TCAPT6	KRAS	KRAS	4.10982	WT	PDMR
PDMR-281475.WES.P3-QA4F21G30KG7	CDKN2A	CDKN2A	5.67303	WT	PDMR		PDMR-175126.WES.P1-TCEPF2	KRAS	KRAS	3.78089	WT	PDMR
PDMR-324938.WES.P1-AV2T72	CDKN2A	CDKN2A	0	WT	PDMR		PDMR-175126.WES.P1-TCEPF3	KRAS	KRAS	2.04179	WT	PDMR
PDMR-324938.WES.P2-AV2T68P83	CDKN2A	CDKN2A	0	WT	PDMR		PDMR-176247.WES.P0-IK9	KRAS	KRAS	2.73181	WT	PDMR
PDMR-324938.WES.P2-AV5T71P86	CDKN2A	CDKN2A	0	WT	PDMR		PDMR-176247.WES.P0-IL1	KRAS	KRAS	2.80815	WT	PDMR
PDMR-324938.WES.P2-AV5T71P88	CDKN2A	CDKN2A	0	WT	PDMR		PDMR-176247.WES.P1-IK9W17	KRAS	KRAS	3.10596	WT	PDMR
PDMR-324938.WES.P3-AV2T68P82	CDKN2A	CDKN2A	0	WT	PDMR		PDMR-176247.WES.P1-IL1M965	KRAS	KRAS	2.56733	WT	PDMR
PDMR-343268.WES.P0-Z41	CDKN2A	CDKN2A	3.31412	WT	PDMR		PDMR-176247.WES.P2-IK9W16M798	KRAS	KRAS	3.22279	WT	PDMR
PDMR-343268.WES.P1-Z41Q90	CDKN2A	CDKN2A	3.05729	WT	PDMR		PDMR-176247.WES.P2-IL1M965J04	KRAS	KRAS	1.23209	WT	PDMR
PDMR-343268.WES.P1-Z41Q95	CDKN2A	CDKN2A	3.56324	WT	PDMR		PDMR-185487.WES.P1-KB5LE7	KRAS	KRAS	2.06259	WT	PDMR
PDMR-343268.WES.P2-Z41Q86QS8	CDKN2A	CDKN2A	3.70721	WT	PDMR		PDMR-185487.WES.P2-KB5LE7	KRAS	KRAS	2.99446	WT	PDMR
PDMR-343268.WES.P3-Z41Q89	CDKN2A	CDKN2A	3.10493	WT	PDMR		PDMR-186277.WES.P0-JWE	KRAS	KRAS	2.88482	WT	PDMR
PDMR-394772.WES.P0-AQ3	CDKN2A	CDKN2A	5.98495	Mut	PDMR		PDMR-186277.WES.P1-JWEHT5	KRAS	KRAS	2.76207	WT	PDMR
PDMR-394772.WES.P1-AQ2V67	CDKN2A	CDKN2A	5.82942	Mut	PDMR		PDMR-186277.WES.P1-JWEHT6	KRAS	KRAS	2.90108	WT	PDMR
PDMR-416634.WES.P0-A08	CDKN2A	CDKN2A	0.0838206	WT	PDMR		PDMR-186277.WES.P2-JWEHT2K41	KRAS	KRAS	3.14094	WT	PDMR
PDMR-416634.WES.P1-A08A75	CDKN2A	CDKN2A	0	WT	PDMR		PDMR-186413.WES.P0-UQ7	KRAS	KRAS	3.03284	WT	PDMR
PDMR-416634.WES.P1-A08A76	CDKN2A	CDKN2A	0	WT	PDMR		PDMR-186413.WES.P2-UQ7VT8W69	KRAS	KRAS	2.32622	WT	PDMR
PDMR-416634.WES.P2-A08A77AQ6	CDKN2A	CDKN2A	0.0895005	WT	PDMR		PDMR-186413.WES.P2-UQ8Q44QR5	KRAS	KRAS	3.40221	WT	PDMR
PDMR-456648.WES.P0-U82	CDKN2A	CDKN2A	6.6168	WT	PDMR		PDMR-188146.WES.P0-KGV	KRAS	KRAS	2.93837	WT	PDMR
PDMR-456648.WES.P1-U79Q49	CDKN2A	CDKN2A	7.09893	WT	PDMR		PDMR-188146.WES.P1-KGTPK8	KRAS	KRAS	4.24686	WT	PDMR
PDMR-456648.WES.P1-U79Q50	CDKN2A	CDKN2A	6.5805	WT	PDMR		PDMR-188146.WES.P1-KGTPL0	KRAS	KRAS	3.50794	WT	PDMR
PDMR-456648.WES.P2-U79Q48M186	CDKN2A	CDKN2A	6.80975	WT	PDMR		PDMR-188146.WES.P1-KGVPL8	KRAS	KRAS	2.09467	WT	PDMR
PDMR-459534.WES.P0-C4H	CDKN2A	CDKN2A	0.0402555	WT	PDMR		PDMR-188146.WES.P2-KGVPN2	KRAS	KRAS	3.19081	WT	PDMR
PDMR-459534.WES.P0-C4N	CDKN2A	CDKN2A	0.0280698	WT	PDMR		PDMR-188146.WES.P2-KGVPN5	KRAS	KRAS	3.19522	WT	PDMR
PDMR-459534.WES.P1-C4KU56	CDKN2A	CDKN2A	0	WT	PDMR		PDMR-192522.WES.P0-TCW	KRAS	KRAS	2.69254	WT	PDMR
PDMR-459534.WES.P1-C4NUC4	CDKN2A	CDKN2A	0.0354573	WT	PDMR		PDMR-192522.WES.P0-TCY	KRAS	KRAS	2.73068	WT	PDMR
PDMR-512744.WES.P1-T59TM8	CDKN2A	CDKN2A	0.0974449	WT	PDMR		PDMR-192522.WES.P1-TCWUJ6	KRAS	KRAS	3.08082	WT	PDMR
PDMR-512744.WES.P2-T59TM9UN5	CDKN2A	CDKN2A	0	WT	PDMR		PDMR-192522.WES.P1-TCYTF7	KRAS	KRAS	2.97433	WT	PDMR
PDMR-512744.WES.P2-T59TN0UC2	CDKN2A	CDKN2A	0.704561	WT	PDMR		PDMR-192522.WES.P2-TCWUJ0XG2	KRAS	KRAS	3.33534	WT	PDMR
PDMR-512744.WES.P3-T59TN0UC1VC9	CDKN2A	CDKN2A	0.154935	WT	PDMR		PDMR-192522.WES.P2-TCYTG1WC7	KRAS	KRAS	2.55773	WT	PDMR
PDMR-558786.WES.P1-FI8D07	CDKN2A	CDKN2A	3.13551	WT	PDMR		PDMR-199195.WES.P0-VP2	KRAS	KRAS	1.93036	WT	PDMR
PDMR-558786.WES.P1-FJ0D01	CDKN2A	CDKN2A	2.32591	WT	PDMR		PDMR-199195.WES.P0-VP7	KRAS	KRAS	2.47817	WT	PDMR
PDMR-558786.WES.P1-FJ2D10	CDKN2A	CDKN2A	1.4634	WT	PDMR		PDMR-254851.WES.P0-QPJ	KRAS	KRAS	2.53035	Mut	PDMR
PDMR-558786.WES.P2-FI8D05D58	CDKN2A	CDKN2A	1.66078	WT	PDMR		PDMR-254851.WES.P1-QPHH31	KRAS	KRAS	2.26305	Mut	PDMR
PDMR-558786.WES.P2-FJ2D12D65	CDKN2A	CDKN2A	3.13338	WT	PDMR		PDMR-259778.WES.P0-TWH	KRAS	KRAS	3.54018	Mut	PDMR
PDMR-593322.WES.P0-AT5	CDKN2A	CDKN2A	5.96782	WT	PDMR		PDMR-259778.WES.P1-TVVAN2	KRAS	KRAS	2.41902	Mut	PDMR
PDMR-593322.WES.P2-AT4NU8M478	CDKN2A	CDKN2A	6.57315	WT	PDMR		PDMR-259778.WES.P1-TWGA01	KRAS	KRAS	3.24904	Mut	PDMR
PDMR-665939.WES.P0-YH1	CDKN2A	CDKN2A	4.7525	WT	PDMR		PDMR-259778.WES.P2-TWHPK9A92	KRAS	KRAS	3.24436	Mut	PDMR
PDMR-665939.WES.P1-YH1W67	CDKN2A	CDKN2A	4.65826	WT	PDMR		PDMR-259778.WES.P2-TWHPK9A94	KRAS	KRAS	3.35531	Mut	PDMR
PDMR-665939.WES.P1-YH2X72	CDKN2A	CDKN2A	5.63856	WT	PDMR		PDMR-259778.WES.P3-TWHPK9A92AQ8	KRAS	KRAS	3.04378	Mut	PDMR
PDMR-665939.WES.P1-YH2X73	CDKN2A	CDKN2A	5.58956	WT	PDMR		PDMR-273541.WES.P0-E79	KRAS	KRAS	2.57226	WT	PDMR
PDMR-665939.WES.P1-YH3XJ7	CDKN2A	CDKN2A	7.46766	WT	PDMR		PDMR-273541.WES.P1-E79A62	KRAS	KRAS	1.69539	WT	PDMR
PDMR-681556.WES.P0-K4N	CDKN2A	CDKN2A	0	WT	PDMR		PDMR-273541.WES.P1-E79A63	KRAS	KRAS	2.9429	WT	PDMR
PDMR-681556.WES.P0-K4Q	CDKN2A	CDKN2A	0	WT	PDMR		PDMR-273541.WES.P2-E79A62F58	KRAS	KRAS	2.30525	WT	PDMR
PDMR-681556.WES.P1-K4QY79	CDKN2A	CDKN2A	0	WT	PDMR		PDMR-276233.WES.P0-JT7	KRAS	KRAS	2.80692	WT	PDMR
PDMR-681556.WES.P1-K4QY85	CDKN2A	CDKN2A	0	WT	PDMR		PDMR-276233.WES.P1-JT7CX6	KRAS	KRAS	1.19037	WT	PDMR
PDMR-746718.WES.P0-X20	CDKN2A	CDKN2A	0.152192	WT	PDMR		PDMR-276233.WES.P1-QV0CT5	KRAS	KRAS	3.01558	WT	PDMR
PDMR-746718.WES.P0-X22	CDKN2A	CDKN2A	0.111464	WT	PDMR		PDMR-276233.WES.P1-QW8J14	KRAS	KRAS	1.69704	WT	PDMR
PDMR-746718.WES.P0-X24	CDKN2A	CDKN2A	0.212307	WT	PDMR		PDMR-276233.WES.P1-QW9CY2	KRAS	KRAS	3.01705	WT	PDMR
PDMR-746718.WES.P1-X23XL1	CDKN2A	CDKN2A	0	WT	PDMR		PDMR-281562.WES.P0-PFP	KRAS	KRAS	2.3707	WT	PDMR
PDMR-746718.WES.P1-X24WG7	CDKN2A	CDKN2A	0.271351	WT	PDMR		PDMR-281562.WES.P1-PFPG96	KRAS	KRAS	2.45895	WT	PDMR
PDMR-772611.WES.P0-XCH	CDKN2A	CDKN2A	5.98804	WT	PDMR		PDMR-281562.WES.P1-PGJPG1	KRAS	KRAS	1.70565	WT	PDMR
PDMR-772611.WES.P1-XCCM999	CDKN2A	CDKN2A	4.27093	WT	PDMR		PDMR-281562.WES.P2-PFPG94N92	KRAS	KRAS	0.519048	WT	PDMR
PDMR-772611.WES.P1-XCHF32	CDKN2A	CDKN2A	5.80697	WT	PDMR		PDMR-281562.WES.P2-PFPG96P48	KRAS	KRAS	1.33907	WT	PDMR
PDMR-772611.WES.P2-XCCM998G73	CDKN2A	CDKN2A	4.94537	WT	PDMR		PDMR-296347.WES.P1-U77V74	KRAS	KRAS	3.72102	WT	PDMR
PDMR-772611.WES.P2-XCHF39H44	CDKN2A	CDKN2A	5.09871	WT	PDMR		PDMR-299373.WES.P0-EWF	KRAS	KRAS	3.74037	Mut	PDMR
PDMR-825997.WES.P0-E3H	CDKN2A	CDKN2A	0	WT	PDMR		PDMR-299373.WES.P1-EWFE09	KRAS	KRAS	3.53338	Mut	PDMR
PDMR-825997.WES.P2-E3HKN9NF7	CDKN2A	CDKN2A	0	WT	PDMR		PDMR-299373.WES.P1-EWFE10	KRAS	KRAS	3.52153	Mut	PDMR
PDMR-825997.WES.P3-E3HKP2LN6NU0	CDKN2A	CDKN2A	0	WT	PDMR		PDMR-299373.WES.P1-EWFE12	KRAS	KRAS	3.29894	Mut	PDMR
PDMR-825997.WES.P4-E3HKP2LN6NT7	CDKN2A	CDKN2A	0	WT	PDMR		PDMR-299373.WES.P2-EWFE09G16	KRAS	KRAS	3.79884	Mut	PDMR
PDMR-825997.WES.P5-E3HKP2LN6NT7	CDKN2A	CDKN2A	0	WT	PDMR		PDMR-299373.WES.P2-EWFE10G64	KRAS	KRAS	3.71536	Mut	PDMR
PDMR-825997.WES.P6-E3HKP2LN6NT7	CDKN2A	CDKN2A	0	WT	PDMR		PDMR-328469.WES.P2-E9CF79N98	KRAS	KRAS	3.09191	Mut	PDMR
PDMR-855422.WES.P0-A65	CDKN2A	CDKN2A	0	WT	PDMR		PDMR-328469.WES.P2-E9CF81N88	KRAS	KRAS	3.36507	Mut	PDMR
PDMR-855422.WES.P0-A67	CDKN2A	CDKN2A	0.245819	WT	PDMR		PDMR-328469.WES.P2-E9CF81N89	KRAS	KRAS	2.81084	Mut	PDMR
PDMR-855422.WES.P1-A65M128	CDKN2A	CDKN2A	0.0407556	WT	PDMR		PDMR-328469.WES.P2-E9CF81N91	KRAS	KRAS	3.01548	Mut	PDMR
PDMR-855422.WES.P1-A67K89	CDKN2A	CDKN2A	0.161233	WT	PDMR		PDMR-361931.WES.P0-QV3	KRAS	KRAS	1.55055	WT	PDMR
PDMR-855422.WES.P2-A65M129M318	CDKN2A	CDKN2A	0.112405	WT	PDMR		PDMR-361931.WES.P1-JT2J24	KRAS	KRAS	3.24375	WT	PDMR
PDMR-855422.WES.P2-A65M129M320	CDKN2A	CDKN2A	0	WT	PDMR		PDMR-413561.WES.P2-HA0W01W68	KRAS	KRAS	3.88386	Mut	PDMR
PDMR-883617.WES.P0-KGJ	CDKN2A	CDKN2A	0	WT	PDMR		PDMR-431354.WES.P0-VI2	KRAS	KRAS	2.2682	WT	PDMR
PDMR-883617.WES.P1-KGJW88	CDKN2A	CDKN2A	0	WT	PDMR		PDMR-431354.WES.P0-VI3	KRAS	KRAS	3.28266	WT	PDMR
PDMR-883617.WES.P2-KGJW88Z65	CDKN2A	CDKN2A	0	WT	PDMR		PDMR-431354.WES.P1-VI2M192	KRAS	KRAS	1.46857	WT	PDMR
PDMR-883617.WES.P3-KGJW92	CDKN2A	CDKN2A	0	WT	PDMR		PDMR-431354.WES.P1-VI3M54	KRAS	KRAS	2.66306	WT	PDMR
PDMR-889142.WES.P0-T53	CDKN2A	CDKN2A	6.76065	Mut	PDMR		PDMR-431354.WES.P2-VI2M190K12	KRAS	KRAS	2.76473	WT	PDMR
PDMR-889142.WES.P0-T63	CDKN2A	CDKN2A	6.77718	Mut	PDMR		PDMR-435261.WES.P0-H23	KRAS	KRAS	0.702974	WT	PDMR
PDMR-889142.WES.P1-T53TC4	CDKN2A	CDKN2A	6.28515	Mut	PDMR		PDMR-435261.WES.P1-H22KM3	KRAS	KRAS	2.84519	WT	PDMR
PDMR-889142.WES.P1-T64TF1	CDKN2A	CDKN2A	6.55003	Mut	PDMR		PDMR-435261.WES.P1-H24M828	KRAS	KRAS	1.02276	WT	PDMR
PDMR-889142.WES.P3-T64TF0TL0U26	CDKN2A	CDKN2A	6.81739	Mut	PDMR		PDMR-435261.WES.P1-H25M89	KRAS	KRAS	1.61113	WT	PDMR
PDMR-889142.WES.P4-T63TC7TS1U23UL4	CDKN2A	CDKN2A	6.72576	Mut	PDMR		PDMR-439126.WES.P1-LW0P40	KRAS	KRAS	1.86709	WT	PDMR
PDMR-BL0293.WES.P3-M671	CDKN2A	CDKN2A	7.13232	WT	PDMR		PDMR-439126.WES.P2-LV9P72UD0	KRAS	KRAS	2.38693	WT	PDMR
PDMR-BL0293.WES.P4-M671M14	CDKN2A	CDKN2A	6.63411	WT	PDMR		PDMR-439126.WES.P2-LW0P33QP0	KRAS	KRAS	1.4803	WT	PDMR
PDMR-BL0293.WES.P4-M671M16	CDKN2A	CDKN2A	6.96223	WT	PDMR		PDMR-451658.WES.P0-E10	KRAS	KRAS	1.71829	WT	PDMR
PDMR-BL0293.WES.P5-M672M291M321	CDKN2A	CDKN2A	7.35095	WT	PDMR		PDMR-451658.WES.P1-E08FJ7	KRAS	KRAS	1.54844	WT	PDMR
PDMR-BL0293.WES.P5-M672M291M323	CDKN2A	CDKN2A	7.23627	WT	PDMR		PDMR-451658.WES.P1-E09G26	KRAS	KRAS	1.86387	WT	PDMR
PDMR-BL0382.WES.P2-M662	CDKN2A	CDKN2A	0.209423	WT	PDMR		PDMR-451658.WES.P1-E12H76	KRAS	KRAS	1.82365	WT	PDMR
PDMR-BL0382.WES.P3-M662M18	CDKN2A	CDKN2A	0	WT	PDMR		PDMR-466732.WES.P0-TB5	KRAS	KRAS	3.44514	WT	PDMR
PDMR-BL0382.WES.P3-M664M220	CDKN2A	CDKN2A	0	WT	PDMR		PDMR-466732.WES.P0-TB6	KRAS	KRAS	1.93078	WT	PDMR
PDMR-BL0479.WES.P2-M23	CDKN2A	CDKN2A	1.86748	WT	PDMR		PDMR-466732.WES.P1-TB5TU5	KRAS	KRAS	3.17118	WT	PDMR
PDMR-BL0479.WES.P3-M22M200	CDKN2A	CDKN2A	0.787482	WT	PDMR		PDMR-466732.WES.P1-TB6TP2	KRAS	KRAS	3.20721	WT	PDMR
PDMR-BL0479.WES.P3-M23M205	CDKN2A	CDKN2A	0	WT	PDMR		PDMR-466732.WES.P2-TB5TU6UA7	KRAS	KRAS	3.10918	WT	PDMR
PDMR-BL0479.WES.P3-M24M216	CDKN2A	CDKN2A	0	WT	PDMR		PDMR-466732.WES.P2-TB6TP4UC0	KRAS	KRAS	3.556	WT	PDMR
PDMR-BL0479.WES.P4-M23M205M318	CDKN2A	CDKN2A	0.0659024	WT	PDMR		PDMR-475296.WES.P0-KPT	KRAS	KRAS	3.10297	WT	PDMR
PDMR-BL0479.WES.P5-M23M207M324M413	CDKN2A	CDKN2A	0.0565408	WT	PDMR		PDMR-475296.WES.P1-KPNPN8	KRAS	KRAS	2.17501	WT	PDMR
WU-0029.WES.P0	CDKN2A	CDKN2A	6.10992	WT	WU		PDMR-475296.WES.P1-KPNPN9	KRAS	KRAS	3.63016	WT	PDMR
WU-0029.WES.P1	CDKN2A	CDKN2A	6.35957	WT	WU		PDMR-475296.WES.P1-KPNPP2	KRAS	KRAS	2.28479	WT	PDMR
WU-0029.WES.P2	CDKN2A	CDKN2A	6.51154	WT	WU		PDMR-475296.WES.P1-KPTPP9	KRAS	KRAS	1.5811	WT	PDMR
WU-0029.WES.P3	CDKN2A	CDKN2A	6.62993	WT	WU		PDMR-475296.WES.P2-KPTPP9	KRAS	KRAS	0.761807	WT	PDMR
WU-0030.WES.P2	CDKN2A	CDKN2A	6.99596	WT	WU		PDMR-479181.WES.P0-TG3	KRAS	KRAS	2.52872	WT	PDMR
WU-0034.WES.P2	CDKN2A	CDKN2A	0	WT	WU		PDMR-479181.WES.P0-TG4	KRAS	KRAS	0.98813	WT	PDMR
WU-0049.WES.P2	CDKN2A	CDKN2A	0.460443	WT	WU		PDMR-479181.WES.P1-TG3U89	KRAS	KRAS	2.46953	WT	PDMR
WU-0075.WES.P2	CDKN2A	CDKN2A	0	WT	WU		PDMR-479181.WES.P1-TG4U97	KRAS	KRAS	1.40536	WT	PDMR
PDMR-139182.WES.P0-IL5	HRAS	HRAS	5.95757	WT	PDMR		PDMR-479181.WES.P2-TG3U88VJ1	KRAS	KRAS	1.28568	WT	PDMR
PDMR-139182.WES.P0-IL6	HRAS	HRAS	5.96313	WT	PDMR		PDMR-479181.WES.P2-TG4U98UZ8	KRAS	KRAS	1.7842	WT	PDMR
PDMR-139182.WES.P1-IL3M363	HRAS	HRAS	6.26535	WT	PDMR		PDMR-483684.WES.P0-YYC	KRAS	KRAS	4.22324	WT	PDMR
PDMR-139182.WES.P1-IL4M367	HRAS	HRAS	5.28025	WT	PDMR		PDMR-483684.WES.P1-YYCAV0	KRAS	KRAS	3.47738	WT	PDMR
PDMR-139182.WES.P2-IL3M362	HRAS	HRAS	7.24073	WT	PDMR		PDMR-483684.WES.P2-YYCAV1C56	KRAS	KRAS	3.82646	WT	PDMR
PDMR-139182.WES.P2-IL6M499J82	HRAS	HRAS	6.80096	WT	PDMR		PDMR-483684.WES.P3-YYCAV1C55E15	KRAS	KRAS	1.00743	WT	PDMR
PDMR-146476.WES.P1-E19YJ0	HRAS	HRAS	4.34604	WT	PDMR		PDMR-483684.WES.P3-YYCAV1C55E16	KRAS	KRAS	1.22828	WT	PDMR
PDMR-146476.WES.P1-E20F07	HRAS	HRAS	4.34901	WT	PDMR		PDMR-512936.WES.P0-EVP	KRAS	KRAS	2.28689	Mut	PDMR
PDMR-159449.WES.P0-KNH	HRAS	HRAS	2.61097	WT	PDMR		PDMR-512936.WES.P1-EVPCX7	KRAS	KRAS	2.31775	Mut	PDMR
PDMR-159449.WES.P1-KNHY54	HRAS	HRAS	2.95916	WT	PDMR		PDMR-512936.WES.P2-EVPD04DV7	KRAS	KRAS	2.04997	Mut	PDMR
PDMR-159449.WES.P1-KNHY57	HRAS	HRAS	4.78159	WT	PDMR		PDMR-512936.WES.P3-EVPD04DV8FW7	KRAS	KRAS	1.41133	Mut	PDMR
PDMR-159449.WES.P2-KNHY53B09	HRAS	HRAS	4.02288	WT	PDMR		PDMR-514821.WES.P0-Q0W	KRAS	KRAS	3.62547	Mut	PDMR
PDMR-159449.WES.P2-KNHY53B13	HRAS	HRAS	2.70645	WT	PDMR		PDMR-514821.WES.P1-P1XG99	KRAS	KRAS	3.78573	Mut	PDMR
PDMR-159449.WES.P2-KNHY53B17	HRAS	HRAS	5.11036	WT	PDMR		PDMR-514821.WES.P1-P1XJ39	KRAS	KRAS	3.27393	Mut	PDMR
PDMR-222454.WES.P1-A00W56	HRAS	HRAS	3.73447	WT	PDMR		PDMR-514821.WES.P1-Q0WJ52	KRAS	KRAS	3.65759	Mut	PDMR
PDMR-222454.WES.P2-A00W58M196	HRAS	HRAS	4.7524	WT	PDMR		PDMR-514821.WES.P2-P1XJ03P13	KRAS	KRAS	3.34537	Mut	PDMR
PDMR-222454.WES.P2-A00W58M199	HRAS	HRAS	3.90202	WT	PDMR		PDMR-519858.WES.P0-T24	KRAS	KRAS	2.49112	Mut	PDMR
PDMR-227169.WES.P0-JN2	HRAS	HRAS	5.96772	WT	PDMR		PDMR-519858.WES.P2-T24TK6UD8	KRAS	KRAS	2.60135	Mut	PDMR
PDMR-227169.WES.P0-JN4	HRAS	HRAS	6.30218	WT	PDMR		PDMR-519858.WES.P2-T24TK8U95	KRAS	KRAS	2.38527	Mut	PDMR
PDMR-227169.WES.P1-JN2KM6	HRAS	HRAS	6.48598	WT	PDMR		PDMR-519858.WES.P3-T24TK6UD6V01	KRAS	KRAS	2.15331	Mut	PDMR
PDMR-227169.WES.P1-JN4K42	HRAS	HRAS	6.14275	WT	PDMR		PDMR-519858.WES.P3-T24TK7U91V04	KRAS	KRAS	2.63322	Mut	PDMR
PDMR-227169.WES.P2-JN4K38KL3	HRAS	HRAS	6.60541	WT	PDMR		PDMR-519858.WES.P3-T24TK8U94V07	KRAS	KRAS	1.08654	Mut	PDMR
PDMR-243952.WES.P0-A20	HRAS	HRAS	2.86959	WT	PDMR		PDMR-524269.WES.P1-E8YH47	KRAS	KRAS	0.781787	WT	PDMR
PDMR-243952.WES.P1-A20M882	HRAS	HRAS	4.43717	WT	PDMR		PDMR-524269.WES.P2-E8YH47HQ7	KRAS	KRAS	1.97654	WT	PDMR
PDMR-243952.WES.P1-A20M883	HRAS	HRAS	2.05392	WT	PDMR		PDMR-524269.WES.P2-E8YH49HP2	KRAS	KRAS	2.36974	WT	PDMR
PDMR-243952.WES.P2-A20M884M242	HRAS	HRAS	1.99839	WT	PDMR		PDMR-524269.WES.P2-E8YH49HP4	KRAS	KRAS	2.3753	WT	PDMR
PDMR-243952.WES.P2-A20M886M999	HRAS	HRAS	3.31011	WT	PDMR		PDMR-625472.WES.P0-H68	KRAS	KRAS	2.1411	WT	PDMR
PDMR-251477.WES.P0-NT7	HRAS	HRAS	6.29734	WT	PDMR		PDMR-625472.WES.P0-H69	KRAS	KRAS	0.973333	WT	PDMR
PDMR-251477.WES.P1-NT5M287	HRAS	HRAS	6.38169	WT	PDMR		PDMR-625472.WES.P1-H67WG0	KRAS	KRAS	2.23758	WT	PDMR
PDMR-251477.WES.P2-NT7M443-QT8	HRAS	HRAS	6.43111	WT	PDMR		PDMR-625472.WES.P1-H68WG3	KRAS	KRAS	3.01995	WT	PDMR
PDMR-251477.WES.P2-NT7M443-QU1	HRAS	HRAS	6.09194	WT	PDMR		PDMR-625472.WES.P1-H69HC1	KRAS	KRAS	3.02864	WT	PDMR
PDMR-251477.WES.P3-NT7M443-QT9	HRAS	HRAS	6.24581	WT	PDMR		PDMR-625472.WES.P1-H70HC4	KRAS	KRAS	3.27704	WT	PDMR
PDMR-251477.WES.P4-NT7M443-QT9	HRAS	HRAS	6.25248	WT	PDMR		PDMR-714174.WES.P0-T7T	KRAS	KRAS	2.50033	WT	PDMR
PDMR-261386.WES.P0-N70	HRAS	HRAS	2.69609	WT	PDMR		PDMR-714174.WES.P1-T7TB80	KRAS	KRAS	2.46399	WT	PDMR
PDMR-261386.WES.P1-N69M989	HRAS	HRAS	3.06923	WT	PDMR		PDMR-714174.WES.P1-T7TB81	KRAS	KRAS	1.25753	WT	PDMR
PDMR-261386.WES.P1-N70P05	HRAS	HRAS	0.835071	WT	PDMR		PDMR-714174.WES.P2-T7TB80F29	KRAS	KRAS	3.02596	WT	PDMR
PDMR-281475.WES.P0-QA3	HRAS	HRAS	4.22386	WT	PDMR		PDMR-714841.WES.P0-KV6	KRAS	KRAS	2.37768	Mut	PDMR
PDMR-281475.WES.P1-QA3F15	HRAS	HRAS	4.32369	WT	PDMR		PDMR-714841.WES.P0-KV7	KRAS	KRAS	1.46433	Mut	PDMR
PDMR-281475.WES.P1-QA4F22	HRAS	HRAS	4.61931	WT	PDMR		PDMR-714841.WES.P1-KV6MG5	KRAS	KRAS	2.49128	Mut	PDMR
PDMR-281475.WES.P2-QA3F15HN7	HRAS	HRAS	4.42118	WT	PDMR		PDMR-714841.WES.P1-KV9MH0	KRAS	KRAS	1.73478	Mut	PDMR
PDMR-281475.WES.P2-QA4F23G21	HRAS	HRAS	4.56138	WT	PDMR		PDMR-714841.WES.P2-KV6MF7NX7	KRAS	KRAS	1.69006	Mut	PDMR
PDMR-281475.WES.P3-QA4F21G30KG7	HRAS	HRAS	5.33974	WT	PDMR		PDMR-714841.WES.P3-KV6MF7NX6M067	KRAS	KRAS	2.04946	Mut	PDMR
PDMR-324938.WES.P1-AV2T72	HRAS	HRAS	5.43632	WT	PDMR		PDMR-722911.WES.P1-HFNH28	KRAS	KRAS	3.75714	WT	PDMR
PDMR-324938.WES.P2-AV2T68P83	HRAS	HRAS	5.68264	WT	PDMR		PDMR-722911.WES.P2-HFNH28HF5	KRAS	KRAS	2.37344	WT	PDMR
PDMR-324938.WES.P2-AV5T71P86	HRAS	HRAS	5.92068	WT	PDMR		PDMR-722911.WES.P2-HFNH35HP8	KRAS	KRAS	3.38049	WT	PDMR
PDMR-324938.WES.P2-AV5T71P88	HRAS	HRAS	5.44697	WT	PDMR		PDMR-722911.WES.P3-HFNH29HG2K56	KRAS	KRAS	3.53794	WT	PDMR
PDMR-324938.WES.P3-AV2T68P82	HRAS	HRAS	5.78331	WT	PDMR		PDMR-746538.WES.P0-YR4	KRAS	KRAS	2.43265	Mut	PDMR
PDMR-343268.WES.P0-Z41	HRAS	HRAS	1.02061	WT	PDMR		PDMR-746538.WES.P1-YR4W41	KRAS	KRAS	2.8816	Mut	PDMR
PDMR-343268.WES.P1-Z41Q90	HRAS	HRAS	2.22444	WT	PDMR		PDMR-746538.WES.P1-YR5XK1	KRAS	KRAS	1.99518	Mut	PDMR
PDMR-343268.WES.P1-Z41Q95	HRAS	HRAS	3.30833	WT	PDMR		PDMR-746538.WES.P1-YR5XK2	KRAS	KRAS	2.43611	Mut	PDMR
PDMR-343268.WES.P2-Z41Q86QS8	HRAS	HRAS	3.00168	WT	PDMR		PDMR-746538.WES.P1-YR6XW8	KRAS	KRAS	2.48539	Mut	PDMR
PDMR-343268.WES.P3-Z41Q89	HRAS	HRAS	3.348	WT	PDMR		PDMR-746538.WES.P1-YR7XR3	KRAS	KRAS	0.909957	Mut	PDMR
PDMR-394772.WES.P0-AQ3	HRAS	HRAS	5.55122	WT	PDMR		PDMR-753774.WES.P0-H2V	KRAS	KRAS	2.83179	WT	PDMR
PDMR-394772.WES.P1-AQ2V67	HRAS	HRAS	4.81556	WT	PDMR		PDMR-753774.WES.P1-H2VFV9	KRAS	KRAS	2.45083	WT	PDMR
PDMR-416634.WES.P0-A08	HRAS	HRAS	3.95924	WT	PDMR		PDMR-753774.WES.P1-H9UFY8	KRAS	KRAS	3.44697	WT	PDMR
PDMR-416634.WES.P1-A08A75	HRAS	HRAS	4.46723	WT	PDMR		PDMR-756784.WES.P0-FU8	KRAS	KRAS	2.65033	Mut	PDMR
PDMR-416634.WES.P1-A08A76	HRAS	HRAS	4.53042	WT	PDMR		PDMR-756784.WES.P1-FU8DY0	KRAS	KRAS	0.944605	Mut	PDMR
PDMR-416634.WES.P2-A08A77AQ6	HRAS	HRAS	3.67495	WT	PDMR		PDMR-756784.WES.P1-FV0WF4	KRAS	KRAS	2.94398	Mut	PDMR
PDMR-456648.WES.P0-U82	HRAS	HRAS	5.60373	WT	PDMR		PDMR-756784.WES.P2-FU8DY2WR7	KRAS	KRAS	2.12216	Mut	PDMR
PDMR-456648.WES.P1-U79Q49	HRAS	HRAS	5.14335	WT	PDMR		PDMR-756784.WES.P2-FU8DY4WU1	KRAS	KRAS	3.0282	Mut	PDMR
PDMR-456648.WES.P1-U79Q50	HRAS	HRAS	5.03068	WT	PDMR		PDMR-762968.WES.P0-YP8	KRAS	KRAS	2.78348	WT	PDMR
PDMR-456648.WES.P2-U79Q48M186	HRAS	HRAS	5.71292	WT	PDMR		PDMR-762968.WES.P0-YQ0	KRAS	KRAS	1.27852	WT	PDMR
PDMR-459534.WES.P0-C4H	HRAS	HRAS	6.37229	Mut	PDMR		PDMR-762968.WES.P1-YP9WU8	KRAS	KRAS	1.49263	WT	PDMR
PDMR-459534.WES.P0-C4N	HRAS	HRAS	6.74012	Mut	PDMR		PDMR-762968.WES.P1-YQ0W10	KRAS	KRAS	2.19081	WT	PDMR
PDMR-459534.WES.P1-C4KU56	HRAS	HRAS	7.22422	Mut	PDMR		PDMR-779769.WES.P1-VR7WA7	KRAS	KRAS	4.0759	Mut	PDMR
PDMR-459534.WES.P1-C4NUC4	HRAS	HRAS	6.29728	Mut	PDMR		PDMR-779769.WES.P1-VS0DY7	KRAS	KRAS	3.88156	Mut	PDMR
PDMR-512744.WES.P1-T59TM8	HRAS	HRAS	5.26506	WT	PDMR		PDMR-779769.WES.P3-VS0DY7WQ3Z21	KRAS	KRAS	2.55494	Mut	PDMR
PDMR-512744.WES.P2-T59TM9UN5	HRAS	HRAS	5.67356	WT	PDMR		PDMR-779769.WES.P3-VS0DY7WQ5C22	KRAS	KRAS	4.34989	Mut	PDMR
PDMR-512744.WES.P2-T59TN0UC2	HRAS	HRAS	5.63262	WT	PDMR		PDMR-782815.WES.P0-W55	KRAS	KRAS	0.949865	WT	PDMR
PDMR-512744.WES.P3-T59TN0UC1VC9	HRAS	HRAS	5.30283	WT	PDMR		PDMR-782815.WES.P0-W57	KRAS	KRAS	1.30115	WT	PDMR
PDMR-558786.WES.P1-FI8D07	HRAS	HRAS	4.20636	WT	PDMR		PDMR-782815.WES.P1-W56V91	KRAS	KRAS	1.55227	WT	PDMR
PDMR-558786.WES.P1-FJ0D01	HRAS	HRAS	5.90959	Mut	PDMR		PDMR-782815.WES.P1-W58V09	KRAS	KRAS	2.45713	WT	PDMR
PDMR-558786.WES.P1-FJ2D10	HRAS	HRAS	5.70941	WT	PDMR		PDMR-782815.WES.P1-W58V10	KRAS	KRAS	1.32921	WT	PDMR
PDMR-558786.WES.P2-FI8D05D58	HRAS	HRAS	4.41926	WT	PDMR		PDMR-782815.WES.P1-W59V13	KRAS	KRAS	0.528873	WT	PDMR
PDMR-558786.WES.P2-FJ2D12D65	HRAS	HRAS	4.88263	WT	PDMR		PDMR-817829.WES.P0-KXP	KRAS	KRAS	4.25893	WT	PDMR
PDMR-593322.WES.P0-AT5	HRAS	HRAS	4.57143	WT	PDMR		PDMR-817829.WES.P1-KXPPE6	KRAS	KRAS	4.23574	WT	PDMR
PDMR-593322.WES.P2-AT4NU8M478	HRAS	HRAS	5.44654	WT	PDMR		PDMR-817829.WES.P1-KXQPA1	KRAS	KRAS	3.27244	WT	PDMR
PDMR-665939.WES.P0-YH1	HRAS	HRAS	4.62686	WT	PDMR		PDMR-817829.WES.P1-KXQPA4	KRAS	KRAS	2.50339	WT	PDMR
PDMR-665939.WES.P1-YH1W67	HRAS	HRAS	4.92596	WT	PDMR		PDMR-825966.WES.P0-U7A	KRAS	KRAS	1.43114	WT	PDMR
PDMR-665939.WES.P1-YH2X72	HRAS	HRAS	4.0636	WT	PDMR		PDMR-825966.WES.P0-U7C	KRAS	KRAS	2.37266	WT	PDMR
PDMR-665939.WES.P1-YH2X73	HRAS	HRAS	3.50477	WT	PDMR		PDMR-825966.WES.P1-U7AN51	KRAS	KRAS	1.95307	WT	PDMR
PDMR-665939.WES.P1-YH3XJ7	HRAS	HRAS	4.93939	WT	PDMR		PDMR-862259.WES.P1-IA1M442	KRAS	KRAS	2.39031	WT	PDMR
PDMR-681556.WES.P0-K4N	HRAS	HRAS	5.77002	WT	PDMR		PDMR-862259.WES.P2-IA1M440M883	KRAS	KRAS	2.26697	WT	PDMR
PDMR-681556.WES.P0-K4Q	HRAS	HRAS	5.5914	WT	PDMR		PDMR-862259.WES.P3-IA1M440M881X32	KRAS	KRAS	3.45036	WT	PDMR
PDMR-681556.WES.P1-K4QY79	HRAS	HRAS	5.02271	WT	PDMR		PDMR-862259.WES.P3-IA1M440M884X90	KRAS	KRAS	3.07381	WT	PDMR
PDMR-681556.WES.P1-K4QY85	HRAS	HRAS	5.40763	WT	PDMR		PDMR-944381.WES.P0-KA8	KRAS	KRAS	0.286325	WT	PDMR
PDMR-746718.WES.P0-X20	HRAS	HRAS	5.20919	WT	PDMR		PDMR-944381.WES.P0-KA9	KRAS	KRAS	2.82992	WT	PDMR
PDMR-746718.WES.P0-X22	HRAS	HRAS	5.78065	WT	PDMR		PDMR-944381.WES.P1-KA8MB0	KRAS	KRAS	2.56166	WT	PDMR
PDMR-746718.WES.P0-X24	HRAS	HRAS	5.16366	WT	PDMR		PDMR-944381.WES.P1-KA9FP2	KRAS	KRAS	0.544332	WT	PDMR
PDMR-746718.WES.P1-X23XL1	HRAS	HRAS	5.64686	WT	PDMR		PDMR-944381.WES.P2-KA9F08LQ2	KRAS	KRAS	0.355345	WT	PDMR
PDMR-746718.WES.P1-X24WG7	HRAS	HRAS	5.817	WT	PDMR		PDMR-944381.WES.P3-KA8MA7N48Q77	KRAS	KRAS	1.83881	WT	PDMR
PDMR-772611.WES.P0-XCH	HRAS	HRAS	6.15838	WT	PDMR		PDMR-945468.WES.P0-HAH	KRAS	KRAS	1.319	WT	PDMR
PDMR-772611.WES.P1-XCCM999	HRAS	HRAS	4.14449	WT	PDMR		PDMR-945468.WES.P1-HAHVT8	KRAS	KRAS	1.76502	WT	PDMR
PDMR-772611.WES.P1-XCHF32	HRAS	HRAS	5.22922	WT	PDMR		PDMR-945468.WES.P1-HAHVT9	KRAS	KRAS	0.99603	WT	PDMR
PDMR-772611.WES.P2-XCCM998G73	HRAS	HRAS	5.73784	WT	PDMR		PDMR-947758.WES.P0-UCP	KRAS	KRAS	2.78974	WT	PDMR
PDMR-772611.WES.P2-XCHF39H44	HRAS	HRAS	6.27794	WT	PDMR		PDMR-947758.WES.P1-UCKB52	KRAS	KRAS	3.16713	WT	PDMR
PDMR-825997.WES.P0-E3H	HRAS	HRAS	6.62077	WT	PDMR		PDMR-947758.WES.P1-UCPB22	KRAS	KRAS	3.25146	WT	PDMR
PDMR-825997.WES.P2-E3HKN9NF7	HRAS	HRAS	6.11421	WT	PDMR		PDMR-947758.WES.P1-UCPB25	KRAS	KRAS	2.64337	WT	PDMR
PDMR-825997.WES.P3-E3HKP2LN6NU0	HRAS	HRAS	6.01622	WT	PDMR		PDMR-947758.WES.P1-UCPB27	KRAS	KRAS	3.30027	WT	PDMR
PDMR-825997.WES.P4-E3HKP2LN6NT7	HRAS	HRAS	6.46472	WT	PDMR		PDMR-983718.WES.P0-PJY	KRAS	KRAS	3.34743	WT	PDMR
PDMR-825997.WES.P5-E3HKP2LN6NT7	HRAS	HRAS	6.76714	WT	PDMR		PDMR-983718.WES.P0-QJC	KRAS	KRAS	3.15547	WT	PDMR
PDMR-825997.WES.P6-E3HKP2LN6NT7	HRAS	HRAS	6.35667	WT	PDMR		PDMR-983718.WES.P1-PJYLY3	KRAS	KRAS	3.33654	WT	PDMR
PDMR-855422.WES.P0-A65	HRAS	HRAS	5.99414	WT	PDMR		PDMR-983718.WES.P1-QJCLY1	KRAS	KRAS	3.26021	WT	PDMR
PDMR-855422.WES.P0-A67	HRAS	HRAS	5.79168	WT	PDMR		PDMR-983718.WES.P1-QJCLY2	KRAS	KRAS	3.23398	WT	PDMR
PDMR-855422.WES.P1-A65M128	HRAS	HRAS	6.52059	WT	PDMR		PDMR-983718.WES.P1-QJCLY4	KRAS	KRAS	3.65566	WT	PDMR
PDMR-855422.WES.P1-A67K89	HRAS	HRAS	5.11546	WT	PDMR		PDMR-997537.WES.P0-HN1	KRAS	KRAS	3.09817	WT	PDMR
PDMR-855422.WES.P2-A65M129M318	HRAS	HRAS	5.48682	WT	PDMR		PDMR-997537.WES.P0-HP1	KRAS	KRAS	2.52937	WT	PDMR
PDMR-855422.WES.P2-A65M129M320	HRAS	HRAS	3.33805	WT	PDMR		PDMR-997537.WES.P1-HN1G62	KRAS	KRAS	3.26389	WT	PDMR
PDMR-883617.WES.P0-KGJ	HRAS	HRAS	6.78397	Mut	PDMR		PDMR-CN0330.WES.P4-M518	KRAS	KRAS	3.17334	Mut	PDMR
PDMR-883617.WES.P1-KGJW88	HRAS	HRAS	6.39767	Mut	PDMR		PDMR-CN0330.WES.P5-M518M201	KRAS	KRAS	2.31734	Mut	PDMR
PDMR-883617.WES.P2-KGJW88Z65	HRAS	HRAS	6.75761	Mut	PDMR		PDMR-CN0330.WES.P5-M518M203	KRAS	KRAS	3.11874	Mut	PDMR
PDMR-883617.WES.P3-KGJW92	HRAS	HRAS	6.39618	Mut	PDMR		PDMR-CN0330.WES.P6-M519M2M218	KRAS	KRAS	2.84282	Mut	PDMR
PDMR-889142.WES.P0-T53	HRAS	HRAS	6.29851	WT	PDMR		PDMR-CN0330.WES.P6-M551M121M1410	KRAS	KRAS	3.3833	Mut	PDMR
PDMR-889142.WES.P0-T63	HRAS	HRAS	6.12477	WT	PDMR		WU-0008.WES.P2	KRAS	KRAS	2.89881	WT	WU
PDMR-889142.WES.P1-T53TC4	HRAS	HRAS	4.57782	WT	PDMR		WU-0010.WES.P7-07	KRAS	KRAS	3.78538	Mut	WU
PDMR-889142.WES.P1-T64TF1	HRAS	HRAS	4.63072	WT	PDMR		WU-0014.WES.P4	KRAS	KRAS	4.34279	WT	WU
PDMR-889142.WES.P3-T64TF0TL0U26	HRAS	HRAS	6.21972	WT	PDMR		WU-0015.WES.P7	KRAS	KRAS	4.59894	Mut	WU
PDMR-889142.WES.P4-T63TC7TS1U23UL4	HRAS	HRAS	6.99742	WT	PDMR		WU-0019.WES.P3	KRAS	KRAS	4.13215	WT	WU
PDMR-BL0293.WES.P3-M671	HRAS	HRAS	4.95125	WT	PDMR		WU-0021.WES.P1-06	KRAS	KRAS	4.427	WT	WU
PDMR-BL0293.WES.P4-M671M14	HRAS	HRAS	3.41329	WT	PDMR		WU-0021.WES.P1-08	KRAS	KRAS	4.16972	WT	WU
PDMR-BL0293.WES.P4-M671M16	HRAS	HRAS	4.66627	WT	PDMR		WU-0027.WES.P1	KRAS	KRAS	4.56139	Mut	WU
PDMR-BL0293.WES.P5-M672M291M321	HRAS	HRAS	4.84169	WT	PDMR		WU-0045.WES.P1-08	KRAS	KRAS	3.76645	WT	WU
PDMR-BL0293.WES.P5-M672M291M323	HRAS	HRAS	5.25369	WT	PDMR		WU-0046.WES.P1	KRAS	KRAS	4.93267	Mut	WU
PDMR-BL0382.WES.P2-M662	HRAS	HRAS	6.13711	WT	PDMR		WU-0047.WES.P1-07	KRAS	KRAS	3.82481	WT	WU
PDMR-BL0382.WES.P3-M662M18	HRAS	HRAS	4.8604	WT	PDMR		WU-0047.WES.P1-09	KRAS	KRAS	3.7755	WT	WU
PDMR-BL0382.WES.P3-M664M220	HRAS	HRAS	5.22168	WT	PDMR		WU-0062.WES.P1	KRAS	KRAS	3.83522	WT	WU
PDMR-BL0479.WES.P2-M23	HRAS	HRAS	6.13311	WT	PDMR		WU-0067.WES.P1	KRAS	KRAS	4.41588	Mut	WU
PDMR-BL0479.WES.P3-M22M200	HRAS	HRAS	6.63231	WT	PDMR		WU-0073.WES.P1	KRAS	KRAS	3.11932	Mut	WU
PDMR-BL0479.WES.P3-M23M205	HRAS	HRAS	6.4231	WT	PDMR		WU-0074.WES.P1	KRAS	KRAS	4.54485	WT	WU
PDMR-BL0479.WES.P3-M24M216	HRAS	HRAS	5.392	WT	PDMR		WU-0109.WES.P1	KRAS	KRAS	3.37512	WT	WU
PDMR-BL0479.WES.P4-M23M205M318	HRAS	HRAS	5.15809	WT	PDMR		WU-0110.WES.P1	KRAS	KRAS	4.35518	Mut	WU
PDMR-BL0479.WES.P5-M23M207M324M413	HRAS	HRAS	5.89726	WT	PDMR
WU-0029.WES.P0	HRAS	HRAS	5.77299	WT	WU
WU-0029.WES.P1	HRAS	HRAS	5.55975	WT	WU
WU-0029.WES.P2	HRAS	HRAS	5.95318	WT	WU
WU-0029.WES.P3	HRAS	HRAS	5.88783	WT	WU
WU-0030.WES.P2	HRAS	HRAS	4.17211	WT	WU
WU-0034.WES.P2	HRAS	HRAS	5.24625	Mut	WU
WU-0049.WES.P2	HRAS	HRAS	4.2224	WT	WU
WU-0075.WES.P2	HRAS	HRAS	3.62416	WT	WU

## Sheet: F3e
LUSC, TCGA							LUSC, PDX
Sample	Gene	Pair	Value	Type	Center		Sample	Gene	Pair	Value	Type	Center
TCGA-18-3406-01	NFE2L2	NQO1	9.52287	WT	TCGA		PDMR-258747.WES.P1-XB9WS9	NFE2L2	NQO1	5.83467	WT	PDMR
TCGA-18-3407-01	NFE2L2	NQO1	13.077	WT	TCGA		PDMR-258747.WES.P1-XB9WT1	NFE2L2	NQO1	6.68344	WT	PDMR
TCGA-18-3408-01	NFE2L2	NQO1	13.3797	Mut	TCGA		PDMR-258747.WES.P2-XB9WT1Y20	NFE2L2	NQO1	7.20772	WT	PDMR
TCGA-18-3409-01	NFE2L2	NQO1	9.93811	WT	TCGA		PDMR-417821.WES.P0-TO3	NFE2L2	NQO1	7.10931	WT	PDMR
TCGA-18-3410-01	NFE2L2	NQO1	11.1783	WT	TCGA		PDMR-417821.WES.P2-TO3UT0VL0	NFE2L2	NQO1	6.13433	WT	PDMR
TCGA-18-3411-01	NFE2L2	NQO1	14.9629	Mut	TCGA		PDMR-417821.WES.P2-TO3UT3VL8	NFE2L2	NQO1	6.74863	WT	PDMR
TCGA-18-3412-01	NFE2L2	NQO1	14.8759	WT	TCGA		PDMR-417821.WES.P3-TO3UT1VL1Q87	NFE2L2	NQO1	6.30004	WT	PDMR
TCGA-18-3414-01	NFE2L2	NQO1	10.912	WT	TCGA		PDMR-417821.WES.P3-TO3UT2VL5Q89	NFE2L2	NQO1	6.64764	WT	PDMR
TCGA-18-3415-01	NFE2L2	NQO1	14.0388	Mut	TCGA		PDMR-618468.WES.P0-PTQ	NFE2L2	NQO1	7.95821	Mut	PDMR
TCGA-18-3416-01	NFE2L2	NQO1	12.3144	WT	TCGA		PDMR-618468.WES.P1-PTQFW8	NFE2L2	NQO1	8.01471	Mut	PDMR
TCGA-18-3417-01	NFE2L2	NQO1	11.3005	WT	TCGA		PDMR-618468.WES.P1-PTUFX5	NFE2L2	NQO1	8.42163	Mut	PDMR
TCGA-18-3421-01	NFE2L2	NQO1	10.0856	WT	TCGA		PDMR-618468.WES.P2-PTQFW9M564	NFE2L2	NQO1	8.47008	Mut	PDMR
TCGA-18-4083-01	NFE2L2	NQO1	9.84326	WT	TCGA		PDMR-618468.WES.P2-PTTFX1M582	NFE2L2	NQO1	7.98275	Mut	PDMR
TCGA-18-4721-01	NFE2L2	NQO1	13.3463	Mut	TCGA		PDMR-692585.WES.P1-AB7IJ0	NFE2L2	NQO1	4.16118	WT	PDMR
TCGA-18-5592-01	NFE2L2	NQO1	12.6749	Mut	TCGA		PDMR-692585.WES.P2-AB7IJ0NI0	NFE2L2	NQO1	3.93438	WT	PDMR
TCGA-18-5595-01	NFE2L2	NQO1	13.9365	WT	TCGA		PDMR-692585.WES.P3-AB7IJ0NH9QS9	NFE2L2	NQO1	3.72624	WT	PDMR
TCGA-21-1070-01	NFE2L2	NQO1	11.4838	WT	TCGA		PDMR-692585.WES.P3-AB7IJ1NK6M780	NFE2L2	NQO1	5.14393	WT	PDMR
TCGA-21-1071-01	NFE2L2	NQO1	14.2661	Mut	TCGA		PDMR-765638.WES.P0-AG1	NFE2L2	NQO1	5.68069	Mut	PDMR
TCGA-21-1075-01	NFE2L2	NQO1	13.5488	Mut	TCGA		PDMR-765638.WES.P0-AG2	NFE2L2	NQO1	5.82233	Mut	PDMR
TCGA-21-1076-01	NFE2L2	NQO1	12.0224	WT	TCGA		PDMR-765638.WES.P1-AG2I09	NFE2L2	NQO1	5.37571	Mut	PDMR
TCGA-21-1077-01	NFE2L2	NQO1	12.498	WT	TCGA		PDMR-765638.WES.P1-AG3AX5	NFE2L2	NQO1	6.01291	Mut	PDMR
TCGA-21-1078-01	NFE2L2	NQO1	12.0847	WT	TCGA		PDMR-765638.WES.P2-AG4I01IB7	NFE2L2	NQO1	6.1103	Mut	PDMR
TCGA-21-1079-01	NFE2L2	NQO1	9.15556	WT	TCGA		PDMR-827478.WES.P0-AO2	NFE2L2	NQO1	8.48464	WT	PDMR
TCGA-21-1080-01	NFE2L2	NQO1	8.1081	WT	TCGA		PDMR-827478.WES.P2-AO2N44	NFE2L2	NQO1	7.54542	WT	PDMR
TCGA-21-1081-01	NFE2L2	NQO1	11.8039	WT	TCGA		PDMR-914883.WES.P1-N81M293	NFE2L2	NQO1	7.9547	WT	PDMR
TCGA-21-1082-01	NFE2L2	NQO1	7.32289	WT	TCGA		PDMR-914883.WES.P2-N81M295	NFE2L2	NQO1	5.8502	WT	PDMR
TCGA-21-1083-01	NFE2L2	NQO1	13.3861	WT	TCGA		PDMR-914883.WES.P2-N81M297X47	NFE2L2	NQO1	7.07659	WT	PDMR
TCGA-21-5782-01	NFE2L2	NQO1	8.23362	WT	TCGA		PDMR-997726.WES.P0-X18	NFE2L2	NQO1	8.2041	Mut	PDMR
TCGA-21-5783-01	NFE2L2	NQO1	9.45314	WT	TCGA		PDMR-997726.WES.P1-X15W14	NFE2L2	NQO1	8.32391	Mut	PDMR
TCGA-21-5784-01	NFE2L2	NQO1	9.73329	WT	TCGA		PDMR-997726.WES.P1-X16XX3	NFE2L2	NQO1	8.86123	Mut	PDMR
TCGA-21-5786-01	NFE2L2	NQO1	7.98191	WT	TCGA		PDMR-997726.WES.P1-X18W29	NFE2L2	NQO1	8.2591	Mut	PDMR
TCGA-21-5787-01	NFE2L2	NQO1	13.1282	WT	TCGA		PDMR-997726.WES.P1-X19XY3	NFE2L2	NQO1	8.82189	Mut	PDMR
TCGA-21-A5DI-01	NFE2L2	NQO1	10.7682	WT	TCGA		WU-0032.WES.P2	NFE2L2	NQO1	4.3812	WT	WU
TCGA-22-0940-01	NFE2L2	NQO1	13.9943	WT	TCGA		PDMR-258747.WES.P1-XB9WS9	NFE2L2	GCLC	6.56436	WT	PDMR
TCGA-22-0944-01	NFE2L2	NQO1	12.7813	WT	TCGA		PDMR-258747.WES.P1-XB9WT1	NFE2L2	GCLC	6.79559	WT	PDMR
TCGA-22-1000-01	NFE2L2	NQO1	10.3014	WT	TCGA		PDMR-258747.WES.P2-XB9WT1Y20	NFE2L2	GCLC	7.51904	WT	PDMR
TCGA-22-1002-01	NFE2L2	NQO1	9.31301	WT	TCGA		PDMR-417821.WES.P0-TO3	NFE2L2	GCLC	9.37553	WT	PDMR
TCGA-22-1005-01	NFE2L2	NQO1	10.2159	WT	TCGA		PDMR-417821.WES.P2-TO3UT0VL0	NFE2L2	GCLC	8.43318	WT	PDMR
TCGA-22-1011-01	NFE2L2	NQO1	9.01011	WT	TCGA		PDMR-417821.WES.P2-TO3UT3VL8	NFE2L2	GCLC	9.12595	WT	PDMR
TCGA-22-1012-01	NFE2L2	NQO1	10.8241	WT	TCGA		PDMR-417821.WES.P3-TO3UT1VL1Q87	NFE2L2	GCLC	8.80255	WT	PDMR
TCGA-22-1016-01	NFE2L2	NQO1	9.19214	WT	TCGA		PDMR-417821.WES.P3-TO3UT2VL5Q89	NFE2L2	GCLC	8.90232	WT	PDMR
TCGA-22-4591-01	NFE2L2	NQO1	13.2571	WT	TCGA		PDMR-618468.WES.P0-PTQ	NFE2L2	GCLC	10.0618	Mut	PDMR
TCGA-22-4593-01	NFE2L2	NQO1	10.6174	WT	TCGA		PDMR-618468.WES.P1-PTQFW8	NFE2L2	GCLC	10.6791	Mut	PDMR
TCGA-22-4594-01	NFE2L2	NQO1	14.6182	Mut	TCGA		PDMR-618468.WES.P1-PTUFX5	NFE2L2	GCLC	10.8736	Mut	PDMR
TCGA-22-4595-01	NFE2L2	NQO1	6.11756	WT	TCGA		PDMR-618468.WES.P2-PTQFW9M564	NFE2L2	GCLC	10.2463	Mut	PDMR
TCGA-22-4596-01	NFE2L2	NQO1	12.2426	WT	TCGA		PDMR-618468.WES.P2-PTTFX1M582	NFE2L2	GCLC	8.63618	Mut	PDMR
TCGA-22-4599-01	NFE2L2	NQO1	12.8025	WT	TCGA		PDMR-692585.WES.P1-AB7IJ0	NFE2L2	GCLC	5.74223	WT	PDMR
TCGA-22-4601-01	NFE2L2	NQO1	12.3531	WT	TCGA		PDMR-692585.WES.P2-AB7IJ0NI0	NFE2L2	GCLC	6.99575	WT	PDMR
TCGA-22-4604-01	NFE2L2	NQO1	8.5398	WT	TCGA		PDMR-692585.WES.P3-AB7IJ0NH9QS9	NFE2L2	GCLC	5.86872	WT	PDMR
TCGA-22-4605-01	NFE2L2	NQO1	13.0311	Mut	TCGA		PDMR-692585.WES.P3-AB7IJ1NK6M780	NFE2L2	GCLC	6.99291	WT	PDMR
TCGA-22-4607-01	NFE2L2	NQO1	10.4018	WT	TCGA		PDMR-765638.WES.P0-AG1	NFE2L2	GCLC	7.36836	Mut	PDMR
TCGA-22-4609-01	NFE2L2	NQO1	10.0531	WT	TCGA		PDMR-765638.WES.P0-AG2	NFE2L2	GCLC	7.06095	Mut	PDMR
TCGA-22-4613-01	NFE2L2	NQO1	11.1658	WT	TCGA		PDMR-765638.WES.P1-AG2I09	NFE2L2	GCLC	7.39137	Mut	PDMR
TCGA-22-5471-01	NFE2L2	NQO1	11.3724	WT	TCGA		PDMR-765638.WES.P1-AG3AX5	NFE2L2	GCLC	7.55479	Mut	PDMR
TCGA-22-5472-01	NFE2L2	NQO1	11.5276	WT	TCGA		PDMR-765638.WES.P2-AG4I01IB7	NFE2L2	GCLC	7.16802	Mut	PDMR
TCGA-22-5473-01	NFE2L2	NQO1	12.942	Mut	TCGA		PDMR-827478.WES.P0-AO2	NFE2L2	GCLC	9.22553	WT	PDMR
TCGA-22-5474-01	NFE2L2	NQO1	13.8132	Mut	TCGA		PDMR-827478.WES.P2-AO2N44	NFE2L2	GCLC	8.35302	WT	PDMR
TCGA-22-5477-01	NFE2L2	NQO1	13.0211	Mut	TCGA		PDMR-914883.WES.P1-N81M293	NFE2L2	GCLC	6.23744	WT	PDMR
TCGA-22-5478-01	NFE2L2	NQO1	8.19306	WT	TCGA		PDMR-914883.WES.P2-N81M295	NFE2L2	GCLC	4.72808	WT	PDMR
TCGA-22-5479-01	NFE2L2	NQO1	13.8172	Mut	TCGA		PDMR-914883.WES.P2-N81M297X47	NFE2L2	GCLC	6.51943	WT	PDMR
TCGA-22-5480-01	NFE2L2	NQO1	7.22333	WT	TCGA		PDMR-997726.WES.P0-X18	NFE2L2	GCLC	10.6075	Mut	PDMR
TCGA-22-5481-01	NFE2L2	NQO1	9.89807	WT	TCGA		PDMR-997726.WES.P1-X15W14	NFE2L2	GCLC	8.51405	Mut	PDMR
TCGA-22-5482-01	NFE2L2	NQO1	12.8917	Mut	TCGA		PDMR-997726.WES.P1-X16XX3	NFE2L2	GCLC	10.6877	Mut	PDMR
TCGA-22-5483-01	NFE2L2	NQO1	14.2605	Mut	TCGA		PDMR-997726.WES.P1-X18W29	NFE2L2	GCLC	9.20382	Mut	PDMR
TCGA-22-5485-01	NFE2L2	NQO1	14.2764	WT	TCGA		PDMR-997726.WES.P1-X19XY3	NFE2L2	GCLC	9.90824	Mut	PDMR
TCGA-22-5489-01	NFE2L2	NQO1	8.89381	WT	TCGA		WU-0032.WES.P2	NFE2L2	GCLC	3.6206	WT	WU
TCGA-22-5491-01	NFE2L2	NQO1	11.8062	WT	TCGA
TCGA-22-5492-01	NFE2L2	NQO1	10.711	WT	TCGA
TCGA-22-A5C4-01	NFE2L2	NQO1	7.86897	WT	TCGA
TCGA-33-4532-01	NFE2L2	NQO1	13.7777	WT	TCGA
TCGA-33-4533-01	NFE2L2	NQO1	8.22296	WT	TCGA
TCGA-33-4538-01	NFE2L2	NQO1	12.9601	WT	TCGA
TCGA-33-4547-01	NFE2L2	NQO1	11.4304	WT	TCGA
TCGA-33-4566-01	NFE2L2	NQO1	13.5689	WT	TCGA
TCGA-33-4582-01	NFE2L2	NQO1	13.0719	WT	TCGA
TCGA-33-4583-01	NFE2L2	NQO1	14.6162	WT	TCGA
TCGA-33-4586-01	NFE2L2	NQO1	13.3955	Mut	TCGA
TCGA-33-4587-01	NFE2L2	NQO1	10.9381	WT	TCGA
TCGA-33-4589-01	NFE2L2	NQO1	14.5182	Mut	TCGA
TCGA-33-6737-01	NFE2L2	NQO1	12.7082	WT	TCGA
TCGA-33-6738-01	NFE2L2	NQO1	14.72	WT	TCGA
TCGA-33-A4WN-01	NFE2L2	NQO1	13.4004	Mut	TCGA
TCGA-33-A5GW-01	NFE2L2	NQO1	14.4352	Mut	TCGA
TCGA-33-AAS8-01	NFE2L2	NQO1	13.1523	Mut	TCGA
TCGA-33-AASB-01	NFE2L2	NQO1	15.0122	WT	TCGA
TCGA-33-AASD-01	NFE2L2	NQO1	13.6747	WT	TCGA
TCGA-33-AASI-01	NFE2L2	NQO1	10.7275	WT	TCGA
TCGA-33-AASJ-01	NFE2L2	NQO1	12.282	WT	TCGA
TCGA-33-AASL-01	NFE2L2	NQO1	11.3903	WT	TCGA
TCGA-34-2596-01	NFE2L2	NQO1	13.0367	Mut	TCGA
TCGA-34-2600-01	NFE2L2	NQO1	7.43161	WT	TCGA
TCGA-34-2608-01	NFE2L2	NQO1	12.4902	Mut	TCGA
TCGA-34-5231-01	NFE2L2	NQO1	8.88039	WT	TCGA
TCGA-34-5232-01	NFE2L2	NQO1	11.0673	WT	TCGA
TCGA-34-5234-01	NFE2L2	NQO1	11.9579	WT	TCGA
TCGA-34-5236-01	NFE2L2	NQO1	13.0282	Mut	TCGA
TCGA-34-5239-01	NFE2L2	NQO1	8.393	WT	TCGA
TCGA-34-5240-01	NFE2L2	NQO1	13.4509	Mut	TCGA
TCGA-34-5241-01	NFE2L2	NQO1	11.6175	WT	TCGA
TCGA-34-5927-01	NFE2L2	NQO1	8.19133	WT	TCGA
TCGA-34-5928-01	NFE2L2	NQO1	7.5459	WT	TCGA
TCGA-34-5929-01	NFE2L2	NQO1	7.2677	WT	TCGA
TCGA-34-7107-01	NFE2L2	NQO1	11.8849	WT	TCGA
TCGA-34-8454-01	NFE2L2	NQO1	9.67102	WT	TCGA
TCGA-34-8455-01	NFE2L2	NQO1	11.5973	WT	TCGA
TCGA-34-8456-01	NFE2L2	NQO1	11.7033	WT	TCGA
TCGA-34-A5IX-01	NFE2L2	NQO1	6.24579	WT	TCGA
TCGA-37-3783-01	NFE2L2	NQO1	11.1302	WT	TCGA
TCGA-37-3789-01	NFE2L2	NQO1	10.8893	WT	TCGA
TCGA-37-3792-01	NFE2L2	NQO1	12.1605	WT	TCGA
TCGA-37-4129-01	NFE2L2	NQO1	8.85283	WT	TCGA
TCGA-37-4130-01	NFE2L2	NQO1	13.8962	WT	TCGA
TCGA-37-4132-01	NFE2L2	NQO1	13.7061	WT	TCGA
TCGA-37-4133-01	NFE2L2	NQO1	15.6175	WT	TCGA
TCGA-37-4135-01	NFE2L2	NQO1	14.3781	Mut	TCGA
TCGA-37-4141-01	NFE2L2	NQO1	12.8884	WT	TCGA
TCGA-37-5819-01	NFE2L2	NQO1	14.7546	WT	TCGA
TCGA-37-A5EL-01	NFE2L2	NQO1	11.1355	WT	TCGA
TCGA-37-A5EM-01	NFE2L2	NQO1	10.3112	WT	TCGA
TCGA-37-A5EN-01	NFE2L2	NQO1	12.2383	WT	TCGA
TCGA-39-5011-01	NFE2L2	NQO1	14.0871	WT	TCGA
TCGA-39-5016-01	NFE2L2	NQO1	12.8753	WT	TCGA
TCGA-39-5019-01	NFE2L2	NQO1	10.9168	WT	TCGA
TCGA-39-5021-01	NFE2L2	NQO1	13.0918	WT	TCGA
TCGA-39-5022-01	NFE2L2	NQO1	13.2743	Mut	TCGA
TCGA-39-5024-01	NFE2L2	NQO1	10.8577	WT	TCGA
TCGA-39-5028-01	NFE2L2	NQO1	11.31	WT	TCGA
TCGA-39-5029-01	NFE2L2	NQO1	12.908	WT	TCGA
TCGA-39-5030-01	NFE2L2	NQO1	7.66362	WT	TCGA
TCGA-39-5031-01	NFE2L2	NQO1	8.42068	WT	TCGA
TCGA-39-5034-01	NFE2L2	NQO1	15.1123	WT	TCGA
TCGA-39-5035-01	NFE2L2	NQO1	11.1479	WT	TCGA
TCGA-39-5036-01	NFE2L2	NQO1	14.7552	WT	TCGA
TCGA-39-5037-01	NFE2L2	NQO1	13.8716	WT	TCGA
TCGA-39-5039-01	NFE2L2	NQO1	11.732	WT	TCGA
TCGA-39-5040-01	NFE2L2	NQO1	7.40539	WT	TCGA
TCGA-43-2576-01	NFE2L2	NQO1	11.5414	WT	TCGA
TCGA-43-2578-01	NFE2L2	NQO1	13.2021	WT	TCGA
TCGA-43-2581-01	NFE2L2	NQO1	12.5007	WT	TCGA
TCGA-43-3394-01	NFE2L2	NQO1	12.4023	WT	TCGA
TCGA-43-3920-01	NFE2L2	NQO1	8.37475	WT	TCGA
TCGA-43-5668-01	NFE2L2	NQO1	11.1741	WT	TCGA
TCGA-43-5670-01	NFE2L2	NQO1	11.5877	WT	TCGA
TCGA-43-6143-01	NFE2L2	NQO1	13.8812	WT	TCGA
TCGA-43-6647-01	NFE2L2	NQO1	7.29243	WT	TCGA
TCGA-43-6770-01	NFE2L2	NQO1	11.7823	WT	TCGA
TCGA-43-6771-01	NFE2L2	NQO1	12.1295	WT	TCGA
TCGA-43-6773-01	NFE2L2	NQO1	13.0983	WT	TCGA
TCGA-43-7656-01	NFE2L2	NQO1	9.79546	WT	TCGA
TCGA-43-7657-01	NFE2L2	NQO1	10.435	WT	TCGA
TCGA-43-7658-01	NFE2L2	NQO1	10.1369	WT	TCGA
TCGA-43-8115-01	NFE2L2	NQO1	8.66444	WT	TCGA
TCGA-43-8116-01	NFE2L2	NQO1	8.05013	WT	TCGA
TCGA-43-8118-01	NFE2L2	NQO1	10.4151	WT	TCGA
TCGA-43-A474-01	NFE2L2	NQO1	13.3312	WT	TCGA
TCGA-43-A475-01	NFE2L2	NQO1	12.8332	WT	TCGA
TCGA-43-A56U-01	NFE2L2	NQO1	9.97558	WT	TCGA
TCGA-43-A56V-01	NFE2L2	NQO1	11.3223	WT	TCGA
TCGA-46-3765-01	NFE2L2	NQO1	12.215	Mut	TCGA
TCGA-46-3767-01	NFE2L2	NQO1	8.30671	WT	TCGA
TCGA-46-3768-01	NFE2L2	NQO1	14.1067	Mut	TCGA
TCGA-46-3769-01	NFE2L2	NQO1	12.8532	WT	TCGA
TCGA-46-6025-01	NFE2L2	NQO1	14.1227	WT	TCGA
TCGA-46-6026-01	NFE2L2	NQO1	7.53593	WT	TCGA
TCGA-51-4079-01	NFE2L2	NQO1	14.4923	Mut	TCGA
TCGA-51-4080-01	NFE2L2	NQO1	12.7677	WT	TCGA
TCGA-51-4081-01	NFE2L2	NQO1	12.6839	Mut	TCGA
TCGA-51-6867-01	NFE2L2	NQO1	12.4959	WT	TCGA
TCGA-52-7622-01	NFE2L2	NQO1	13.7834	Mut	TCGA
TCGA-52-7809-01	NFE2L2	NQO1	8.94574	WT	TCGA
TCGA-52-7810-01	NFE2L2	NQO1	11.1429	WT	TCGA
TCGA-52-7811-01	NFE2L2	NQO1	12.7096	WT	TCGA
TCGA-52-7812-01	NFE2L2	NQO1	14.6186	Mut	TCGA
TCGA-56-1622-01	NFE2L2	NQO1	10.4819	WT	TCGA
TCGA-56-5897-01	NFE2L2	NQO1	13.599	Mut	TCGA
TCGA-56-5898-01	NFE2L2	NQO1	11.5305	WT	TCGA
TCGA-56-6545-01	NFE2L2	NQO1	7.00556	WT	TCGA
TCGA-56-6546-01	NFE2L2	NQO1	9.03627	WT	TCGA
TCGA-56-7221-01	NFE2L2	NQO1	11.4086	WT	TCGA
TCGA-56-7222-01	NFE2L2	NQO1	11.3445	WT	TCGA
TCGA-56-7223-01	NFE2L2	NQO1	14.1542	WT	TCGA
TCGA-56-7579-01	NFE2L2	NQO1	12.6344	WT	TCGA
TCGA-56-7580-01	NFE2L2	NQO1	9.69787	WT	TCGA
TCGA-56-7582-01	NFE2L2	NQO1	13.369	Mut	TCGA
TCGA-56-7730-01	NFE2L2	NQO1	12.8589	WT	TCGA
TCGA-56-7731-01	NFE2L2	NQO1	10.1535	WT	TCGA
TCGA-56-7822-01	NFE2L2	NQO1	9.26569	WT	TCGA
TCGA-56-7823-01	NFE2L2	NQO1	11.9208	WT	TCGA
TCGA-56-8082-01	NFE2L2	NQO1	8.94042	WT	TCGA
TCGA-56-8083-01	NFE2L2	NQO1	8.45607	WT	TCGA
TCGA-56-8201-01	NFE2L2	NQO1	7.04695	WT	TCGA
TCGA-56-8304-01	NFE2L2	NQO1	8.64602	WT	TCGA
TCGA-56-8305-01	NFE2L2	NQO1	12.6398	Mut	TCGA
TCGA-56-8307-01	NFE2L2	NQO1	7.61602	WT	TCGA
TCGA-56-8308-01	NFE2L2	NQO1	11.2125	WT	TCGA
TCGA-56-8309-01	NFE2L2	NQO1	9.24696	WT	TCGA
TCGA-56-8503-01	NFE2L2	NQO1	8.27927	WT	TCGA
TCGA-56-8504-01	NFE2L2	NQO1	13.5838	WT	TCGA
TCGA-56-8622-01	NFE2L2	NQO1	8.18831	WT	TCGA
TCGA-56-8624-01	NFE2L2	NQO1	10.4018	WT	TCGA
TCGA-56-8625-01	NFE2L2	NQO1	6.66196	WT	TCGA
TCGA-56-8626-01	NFE2L2	NQO1	8.88516	WT	TCGA
TCGA-56-8628-01	NFE2L2	NQO1	8.6726	WT	TCGA
TCGA-56-8629-01	NFE2L2	NQO1	12.8483	Mut	TCGA
TCGA-56-A49D-01	NFE2L2	NQO1	8.9277	WT	TCGA
TCGA-56-A4BW-01	NFE2L2	NQO1	10.1072	WT	TCGA
TCGA-56-A4BY-01	NFE2L2	NQO1	13.313	Mut	TCGA
TCGA-56-A4ZJ-01	NFE2L2	NQO1	8.97957	WT	TCGA
TCGA-56-A4ZK-01	NFE2L2	NQO1	12.6002	WT	TCGA
TCGA-56-A5DS-01	NFE2L2	NQO1	9.88107	Mut	TCGA
TCGA-56-A62T-01	NFE2L2	NQO1	13.5824	WT	TCGA
TCGA-58-8386-01	NFE2L2	NQO1	10.5402	WT	TCGA
TCGA-58-8387-01	NFE2L2	NQO1	6.88924	WT	TCGA
TCGA-58-8388-01	NFE2L2	NQO1	7.87197	WT	TCGA
TCGA-58-8391-01	NFE2L2	NQO1	12.6412	WT	TCGA
TCGA-58-8393-01	NFE2L2	NQO1	13.3657	Mut	TCGA
TCGA-58-A46J-01	NFE2L2	NQO1	9.86334	WT	TCGA
TCGA-58-A46K-01	NFE2L2	NQO1	14.2733	Mut	TCGA
TCGA-58-A46L-01	NFE2L2	NQO1	10.3577	WT	TCGA
TCGA-58-A46M-01	NFE2L2	NQO1	13.3289	WT	TCGA
TCGA-58-A46N-01	NFE2L2	NQO1	12.2607	WT	TCGA
TCGA-60-2695-01	NFE2L2	NQO1	9.35739	WT	TCGA
TCGA-60-2697-01	NFE2L2	NQO1	12.0974	WT	TCGA
TCGA-60-2698-01	NFE2L2	NQO1	11.7065	WT	TCGA
TCGA-60-2703-01	NFE2L2	NQO1	7.93729	WT	TCGA
TCGA-60-2704-01	NFE2L2	NQO1	10.0089	WT	TCGA
TCGA-60-2706-01	NFE2L2	NQO1	13.9305	WT	TCGA
TCGA-60-2707-01	NFE2L2	NQO1	11.6407	WT	TCGA
TCGA-60-2708-01	NFE2L2	NQO1	9.63191	WT	TCGA
TCGA-60-2709-01	NFE2L2	NQO1	12.2249	Mut	TCGA
TCGA-60-2710-01	NFE2L2	NQO1	11.7299	WT	TCGA
TCGA-60-2711-01	NFE2L2	NQO1	10.8611	WT	TCGA
TCGA-60-2712-01	NFE2L2	NQO1	8.63679	WT	TCGA
TCGA-60-2713-01	NFE2L2	NQO1	8.59087	WT	TCGA
TCGA-60-2714-01	NFE2L2	NQO1	10.5892	WT	TCGA
TCGA-60-2715-01	NFE2L2	NQO1	9.84657	WT	TCGA
TCGA-60-2716-01	NFE2L2	NQO1	9.13777	WT	TCGA
TCGA-60-2719-01	NFE2L2	NQO1	8.23627	WT	TCGA
TCGA-60-2720-01	NFE2L2	NQO1	10.1289	WT	TCGA
TCGA-60-2721-01	NFE2L2	NQO1	9.41573	WT	TCGA
TCGA-60-2722-01	NFE2L2	NQO1	13.4699	WT	TCGA
TCGA-60-2723-01	NFE2L2	NQO1	12.6885	WT	TCGA
TCGA-60-2724-01	NFE2L2	NQO1	10.6148	WT	TCGA
TCGA-60-2725-01	NFE2L2	NQO1	9.12947	WT	TCGA
TCGA-60-2726-01	NFE2L2	NQO1	10.9677	WT	TCGA
TCGA-63-5128-01	NFE2L2	NQO1	10.8077	WT	TCGA
TCGA-63-5131-01	NFE2L2	NQO1	10.934	WT	TCGA
TCGA-63-6202-01	NFE2L2	NQO1	10.8258	WT	TCGA
TCGA-63-7020-01	NFE2L2	NQO1	11.327	WT	TCGA
TCGA-63-7021-01	NFE2L2	NQO1	11.9664	WT	TCGA
TCGA-63-7022-01	NFE2L2	NQO1	9.08531	WT	TCGA
TCGA-63-7023-01	NFE2L2	NQO1	8.44406	WT	TCGA
TCGA-63-A5M9-01	NFE2L2	NQO1	14.4436	WT	TCGA
TCGA-63-A5MB-01	NFE2L2	NQO1	12.8202	Mut	TCGA
TCGA-63-A5MG-01	NFE2L2	NQO1	6.36082	WT	TCGA
TCGA-63-A5MH-01	NFE2L2	NQO1	6.96591	WT	TCGA
TCGA-63-A5MI-01	NFE2L2	NQO1	8.67858	WT	TCGA
TCGA-63-A5MJ-01	NFE2L2	NQO1	13.5036	Mut	TCGA
TCGA-63-A5ML-01	NFE2L2	NQO1	13.631	Mut	TCGA
TCGA-63-A5MM-01	NFE2L2	NQO1	11.5612	WT	TCGA
TCGA-63-A5MN-01	NFE2L2	NQO1	12.8848	WT	TCGA
TCGA-63-A5MP-01	NFE2L2	NQO1	11.8349	WT	TCGA
TCGA-63-A5MR-01	NFE2L2	NQO1	10.8714	WT	TCGA
TCGA-63-A5MS-01	NFE2L2	NQO1	10.0504	WT	TCGA
TCGA-63-A5MT-01	NFE2L2	NQO1	11.1743	WT	TCGA
TCGA-63-A5MU-01	NFE2L2	NQO1	12.8269	WT	TCGA
TCGA-63-A5MV-01	NFE2L2	NQO1	9.56564	WT	TCGA
TCGA-63-A5MW-01	NFE2L2	NQO1	7.03499	WT	TCGA
TCGA-63-A5MY-01	NFE2L2	NQO1	12.2077	Mut	TCGA
TCGA-66-2727-01	NFE2L2	NQO1	14.16	WT	TCGA
TCGA-66-2734-01	NFE2L2	NQO1	10.7254	WT	TCGA
TCGA-66-2742-01	NFE2L2	NQO1	11.4156	WT	TCGA
TCGA-66-2744-01	NFE2L2	NQO1	8.62207	WT	TCGA
TCGA-66-2754-01	NFE2L2	NQO1	15.3643	WT	TCGA
TCGA-66-2755-01	NFE2L2	NQO1	8.8102	WT	TCGA
TCGA-66-2756-01	NFE2L2	NQO1	14.3748	WT	TCGA
TCGA-66-2757-01	NFE2L2	NQO1	9.86908	WT	TCGA
TCGA-66-2758-01	NFE2L2	NQO1	13.9923	WT	TCGA
TCGA-66-2759-01	NFE2L2	NQO1	12.8022	WT	TCGA
TCGA-66-2763-01	NFE2L2	NQO1	8.02677	WT	TCGA
TCGA-66-2765-01	NFE2L2	NQO1	9.09434	WT	TCGA
TCGA-66-2766-01	NFE2L2	NQO1	13.863	Mut	TCGA
TCGA-66-2767-01	NFE2L2	NQO1	10.4124	WT	TCGA
TCGA-66-2768-01	NFE2L2	NQO1	9.15671	WT	TCGA
TCGA-66-2769-01	NFE2L2	NQO1	7.60525	WT	TCGA
TCGA-66-2770-01	NFE2L2	NQO1	12.8877	Mut	TCGA
TCGA-66-2771-01	NFE2L2	NQO1	10.056	WT	TCGA
TCGA-66-2773-01	NFE2L2	NQO1	14.0765	WT	TCGA
TCGA-66-2777-01	NFE2L2	NQO1	12.8821	WT	TCGA
TCGA-66-2778-01	NFE2L2	NQO1	7.37613	WT	TCGA
TCGA-66-2780-01	NFE2L2	NQO1	10.9913	WT	TCGA
TCGA-66-2781-01	NFE2L2	NQO1	13.4039	WT	TCGA
TCGA-66-2782-01	NFE2L2	NQO1	11.6862	WT	TCGA
TCGA-66-2783-01	NFE2L2	NQO1	14.2725	Mut	TCGA
TCGA-66-2785-01	NFE2L2	NQO1	10.9245	WT	TCGA
TCGA-66-2786-01	NFE2L2	NQO1	12.3808	WT	TCGA
TCGA-66-2787-01	NFE2L2	NQO1	13.2026	Mut	TCGA
TCGA-66-2788-01	NFE2L2	NQO1	11.0901	WT	TCGA
TCGA-66-2789-01	NFE2L2	NQO1	8.98737	WT	TCGA
TCGA-66-2791-01	NFE2L2	NQO1	13.6969	WT	TCGA
TCGA-66-2792-01	NFE2L2	NQO1	11.2718	WT	TCGA
TCGA-66-2793-01	NFE2L2	NQO1	7.665	Mut	TCGA
TCGA-66-2794-01	NFE2L2	NQO1	12.5568	WT	TCGA
TCGA-66-2795-01	NFE2L2	NQO1	14.2145	Mut	TCGA
TCGA-66-2800-01	NFE2L2	NQO1	12.4585	WT	TCGA
TCGA-68-7755-01	NFE2L2	NQO1	13.6863	Mut	TCGA
TCGA-68-7756-01	NFE2L2	NQO1	13.9	Mut	TCGA
TCGA-68-7757-01	NFE2L2	NQO1	11.4653	WT	TCGA
TCGA-68-8250-01	NFE2L2	NQO1	12.1442	WT	TCGA
TCGA-68-8251-01	NFE2L2	NQO1	9.72539	WT	TCGA
TCGA-68-A59J-01	NFE2L2	NQO1	13.3855	Mut	TCGA
TCGA-6A-AB49-01	NFE2L2	NQO1	10.7546	WT	TCGA
TCGA-70-6722-01	NFE2L2	NQO1	9.82738	WT	TCGA
TCGA-70-6723-01	NFE2L2	NQO1	15.0258	WT	TCGA
TCGA-77-6842-01	NFE2L2	NQO1	7.49382	WT	TCGA
TCGA-77-6843-01	NFE2L2	NQO1	13.2955	Mut	TCGA
TCGA-77-6844-01	NFE2L2	NQO1	10.6455	WT	TCGA
TCGA-77-6845-01	NFE2L2	NQO1	13.8097	WT	TCGA
TCGA-77-7139-01	NFE2L2	NQO1	12.9992	WT	TCGA
TCGA-77-7140-01	NFE2L2	NQO1	12.8903	WT	TCGA
TCGA-77-7141-01	NFE2L2	NQO1	12.6274	WT	TCGA
TCGA-77-7142-01	NFE2L2	NQO1	10.6201	WT	TCGA
TCGA-77-7335-01	NFE2L2	NQO1	11.7891	WT	TCGA
TCGA-77-7337-01	NFE2L2	NQO1	11.0938	WT	TCGA
TCGA-77-7338-01	NFE2L2	NQO1	12.5763	WT	TCGA
TCGA-77-7463-01	NFE2L2	NQO1	11.358	WT	TCGA
TCGA-77-7465-01	NFE2L2	NQO1	8.22662	WT	TCGA
TCGA-77-8007-01	NFE2L2	NQO1	9.5836	WT	TCGA
TCGA-77-8008-01	NFE2L2	NQO1	9.11086	WT	TCGA
TCGA-77-8009-01	NFE2L2	NQO1	14.5033	WT	TCGA
TCGA-77-8128-01	NFE2L2	NQO1	11.6239	WT	TCGA
TCGA-77-8130-01	NFE2L2	NQO1	9.77129	WT	TCGA
TCGA-77-8131-01	NFE2L2	NQO1	9.98508	WT	TCGA
TCGA-77-8133-01	NFE2L2	NQO1	11.0932	WT	TCGA
TCGA-77-8136-01	NFE2L2	NQO1	7.64924	WT	TCGA
TCGA-77-8138-01	NFE2L2	NQO1	12.202	WT	TCGA
TCGA-77-8139-01	NFE2L2	NQO1	9.51492	WT	TCGA
TCGA-77-8140-01	NFE2L2	NQO1	6.88327	WT	TCGA
TCGA-77-8143-01	NFE2L2	NQO1	9.69535	WT	TCGA
TCGA-77-8144-01	NFE2L2	NQO1	9.65678	WT	TCGA
TCGA-77-8145-01	NFE2L2	NQO1	9.8717	WT	TCGA
TCGA-77-8146-01	NFE2L2	NQO1	14.338	WT	TCGA
TCGA-77-8148-01	NFE2L2	NQO1	11.7382	WT	TCGA
TCGA-77-8150-01	NFE2L2	NQO1	12.9135	WT	TCGA
TCGA-77-8153-01	NFE2L2	NQO1	12.4528	WT	TCGA
TCGA-77-8154-01	NFE2L2	NQO1	11.1087	WT	TCGA
TCGA-77-8156-01	NFE2L2	NQO1	11.5901	WT	TCGA
TCGA-77-A5FZ-01	NFE2L2	NQO1	8.35565	WT	TCGA
TCGA-77-A5G1-01	NFE2L2	NQO1	10.3996	WT	TCGA
TCGA-77-A5G3-01	NFE2L2	NQO1	11.4657	WT	TCGA
TCGA-77-A5G6-01	NFE2L2	NQO1	5.7813	WT	TCGA
TCGA-77-A5G7-01	NFE2L2	NQO1	9.98698	WT	TCGA
TCGA-77-A5G8-01	NFE2L2	NQO1	12.3798	WT	TCGA
TCGA-77-A5GA-01	NFE2L2	NQO1	14.2699	WT	TCGA
TCGA-77-A5GB-01	NFE2L2	NQO1	8.83752	WT	TCGA
TCGA-77-A5GF-01	NFE2L2	NQO1	14.2911	Mut	TCGA
TCGA-77-A5GH-01	NFE2L2	NQO1	8.76855	WT	TCGA
TCGA-79-5596-01	NFE2L2	NQO1	12.4068	WT	TCGA
TCGA-85-6175-01	NFE2L2	NQO1	7.39106	WT	TCGA
TCGA-85-6560-01	NFE2L2	NQO1	9.61394	WT	TCGA
TCGA-85-6561-01	NFE2L2	NQO1	11.5303	WT	TCGA
TCGA-85-6798-01	NFE2L2	NQO1	12.0207	WT	TCGA
TCGA-85-7696-01	NFE2L2	NQO1	13.2352	Mut	TCGA
TCGA-85-7697-01	NFE2L2	NQO1	12.9405	WT	TCGA
TCGA-85-7698-01	NFE2L2	NQO1	12.8959	WT	TCGA
TCGA-85-7699-01	NFE2L2	NQO1	7.18305	WT	TCGA
TCGA-85-7710-01	NFE2L2	NQO1	10.4587	WT	TCGA
TCGA-85-7843-01	NFE2L2	NQO1	11.8568	WT	TCGA
TCGA-85-7844-01	NFE2L2	NQO1	12.6551	WT	TCGA
TCGA-85-7950-01	NFE2L2	NQO1	8.54722	WT	TCGA
TCGA-85-8048-01	NFE2L2	NQO1	9.98028	WT	TCGA
TCGA-85-8049-01	NFE2L2	NQO1	12.3004	Mut	TCGA
TCGA-85-8052-01	NFE2L2	NQO1	13.3448	Mut	TCGA
TCGA-85-8070-01	NFE2L2	NQO1	13.8949	WT	TCGA
TCGA-85-8071-01	NFE2L2	NQO1	11.9219	WT	TCGA
TCGA-85-8072-01	NFE2L2	NQO1	13.1947	WT	TCGA
TCGA-85-8276-01	NFE2L2	NQO1	8.08986	Mut	TCGA
TCGA-85-8277-01	NFE2L2	NQO1	13.057	WT	TCGA
TCGA-85-8287-01	NFE2L2	NQO1	9.05643	WT	TCGA
TCGA-85-8288-01	NFE2L2	NQO1	8.57086	WT	TCGA
TCGA-85-8350-01	NFE2L2	NQO1	10.4393	WT	TCGA
TCGA-85-8351-01	NFE2L2	NQO1	10.3752	WT	TCGA
TCGA-85-8352-01	NFE2L2	NQO1	11.022	WT	TCGA
TCGA-85-8353-01	NFE2L2	NQO1	11.0604	WT	TCGA
TCGA-85-8354-01	NFE2L2	NQO1	13.6488	Mut	TCGA
TCGA-85-8355-01	NFE2L2	NQO1	11.6993	WT	TCGA
TCGA-85-8479-01	NFE2L2	NQO1	12.2654	WT	TCGA
TCGA-85-8481-01	NFE2L2	NQO1	11.306	WT	TCGA
TCGA-85-8580-01	NFE2L2	NQO1	10.7759	WT	TCGA
TCGA-85-8582-01	NFE2L2	NQO1	7.88397	WT	TCGA
TCGA-85-8584-01	NFE2L2	NQO1	13.7827	WT	TCGA
TCGA-85-8664-01	NFE2L2	NQO1	9.62936	WT	TCGA
TCGA-85-8666-01	NFE2L2	NQO1	12.4567	WT	TCGA
TCGA-85-A4CL-01	NFE2L2	NQO1	13.4936	Mut	TCGA
TCGA-85-A4CN-01	NFE2L2	NQO1	12.5662	WT	TCGA
TCGA-85-A4JB-01	NFE2L2	NQO1	6.41896	WT	TCGA
TCGA-85-A4JC-01	NFE2L2	NQO1	10.8821	WT	TCGA
TCGA-85-A4PA-01	NFE2L2	NQO1	7.00789	WT	TCGA
TCGA-85-A4QQ-01	NFE2L2	NQO1	9.92375	WT	TCGA
TCGA-85-A4QR-01	NFE2L2	NQO1	10.3065	WT	TCGA
TCGA-85-A50M-01	NFE2L2	NQO1	9.94198	WT	TCGA
TCGA-85-A50Z-01	NFE2L2	NQO1	11.0845	WT	TCGA
TCGA-85-A510-01	NFE2L2	NQO1	10.7169	WT	TCGA
TCGA-85-A511-01	NFE2L2	NQO1	11.4367	WT	TCGA
TCGA-85-A512-01	NFE2L2	NQO1	9.37384	WT	TCGA
TCGA-85-A513-01	NFE2L2	NQO1	9.30812	WT	TCGA
TCGA-85-A53L-01	NFE2L2	NQO1	10.4015	WT	TCGA
TCGA-85-A5B5-01	NFE2L2	NQO1	13.016	WT	TCGA
TCGA-90-7766-01	NFE2L2	NQO1	9.66153	WT	TCGA
TCGA-90-7767-01	NFE2L2	NQO1	7.53388	Mut	TCGA
TCGA-90-7769-01	NFE2L2	NQO1	13.1459	WT	TCGA
TCGA-90-7964-01	NFE2L2	NQO1	14.3568	WT	TCGA
TCGA-90-A4ED-01	NFE2L2	NQO1	6.38172	WT	TCGA
TCGA-90-A4EE-01	NFE2L2	NQO1	7.85871	WT	TCGA
TCGA-90-A59Q-01	NFE2L2	NQO1	11.5254	WT	TCGA
TCGA-92-7340-01	NFE2L2	NQO1	11.2375	WT	TCGA
TCGA-92-7341-01	NFE2L2	NQO1	14.1707	Mut	TCGA
TCGA-92-8063-01	NFE2L2	NQO1	13.6254	WT	TCGA
TCGA-92-8064-01	NFE2L2	NQO1	11.5744	Mut	TCGA
TCGA-92-8065-01	NFE2L2	NQO1	6.74984	WT	TCGA
TCGA-94-7033-01	NFE2L2	NQO1	11.829	WT	TCGA
TCGA-94-7557-01	NFE2L2	NQO1	14.0218	WT	TCGA
TCGA-94-7943-01	NFE2L2	NQO1	13.8132	Mut	TCGA
TCGA-94-8035-01	NFE2L2	NQO1	8.16591	WT	TCGA
TCGA-94-8490-01	NFE2L2	NQO1	12.2323	Mut	TCGA
TCGA-94-8491-01	NFE2L2	NQO1	12.3902	WT	TCGA
TCGA-94-A4VJ-01	NFE2L2	NQO1	12.6093	WT	TCGA
TCGA-94-A5I4-01	NFE2L2	NQO1	11.3333	WT	TCGA
TCGA-94-A5I6-01	NFE2L2	NQO1	14.0256	Mut	TCGA
TCGA-96-7544-01	NFE2L2	NQO1	9.99593	WT	TCGA
TCGA-96-7545-01	NFE2L2	NQO1	11.7668	Mut	TCGA
TCGA-96-8169-01	NFE2L2	NQO1	11.0088	WT	TCGA
TCGA-96-8170-01	NFE2L2	NQO1	11.0487	WT	TCGA
TCGA-96-A4JK-01	NFE2L2	NQO1	12.0729	WT	TCGA
TCGA-96-A4JL-01	NFE2L2	NQO1	8.2811	WT	TCGA
TCGA-98-7454-01	NFE2L2	NQO1	9.30974	WT	TCGA
TCGA-98-8020-01	NFE2L2	NQO1	9.41258	WT	TCGA
TCGA-98-8021-01	NFE2L2	NQO1	10.5714	WT	TCGA
TCGA-98-8022-01	NFE2L2	NQO1	11.2909	WT	TCGA
TCGA-98-8023-01	NFE2L2	NQO1	10.2553	WT	TCGA
TCGA-98-A538-01	NFE2L2	NQO1	7.9616	WT	TCGA
TCGA-98-A539-01	NFE2L2	NQO1	13.8683	WT	TCGA
TCGA-98-A53A-01	NFE2L2	NQO1	11.5559	WT	TCGA
TCGA-98-A53B-01	NFE2L2	NQO1	11.1997	WT	TCGA
TCGA-98-A53C-01	NFE2L2	NQO1	8.87561	WT	TCGA
TCGA-98-A53H-01	NFE2L2	NQO1	11.8966	WT	TCGA
TCGA-98-A53I-01	NFE2L2	NQO1	13.5644	Mut	TCGA
TCGA-98-A53J-01	NFE2L2	NQO1	14.1216	WT	TCGA
TCGA-J1-A4AH-01	NFE2L2	NQO1	13.0875	Mut	TCGA
TCGA-L3-A4E7-01	NFE2L2	NQO1	7.48067	WT	TCGA
TCGA-L3-A524-01	NFE2L2	NQO1	12.9791	Mut	TCGA
TCGA-LA-A446-01	NFE2L2	NQO1	13.5297	Mut	TCGA
TCGA-LA-A7SW-01	NFE2L2	NQO1	9.61998	WT	TCGA
TCGA-MF-A522-01	NFE2L2	NQO1	14.3029	WT	TCGA
TCGA-NC-A5HD-01	NFE2L2	NQO1	12.3768	WT	TCGA
TCGA-NC-A5HE-01	NFE2L2	NQO1	13.1361	WT	TCGA
TCGA-NC-A5HF-01	NFE2L2	NQO1	12.2271	WT	TCGA
TCGA-NC-A5HG-01	NFE2L2	NQO1	11.3153	WT	TCGA
TCGA-NC-A5HH-01	NFE2L2	NQO1	7.09954	WT	TCGA
TCGA-NC-A5HI-01	NFE2L2	NQO1	10.9448	WT	TCGA
TCGA-NC-A5HJ-01	NFE2L2	NQO1	11.7745	WT	TCGA
TCGA-NC-A5HK-01	NFE2L2	NQO1	11.1913	WT	TCGA
TCGA-NC-A5HL-01	NFE2L2	NQO1	12.9109	WT	TCGA
TCGA-NC-A5HM-01	NFE2L2	NQO1	10.9268	WT	TCGA
TCGA-NC-A5HN-01	NFE2L2	NQO1	12.9251	WT	TCGA
TCGA-NC-A5HO-01	NFE2L2	NQO1	12.1083	WT	TCGA
TCGA-NC-A5HP-01	NFE2L2	NQO1	10.7929	WT	TCGA
TCGA-NC-A5HQ-01	NFE2L2	NQO1	10.3465	WT	TCGA
TCGA-NC-A5HR-01	NFE2L2	NQO1	13.6579	Mut	TCGA
TCGA-NC-A5HT-01	NFE2L2	NQO1	10.45	WT	TCGA
TCGA-NK-A5CR-01	NFE2L2	NQO1	11.7937	Mut	TCGA
TCGA-NK-A5CT-01	NFE2L2	NQO1	10.5868	WT	TCGA
TCGA-NK-A5CX-01	NFE2L2	NQO1	10.6205	WT	TCGA
TCGA-NK-A5D1-01	NFE2L2	NQO1	7.84165	WT	TCGA
TCGA-NK-A7XE-01	NFE2L2	NQO1	12.8502	WT	TCGA
TCGA-O2-A52N-01	NFE2L2	NQO1	10.686	WT	TCGA
TCGA-O2-A52Q-01	NFE2L2	NQO1	13.6992	WT	TCGA
TCGA-O2-A52S-01	NFE2L2	NQO1	13.2932	WT	TCGA
TCGA-O2-A52V-01	NFE2L2	NQO1	11.839	WT	TCGA
TCGA-O2-A52W-01	NFE2L2	NQO1	6.41554	WT	TCGA
TCGA-O2-A5IB-01	NFE2L2	NQO1	10.3974	WT	TCGA
TCGA-XC-AA0X-01	NFE2L2	NQO1	11.5602	WT	TCGA
TCGA-18-3406-01	NFE2L2	GCLC	9.84656	WT	TCGA
TCGA-18-3407-01	NFE2L2	GCLC	11.9511	WT	TCGA
TCGA-18-3408-01	NFE2L2	GCLC	13.2717	Mut	TCGA
TCGA-18-3409-01	NFE2L2	GCLC	10.7826	WT	TCGA
TCGA-18-3410-01	NFE2L2	GCLC	9.84416	WT	TCGA
TCGA-18-3411-01	NFE2L2	GCLC	14.3413	Mut	TCGA
TCGA-18-3412-01	NFE2L2	GCLC	13.6331	WT	TCGA
TCGA-18-3414-01	NFE2L2	GCLC	10.7323	WT	TCGA
TCGA-18-3415-01	NFE2L2	GCLC	13.4376	Mut	TCGA
TCGA-18-3416-01	NFE2L2	GCLC	14.5888	WT	TCGA
TCGA-18-3417-01	NFE2L2	GCLC	10.3148	WT	TCGA
TCGA-18-3421-01	NFE2L2	GCLC	11.4563	WT	TCGA
TCGA-18-4083-01	NFE2L2	GCLC	12.323	WT	TCGA
TCGA-18-4721-01	NFE2L2	GCLC	13.5069	Mut	TCGA
TCGA-18-5592-01	NFE2L2	GCLC	13.9089	Mut	TCGA
TCGA-18-5595-01	NFE2L2	GCLC	13.8969	WT	TCGA
TCGA-21-1070-01	NFE2L2	GCLC	12.4847	WT	TCGA
TCGA-21-1071-01	NFE2L2	GCLC	13.4887	Mut	TCGA
TCGA-21-1075-01	NFE2L2	GCLC	14.9977	Mut	TCGA
TCGA-21-1076-01	NFE2L2	GCLC	12.4603	WT	TCGA
TCGA-21-1077-01	NFE2L2	GCLC	13.3768	WT	TCGA
TCGA-21-1078-01	NFE2L2	GCLC	10.7524	WT	TCGA
TCGA-21-1079-01	NFE2L2	GCLC	9.46569	WT	TCGA
TCGA-21-1080-01	NFE2L2	GCLC	11.3021	WT	TCGA
TCGA-21-1081-01	NFE2L2	GCLC	12.316	WT	TCGA
TCGA-21-1082-01	NFE2L2	GCLC	9.82292	WT	TCGA
TCGA-21-1083-01	NFE2L2	GCLC	13.4866	WT	TCGA
TCGA-21-5782-01	NFE2L2	GCLC	10.8164	WT	TCGA
TCGA-21-5783-01	NFE2L2	GCLC	9.11913	WT	TCGA
TCGA-21-5784-01	NFE2L2	GCLC	10.6735	WT	TCGA
TCGA-21-5786-01	NFE2L2	GCLC	10.2673	WT	TCGA
TCGA-21-5787-01	NFE2L2	GCLC	10.6287	WT	TCGA
TCGA-21-A5DI-01	NFE2L2	GCLC	11.5632	WT	TCGA
TCGA-22-0940-01	NFE2L2	GCLC	10.6487	WT	TCGA
TCGA-22-0944-01	NFE2L2	GCLC	13.6933	WT	TCGA
TCGA-22-1000-01	NFE2L2	GCLC	10.2758	WT	TCGA
TCGA-22-1002-01	NFE2L2	GCLC	11.359	WT	TCGA
TCGA-22-1005-01	NFE2L2	GCLC	9.84637	WT	TCGA
TCGA-22-1011-01	NFE2L2	GCLC	11.3205	WT	TCGA
TCGA-22-1012-01	NFE2L2	GCLC	11.382	WT	TCGA
TCGA-22-1016-01	NFE2L2	GCLC	9.80813	WT	TCGA
TCGA-22-4591-01	NFE2L2	GCLC	13.7748	WT	TCGA
TCGA-22-4593-01	NFE2L2	GCLC	10.3637	WT	TCGA
TCGA-22-4594-01	NFE2L2	GCLC	11.3353	Mut	TCGA
TCGA-22-4595-01	NFE2L2	GCLC	10.5653	WT	TCGA
TCGA-22-4596-01	NFE2L2	GCLC	10.7406	WT	TCGA
TCGA-22-4599-01	NFE2L2	GCLC	13.302	WT	TCGA
TCGA-22-4601-01	NFE2L2	GCLC	14.1473	WT	TCGA
TCGA-22-4604-01	NFE2L2	GCLC	11.7901	WT	TCGA
TCGA-22-4605-01	NFE2L2	GCLC	13.0622	Mut	TCGA
TCGA-22-4607-01	NFE2L2	GCLC	10.8228	WT	TCGA
TCGA-22-4609-01	NFE2L2	GCLC	10.1846	WT	TCGA
TCGA-22-4613-01	NFE2L2	GCLC	12.0814	WT	TCGA
TCGA-22-5471-01	NFE2L2	GCLC	12.0453	WT	TCGA
TCGA-22-5472-01	NFE2L2	GCLC	11.1082	WT	TCGA
TCGA-22-5473-01	NFE2L2	GCLC	12.4022	Mut	TCGA
TCGA-22-5474-01	NFE2L2	GCLC	13.6993	Mut	TCGA
TCGA-22-5477-01	NFE2L2	GCLC	6.63689	Mut	TCGA
TCGA-22-5478-01	NFE2L2	GCLC	9.40013	WT	TCGA
TCGA-22-5479-01	NFE2L2	GCLC	12.6635	Mut	TCGA
TCGA-22-5480-01	NFE2L2	GCLC	9.35516	WT	TCGA
TCGA-22-5481-01	NFE2L2	GCLC	10.7438	WT	TCGA
TCGA-22-5482-01	NFE2L2	GCLC	13.7231	Mut	TCGA
TCGA-22-5483-01	NFE2L2	GCLC	12.7903	Mut	TCGA
TCGA-22-5485-01	NFE2L2	GCLC	12.6869	WT	TCGA
TCGA-22-5489-01	NFE2L2	GCLC	9.98554	WT	TCGA
TCGA-22-5491-01	NFE2L2	GCLC	12.5272	WT	TCGA
TCGA-22-5492-01	NFE2L2	GCLC	10.8219	WT	TCGA
TCGA-22-A5C4-01	NFE2L2	GCLC	10.3069	WT	TCGA
TCGA-33-4532-01	NFE2L2	GCLC	11.6203	WT	TCGA
TCGA-33-4533-01	NFE2L2	GCLC	9.41772	WT	TCGA
TCGA-33-4538-01	NFE2L2	GCLC	13.227	WT	TCGA
TCGA-33-4547-01	NFE2L2	GCLC	11.6211	WT	TCGA
TCGA-33-4566-01	NFE2L2	GCLC	11.5967	WT	TCGA
TCGA-33-4582-01	NFE2L2	GCLC	11.36	WT	TCGA
TCGA-33-4583-01	NFE2L2	GCLC	12.9153	WT	TCGA
TCGA-33-4586-01	NFE2L2	GCLC	13.7875	Mut	TCGA
TCGA-33-4587-01	NFE2L2	GCLC	10.1162	WT	TCGA
TCGA-33-4589-01	NFE2L2	GCLC	10.8291	Mut	TCGA
TCGA-33-6737-01	NFE2L2	GCLC	11.5623	WT	TCGA
TCGA-33-6738-01	NFE2L2	GCLC	11.6415	WT	TCGA
TCGA-33-A4WN-01	NFE2L2	GCLC	12.2616	Mut	TCGA
TCGA-33-A5GW-01	NFE2L2	GCLC	14.6982	Mut	TCGA
TCGA-33-AAS8-01	NFE2L2	GCLC	14.0223	Mut	TCGA
TCGA-33-AASB-01	NFE2L2	GCLC	13.4624	WT	TCGA
TCGA-33-AASD-01	NFE2L2	GCLC	10.7473	WT	TCGA
TCGA-33-AASI-01	NFE2L2	GCLC	11.3353	WT	TCGA
TCGA-33-AASJ-01	NFE2L2	GCLC	14.1273	WT	TCGA
TCGA-33-AASL-01	NFE2L2	GCLC	11.8817	WT	TCGA
TCGA-34-2596-01	NFE2L2	GCLC	12.676	Mut	TCGA
TCGA-34-2600-01	NFE2L2	GCLC	9.58891	WT	TCGA
TCGA-34-2608-01	NFE2L2	GCLC	12.1538	Mut	TCGA
TCGA-34-5231-01	NFE2L2	GCLC	11.3243	WT	TCGA
TCGA-34-5232-01	NFE2L2	GCLC	10.5837	WT	TCGA
TCGA-34-5234-01	NFE2L2	GCLC	11.4524	WT	TCGA
TCGA-34-5236-01	NFE2L2	GCLC	12.4124	Mut	TCGA
TCGA-34-5239-01	NFE2L2	GCLC	10.1805	WT	TCGA
TCGA-34-5240-01	NFE2L2	GCLC	12.3905	Mut	TCGA
TCGA-34-5241-01	NFE2L2	GCLC	11.6611	WT	TCGA
TCGA-34-5927-01	NFE2L2	GCLC	11.3939	WT	TCGA
TCGA-34-5928-01	NFE2L2	GCLC	10.168	WT	TCGA
TCGA-34-5929-01	NFE2L2	GCLC	11.4447	WT	TCGA
TCGA-34-7107-01	NFE2L2	GCLC	12.2507	WT	TCGA
TCGA-34-8454-01	NFE2L2	GCLC	11.307	WT	TCGA
TCGA-34-8455-01	NFE2L2	GCLC	12.3591	WT	TCGA
TCGA-34-8456-01	NFE2L2	GCLC	13.2784	WT	TCGA
TCGA-34-A5IX-01	NFE2L2	GCLC	9.83384	WT	TCGA
TCGA-37-3783-01	NFE2L2	GCLC	9.78438	WT	TCGA
TCGA-37-3789-01	NFE2L2	GCLC	11.1302	WT	TCGA
TCGA-37-3792-01	NFE2L2	GCLC	10.751	WT	TCGA
TCGA-37-4129-01	NFE2L2	GCLC	9.97601	WT	TCGA
TCGA-37-4130-01	NFE2L2	GCLC	11.4081	WT	TCGA
TCGA-37-4132-01	NFE2L2	GCLC	11.8078	WT	TCGA
TCGA-37-4133-01	NFE2L2	GCLC	14.3192	WT	TCGA
TCGA-37-4135-01	NFE2L2	GCLC	10.7026	Mut	TCGA
TCGA-37-4141-01	NFE2L2	GCLC	11.107	WT	TCGA
TCGA-37-5819-01	NFE2L2	GCLC	11.4062	WT	TCGA
TCGA-37-A5EL-01	NFE2L2	GCLC	14.658	WT	TCGA
TCGA-37-A5EM-01	NFE2L2	GCLC	11.0302	WT	TCGA
TCGA-37-A5EN-01	NFE2L2	GCLC	12.5963	WT	TCGA
TCGA-39-5011-01	NFE2L2	GCLC	12.0696	WT	TCGA
TCGA-39-5016-01	NFE2L2	GCLC	13.6493	WT	TCGA
TCGA-39-5019-01	NFE2L2	GCLC	11.7654	WT	TCGA
TCGA-39-5021-01	NFE2L2	GCLC	12.9682	WT	TCGA
TCGA-39-5022-01	NFE2L2	GCLC	12.3956	Mut	TCGA
TCGA-39-5024-01	NFE2L2	GCLC	10.5461	WT	TCGA
TCGA-39-5028-01	NFE2L2	GCLC	10.5513	WT	TCGA
TCGA-39-5029-01	NFE2L2	GCLC	11.7627	WT	TCGA
TCGA-39-5030-01	NFE2L2	GCLC	10.5617	WT	TCGA
TCGA-39-5031-01	NFE2L2	GCLC	9.91528	WT	TCGA
TCGA-39-5034-01	NFE2L2	GCLC	12.1538	WT	TCGA
TCGA-39-5035-01	NFE2L2	GCLC	11.0159	WT	TCGA
TCGA-39-5036-01	NFE2L2	GCLC	11.8018	WT	TCGA
TCGA-39-5037-01	NFE2L2	GCLC	14.8482	WT	TCGA
TCGA-39-5039-01	NFE2L2	GCLC	9.89381	WT	TCGA
TCGA-39-5040-01	NFE2L2	GCLC	9.5464	WT	TCGA
TCGA-43-2576-01	NFE2L2	GCLC	9.78641	WT	TCGA
TCGA-43-2578-01	NFE2L2	GCLC	11.3183	WT	TCGA
TCGA-43-2581-01	NFE2L2	GCLC	10.5124	WT	TCGA
TCGA-43-3394-01	NFE2L2	GCLC	14.2863	WT	TCGA
TCGA-43-3920-01	NFE2L2	GCLC	11.1647	WT	TCGA
TCGA-43-5668-01	NFE2L2	GCLC	11.138	WT	TCGA
TCGA-43-5670-01	NFE2L2	GCLC	9.68062	WT	TCGA
TCGA-43-6143-01	NFE2L2	GCLC	12.5622	WT	TCGA
TCGA-43-6647-01	NFE2L2	GCLC	10.1596	WT	TCGA
TCGA-43-6770-01	NFE2L2	GCLC	12.8695	WT	TCGA
TCGA-43-6771-01	NFE2L2	GCLC	6.13532	WT	TCGA
TCGA-43-6773-01	NFE2L2	GCLC	14.0202	WT	TCGA
TCGA-43-7656-01	NFE2L2	GCLC	12.3263	WT	TCGA
TCGA-43-7657-01	NFE2L2	GCLC	12.2591	WT	TCGA
TCGA-43-7658-01	NFE2L2	GCLC	9.27974	WT	TCGA
TCGA-43-8115-01	NFE2L2	GCLC	9.64332	WT	TCGA
TCGA-43-8116-01	NFE2L2	GCLC	10.5106	WT	TCGA
TCGA-43-8118-01	NFE2L2	GCLC	10.4961	WT	TCGA
TCGA-43-A474-01	NFE2L2	GCLC	13.4974	WT	TCGA
TCGA-43-A475-01	NFE2L2	GCLC	14.2551	WT	TCGA
TCGA-43-A56U-01	NFE2L2	GCLC	9.73606	WT	TCGA
TCGA-43-A56V-01	NFE2L2	GCLC	11.1605	WT	TCGA
TCGA-46-3765-01	NFE2L2	GCLC	12.5263	Mut	TCGA
TCGA-46-3767-01	NFE2L2	GCLC	10.2557	WT	TCGA
TCGA-46-3768-01	NFE2L2	GCLC	13.5438	Mut	TCGA
TCGA-46-3769-01	NFE2L2	GCLC	11.4782	WT	TCGA
TCGA-46-6025-01	NFE2L2	GCLC	13.09	WT	TCGA
TCGA-46-6026-01	NFE2L2	GCLC	11.3613	WT	TCGA
TCGA-51-4079-01	NFE2L2	GCLC	14.5627	Mut	TCGA
TCGA-51-4080-01	NFE2L2	GCLC	12.5009	WT	TCGA
TCGA-51-4081-01	NFE2L2	GCLC	13.6619	Mut	TCGA
TCGA-51-6867-01	NFE2L2	GCLC	13.5827	WT	TCGA
TCGA-52-7622-01	NFE2L2	GCLC	13.3867	Mut	TCGA
TCGA-52-7809-01	NFE2L2	GCLC	10.5415	WT	TCGA
TCGA-52-7810-01	NFE2L2	GCLC	11.5539	WT	TCGA
TCGA-52-7811-01	NFE2L2	GCLC	12.4485	WT	TCGA
TCGA-52-7812-01	NFE2L2	GCLC	11.1659	Mut	TCGA
TCGA-56-1622-01	NFE2L2	GCLC	12.3484	WT	TCGA
TCGA-56-5897-01	NFE2L2	GCLC	11.2352	Mut	TCGA
TCGA-56-5898-01	NFE2L2	GCLC	12.3802	WT	TCGA
TCGA-56-6545-01	NFE2L2	GCLC	9.96082	WT	TCGA
TCGA-56-6546-01	NFE2L2	GCLC	11.4987	WT	TCGA
TCGA-56-7221-01	NFE2L2	GCLC	13.6945	WT	TCGA
TCGA-56-7222-01	NFE2L2	GCLC	12.0604	WT	TCGA
TCGA-56-7223-01	NFE2L2	GCLC	11.399	WT	TCGA
TCGA-56-7579-01	NFE2L2	GCLC	12.5037	WT	TCGA
TCGA-56-7580-01	NFE2L2	GCLC	12.4847	WT	TCGA
TCGA-56-7582-01	NFE2L2	GCLC	14.3801	Mut	TCGA
TCGA-56-7730-01	NFE2L2	GCLC	13.3653	WT	TCGA
TCGA-56-7731-01	NFE2L2	GCLC	10.8071	WT	TCGA
TCGA-56-7822-01	NFE2L2	GCLC	11.1557	WT	TCGA
TCGA-56-7823-01	NFE2L2	GCLC	13.3947	WT	TCGA
TCGA-56-8082-01	NFE2L2	GCLC	11.5803	WT	TCGA
TCGA-56-8083-01	NFE2L2	GCLC	9.37889	WT	TCGA
TCGA-56-8201-01	NFE2L2	GCLC	10.8067	WT	TCGA
TCGA-56-8304-01	NFE2L2	GCLC	11.8556	WT	TCGA
TCGA-56-8305-01	NFE2L2	GCLC	11.2736	Mut	TCGA
TCGA-56-8307-01	NFE2L2	GCLC	9.99386	WT	TCGA
TCGA-56-8308-01	NFE2L2	GCLC	14.0348	WT	TCGA
TCGA-56-8309-01	NFE2L2	GCLC	11.0314	WT	TCGA
TCGA-56-8503-01	NFE2L2	GCLC	10.3828	WT	TCGA
TCGA-56-8504-01	NFE2L2	GCLC	12.9168	WT	TCGA
TCGA-56-8622-01	NFE2L2	GCLC	9.53501	WT	TCGA
TCGA-56-8624-01	NFE2L2	GCLC	9.38341	WT	TCGA
TCGA-56-8625-01	NFE2L2	GCLC	10.1118	WT	TCGA
TCGA-56-8626-01	NFE2L2	GCLC	10.0597	WT	TCGA
TCGA-56-8628-01	NFE2L2	GCLC	10.7529	WT	TCGA
TCGA-56-8629-01	NFE2L2	GCLC	13.0121	Mut	TCGA
TCGA-56-A49D-01	NFE2L2	GCLC	11.7046	WT	TCGA
TCGA-56-A4BW-01	NFE2L2	GCLC	10.5428	WT	TCGA
TCGA-56-A4BY-01	NFE2L2	GCLC	14.4911	Mut	TCGA
TCGA-56-A4ZJ-01	NFE2L2	GCLC	10.77	WT	TCGA
TCGA-56-A4ZK-01	NFE2L2	GCLC	12.441	WT	TCGA
TCGA-56-A5DS-01	NFE2L2	GCLC	11.4749	Mut	TCGA
TCGA-56-A62T-01	NFE2L2	GCLC	12.6057	WT	TCGA
TCGA-58-8386-01	NFE2L2	GCLC	10.6107	WT	TCGA
TCGA-58-8387-01	NFE2L2	GCLC	12.0314	WT	TCGA
TCGA-58-8388-01	NFE2L2	GCLC	9.46551	WT	TCGA
TCGA-58-8391-01	NFE2L2	GCLC	14.7442	WT	TCGA
TCGA-58-8393-01	NFE2L2	GCLC	13.7741	Mut	TCGA
TCGA-58-A46J-01	NFE2L2	GCLC	12.1138	WT	TCGA
TCGA-58-A46K-01	NFE2L2	GCLC	13.7487	Mut	TCGA
TCGA-58-A46L-01	NFE2L2	GCLC	11.7685	WT	TCGA
TCGA-58-A46M-01	NFE2L2	GCLC	14.2671	WT	TCGA
TCGA-58-A46N-01	NFE2L2	GCLC	12.5025	WT	TCGA
TCGA-60-2695-01	NFE2L2	GCLC	10.1448	WT	TCGA
TCGA-60-2697-01	NFE2L2	GCLC	10.6428	WT	TCGA
TCGA-60-2698-01	NFE2L2	GCLC	11.6355	WT	TCGA
TCGA-60-2703-01	NFE2L2	GCLC	10.6197	WT	TCGA
TCGA-60-2704-01	NFE2L2	GCLC	11.524	WT	TCGA
TCGA-60-2706-01	NFE2L2	GCLC	13.6555	WT	TCGA
TCGA-60-2707-01	NFE2L2	GCLC	10.7485	WT	TCGA
TCGA-60-2708-01	NFE2L2	GCLC	9.91763	WT	TCGA
TCGA-60-2709-01	NFE2L2	GCLC	13.3383	Mut	TCGA
TCGA-60-2710-01	NFE2L2	GCLC	13.109	WT	TCGA
TCGA-60-2711-01	NFE2L2	GCLC	13.0285	WT	TCGA
TCGA-60-2712-01	NFE2L2	GCLC	11.5421	WT	TCGA
TCGA-60-2713-01	NFE2L2	GCLC	11.1673	WT	TCGA
TCGA-60-2714-01	NFE2L2	GCLC	11.7713	WT	TCGA
TCGA-60-2715-01	NFE2L2	GCLC	11.7104	WT	TCGA
TCGA-60-2716-01	NFE2L2	GCLC	10.8985	WT	TCGA
TCGA-60-2719-01	NFE2L2	GCLC	11.6545	WT	TCGA
TCGA-60-2720-01	NFE2L2	GCLC	9.86671	WT	TCGA
TCGA-60-2721-01	NFE2L2	GCLC	11.3813	WT	TCGA
TCGA-60-2722-01	NFE2L2	GCLC	13.239	WT	TCGA
TCGA-60-2723-01	NFE2L2	GCLC	12.1562	WT	TCGA
TCGA-60-2724-01	NFE2L2	GCLC	10.6357	WT	TCGA
TCGA-60-2725-01	NFE2L2	GCLC	11.4367	WT	TCGA
TCGA-60-2726-01	NFE2L2	GCLC	11.4748	WT	TCGA
TCGA-63-5128-01	NFE2L2	GCLC	12.4136	WT	TCGA
TCGA-63-5131-01	NFE2L2	GCLC	12.6847	WT	TCGA
TCGA-63-6202-01	NFE2L2	GCLC	10.1116	WT	TCGA
TCGA-63-7020-01	NFE2L2	GCLC	11.0913	WT	TCGA
TCGA-63-7021-01	NFE2L2	GCLC	10.0409	WT	TCGA
TCGA-63-7022-01	NFE2L2	GCLC	10.7723	WT	TCGA
TCGA-63-7023-01	NFE2L2	GCLC	11.7149	WT	TCGA
TCGA-63-A5M9-01	NFE2L2	GCLC	12.5678	WT	TCGA
TCGA-63-A5MB-01	NFE2L2	GCLC	13.1325	Mut	TCGA
TCGA-63-A5MG-01	NFE2L2	GCLC	10.154	WT	TCGA
TCGA-63-A5MH-01	NFE2L2	GCLC	10.1276	WT	TCGA
TCGA-63-A5MI-01	NFE2L2	GCLC	12.4252	WT	TCGA
TCGA-63-A5MJ-01	NFE2L2	GCLC	11.5893	Mut	TCGA
TCGA-63-A5ML-01	NFE2L2	GCLC	15.0175	Mut	TCGA
TCGA-63-A5MM-01	NFE2L2	GCLC	7.19739	WT	TCGA
TCGA-63-A5MN-01	NFE2L2	GCLC	8.14141	WT	TCGA
TCGA-63-A5MP-01	NFE2L2	GCLC	13.831	WT	TCGA
TCGA-63-A5MR-01	NFE2L2	GCLC	10.3031	WT	TCGA
TCGA-63-A5MS-01	NFE2L2	GCLC	11.8924	WT	TCGA
TCGA-63-A5MT-01	NFE2L2	GCLC	11.5162	WT	TCGA
TCGA-63-A5MU-01	NFE2L2	GCLC	12.4771	WT	TCGA
TCGA-63-A5MV-01	NFE2L2	GCLC	10.8418	WT	TCGA
TCGA-63-A5MW-01	NFE2L2	GCLC	11.5603	WT	TCGA
TCGA-63-A5MY-01	NFE2L2	GCLC	13.9134	Mut	TCGA
TCGA-66-2727-01	NFE2L2	GCLC	13.0771	WT	TCGA
TCGA-66-2734-01	NFE2L2	GCLC	10.5472	WT	TCGA
TCGA-66-2742-01	NFE2L2	GCLC	12.299	WT	TCGA
TCGA-66-2744-01	NFE2L2	GCLC	9.50527	WT	TCGA
TCGA-66-2754-01	NFE2L2	GCLC	12.777	WT	TCGA
TCGA-66-2755-01	NFE2L2	GCLC	9.39142	WT	TCGA
TCGA-66-2756-01	NFE2L2	GCLC	10.4074	WT	TCGA
TCGA-66-2757-01	NFE2L2	GCLC	10.0416	WT	TCGA
TCGA-66-2758-01	NFE2L2	GCLC	12.5011	WT	TCGA
TCGA-66-2759-01	NFE2L2	GCLC	13.682	WT	TCGA
TCGA-66-2763-01	NFE2L2	GCLC	10.8715	WT	TCGA
TCGA-66-2765-01	NFE2L2	GCLC	10.5151	WT	TCGA
TCGA-66-2766-01	NFE2L2	GCLC	14.5187	Mut	TCGA
TCGA-66-2767-01	NFE2L2	GCLC	11.5172	WT	TCGA
TCGA-66-2768-01	NFE2L2	GCLC	10.4451	WT	TCGA
TCGA-66-2769-01	NFE2L2	GCLC	9.84376	WT	TCGA
TCGA-66-2770-01	NFE2L2	GCLC	12.0653	Mut	TCGA
TCGA-66-2771-01	NFE2L2	GCLC	10.4957	WT	TCGA
TCGA-66-2773-01	NFE2L2	GCLC	14.5607	WT	TCGA
TCGA-66-2777-01	NFE2L2	GCLC	12.8902	WT	TCGA
TCGA-66-2778-01	NFE2L2	GCLC	10.1891	WT	TCGA
TCGA-66-2780-01	NFE2L2	GCLC	9.67143	WT	TCGA
TCGA-66-2781-01	NFE2L2	GCLC	12.0269	WT	TCGA
TCGA-66-2782-01	NFE2L2	GCLC	10.9094	WT	TCGA
TCGA-66-2783-01	NFE2L2	GCLC	11.9946	Mut	TCGA
TCGA-66-2785-01	NFE2L2	GCLC	9.55404	WT	TCGA
TCGA-66-2786-01	NFE2L2	GCLC	10.8767	WT	TCGA
TCGA-66-2787-01	NFE2L2	GCLC	14.8273	Mut	TCGA
TCGA-66-2788-01	NFE2L2	GCLC	11.7102	WT	TCGA
TCGA-66-2789-01	NFE2L2	GCLC	10.2879	WT	TCGA
TCGA-66-2791-01	NFE2L2	GCLC	13.0739	WT	TCGA
TCGA-66-2792-01	NFE2L2	GCLC	12.6228	WT	TCGA
TCGA-66-2793-01	NFE2L2	GCLC	11.7856	Mut	TCGA
TCGA-66-2794-01	NFE2L2	GCLC	13.9471	WT	TCGA
TCGA-66-2795-01	NFE2L2	GCLC	14.0512	Mut	TCGA
TCGA-66-2800-01	NFE2L2	GCLC	13.0909	WT	TCGA
TCGA-68-7755-01	NFE2L2	GCLC	13.8041	Mut	TCGA
TCGA-68-7756-01	NFE2L2	GCLC	12.4194	Mut	TCGA
TCGA-68-7757-01	NFE2L2	GCLC	11.358	WT	TCGA
TCGA-68-8250-01	NFE2L2	GCLC	12.7308	WT	TCGA
TCGA-68-8251-01	NFE2L2	GCLC	10.2047	WT	TCGA
TCGA-68-A59J-01	NFE2L2	GCLC	13.5025	Mut	TCGA
TCGA-6A-AB49-01	NFE2L2	GCLC	10.0153	WT	TCGA
TCGA-70-6722-01	NFE2L2	GCLC	9.33319	WT	TCGA
TCGA-70-6723-01	NFE2L2	GCLC	14.1407	WT	TCGA
TCGA-77-6842-01	NFE2L2	GCLC	10.3734	WT	TCGA
TCGA-77-6843-01	NFE2L2	GCLC	12.5425	Mut	TCGA
TCGA-77-6844-01	NFE2L2	GCLC	11.4562	WT	TCGA
TCGA-77-6845-01	NFE2L2	GCLC	13.658	WT	TCGA
TCGA-77-7139-01	NFE2L2	GCLC	14.223	WT	TCGA
TCGA-77-7140-01	NFE2L2	GCLC	11.5004	WT	TCGA
TCGA-77-7141-01	NFE2L2	GCLC	13.2206	WT	TCGA
TCGA-77-7142-01	NFE2L2	GCLC	10.7605	WT	TCGA
TCGA-77-7335-01	NFE2L2	GCLC	9.93133	WT	TCGA
TCGA-77-7337-01	NFE2L2	GCLC	10.9166	WT	TCGA
TCGA-77-7338-01	NFE2L2	GCLC	13.3135	WT	TCGA
TCGA-77-7463-01	NFE2L2	GCLC	13.0862	WT	TCGA
TCGA-77-7465-01	NFE2L2	GCLC	10.9498	WT	TCGA
TCGA-77-8007-01	NFE2L2	GCLC	11.6982	WT	TCGA
TCGA-77-8008-01	NFE2L2	GCLC	9.96985	WT	TCGA
TCGA-77-8009-01	NFE2L2	GCLC	13.0805	WT	TCGA
TCGA-77-8128-01	NFE2L2	GCLC	12.5188	WT	TCGA
TCGA-77-8130-01	NFE2L2	GCLC	9.54828	WT	TCGA
TCGA-77-8131-01	NFE2L2	GCLC	9.89771	WT	TCGA
TCGA-77-8133-01	NFE2L2	GCLC	11.8401	WT	TCGA
TCGA-77-8136-01	NFE2L2	GCLC	9.50263	WT	TCGA
TCGA-77-8138-01	NFE2L2	GCLC	11.0636	WT	TCGA
TCGA-77-8139-01	NFE2L2	GCLC	11.036	WT	TCGA
TCGA-77-8140-01	NFE2L2	GCLC	11.2128	WT	TCGA
TCGA-77-8143-01	NFE2L2	GCLC	13.7625	WT	TCGA
TCGA-77-8144-01	NFE2L2	GCLC	10.6346	WT	TCGA
TCGA-77-8145-01	NFE2L2	GCLC	11.1919	WT	TCGA
TCGA-77-8146-01	NFE2L2	GCLC	13.7504	WT	TCGA
TCGA-77-8148-01	NFE2L2	GCLC	13.207	WT	TCGA
TCGA-77-8150-01	NFE2L2	GCLC	12.1342	WT	TCGA
TCGA-77-8153-01	NFE2L2	GCLC	13.6156	WT	TCGA
TCGA-77-8154-01	NFE2L2	GCLC	12.2836	WT	TCGA
TCGA-77-8156-01	NFE2L2	GCLC	13.3821	WT	TCGA
TCGA-77-A5FZ-01	NFE2L2	GCLC	8.55659	WT	TCGA
TCGA-77-A5G1-01	NFE2L2	GCLC	10.3439	WT	TCGA
TCGA-77-A5G3-01	NFE2L2	GCLC	12.9975	WT	TCGA
TCGA-77-A5G6-01	NFE2L2	GCLC	10.7656	WT	TCGA
TCGA-77-A5G7-01	NFE2L2	GCLC	12.3703	WT	TCGA
TCGA-77-A5G8-01	NFE2L2	GCLC	12.7185	WT	TCGA
TCGA-77-A5GA-01	NFE2L2	GCLC	13.745	WT	TCGA
TCGA-77-A5GB-01	NFE2L2	GCLC	10.1153	WT	TCGA
TCGA-77-A5GF-01	NFE2L2	GCLC	14.1441	Mut	TCGA
TCGA-77-A5GH-01	NFE2L2	GCLC	10.405	WT	TCGA
TCGA-79-5596-01	NFE2L2	GCLC	13.5561	WT	TCGA
TCGA-85-6175-01	NFE2L2	GCLC	9.5725	WT	TCGA
TCGA-85-6560-01	NFE2L2	GCLC	8.77762	WT	TCGA
TCGA-85-6561-01	NFE2L2	GCLC	12.3815	WT	TCGA
TCGA-85-6798-01	NFE2L2	GCLC	12.7608	WT	TCGA
TCGA-85-7696-01	NFE2L2	GCLC	13.4567	Mut	TCGA
TCGA-85-7697-01	NFE2L2	GCLC	11.3447	WT	TCGA
TCGA-85-7698-01	NFE2L2	GCLC	13.3467	WT	TCGA
TCGA-85-7699-01	NFE2L2	GCLC	10.1171	WT	TCGA
TCGA-85-7710-01	NFE2L2	GCLC	9.36895	WT	TCGA
TCGA-85-7843-01	NFE2L2	GCLC	12.7655	WT	TCGA
TCGA-85-7844-01	NFE2L2	GCLC	14.2022	WT	TCGA
TCGA-85-7950-01	NFE2L2	GCLC	8.53774	WT	TCGA
TCGA-85-8048-01	NFE2L2	GCLC	10.0313	WT	TCGA
TCGA-85-8049-01	NFE2L2	GCLC	13.454	Mut	TCGA
TCGA-85-8052-01	NFE2L2	GCLC	13.1285	Mut	TCGA
TCGA-85-8070-01	NFE2L2	GCLC	13.2756	WT	TCGA
TCGA-85-8071-01	NFE2L2	GCLC	13.8272	WT	TCGA
TCGA-85-8072-01	NFE2L2	GCLC	11.5892	WT	TCGA
TCGA-85-8276-01	NFE2L2	GCLC	10.9723	Mut	TCGA
TCGA-85-8277-01	NFE2L2	GCLC	14.0649	WT	TCGA
TCGA-85-8287-01	NFE2L2	GCLC	11.5207	WT	TCGA
TCGA-85-8288-01	NFE2L2	GCLC	10.5079	WT	TCGA
TCGA-85-8350-01	NFE2L2	GCLC	10.6706	WT	TCGA
TCGA-85-8351-01	NFE2L2	GCLC	10.0617	WT	TCGA
TCGA-85-8352-01	NFE2L2	GCLC	13.862	WT	TCGA
TCGA-85-8353-01	NFE2L2	GCLC	11.7279	WT	TCGA
TCGA-85-8354-01	NFE2L2	GCLC	13.4749	Mut	TCGA
TCGA-85-8355-01	NFE2L2	GCLC	12.2253	WT	TCGA
TCGA-85-8479-01	NFE2L2	GCLC	10.9889	WT	TCGA
TCGA-85-8481-01	NFE2L2	GCLC	10.5758	WT	TCGA
TCGA-85-8580-01	NFE2L2	GCLC	12.008	WT	TCGA
TCGA-85-8582-01	NFE2L2	GCLC	10.2571	WT	TCGA
TCGA-85-8584-01	NFE2L2	GCLC	14.2084	WT	TCGA
TCGA-85-8664-01	NFE2L2	GCLC	10.2689	WT	TCGA
TCGA-85-8666-01	NFE2L2	GCLC	11.3209	WT	TCGA
TCGA-85-A4CL-01	NFE2L2	GCLC	12.1933	Mut	TCGA
TCGA-85-A4CN-01	NFE2L2	GCLC	13.1829	WT	TCGA
TCGA-85-A4JB-01	NFE2L2	GCLC	11.0681	WT	TCGA
TCGA-85-A4JC-01	NFE2L2	GCLC	10.3007	WT	TCGA
TCGA-85-A4PA-01	NFE2L2	GCLC	9.24358	WT	TCGA
TCGA-85-A4QQ-01	NFE2L2	GCLC	10.0012	WT	TCGA
TCGA-85-A4QR-01	NFE2L2	GCLC	13.8113	WT	TCGA
TCGA-85-A50M-01	NFE2L2	GCLC	10.2859	WT	TCGA
TCGA-85-A50Z-01	NFE2L2	GCLC	11.4932	WT	TCGA
TCGA-85-A510-01	NFE2L2	GCLC	10.9477	WT	TCGA
TCGA-85-A511-01	NFE2L2	GCLC	12.2437	WT	TCGA
TCGA-85-A512-01	NFE2L2	GCLC	11.853	WT	TCGA
TCGA-85-A513-01	NFE2L2	GCLC	9.33863	WT	TCGA
TCGA-85-A53L-01	NFE2L2	GCLC	12.319	WT	TCGA
TCGA-85-A5B5-01	NFE2L2	GCLC	11.8113	WT	TCGA
TCGA-90-7766-01	NFE2L2	GCLC	10.5321	WT	TCGA
TCGA-90-7767-01	NFE2L2	GCLC	10.7266	Mut	TCGA
TCGA-90-7769-01	NFE2L2	GCLC	13.3375	WT	TCGA
TCGA-90-7964-01	NFE2L2	GCLC	12.3425	WT	TCGA
TCGA-90-A4ED-01	NFE2L2	GCLC	9.69402	WT	TCGA
TCGA-90-A4EE-01	NFE2L2	GCLC	9.61869	WT	TCGA
TCGA-90-A59Q-01	NFE2L2	GCLC	9.15738	WT	TCGA
TCGA-92-7340-01	NFE2L2	GCLC	10.798	WT	TCGA
TCGA-92-7341-01	NFE2L2	GCLC	13.0384	Mut	TCGA
TCGA-92-8063-01	NFE2L2	GCLC	11.0699	WT	TCGA
TCGA-92-8064-01	NFE2L2	GCLC	12.8692	Mut	TCGA
TCGA-92-8065-01	NFE2L2	GCLC	9.6329	WT	TCGA
TCGA-94-7033-01	NFE2L2	GCLC	11.8202	WT	TCGA
TCGA-94-7557-01	NFE2L2	GCLC	11.9366	WT	TCGA
TCGA-94-7943-01	NFE2L2	GCLC	13.4834	Mut	TCGA
TCGA-94-8035-01	NFE2L2	GCLC	11.1749	WT	TCGA
TCGA-94-8490-01	NFE2L2	GCLC	12.1798	Mut	TCGA
TCGA-94-8491-01	NFE2L2	GCLC	11.6854	WT	TCGA
TCGA-94-A4VJ-01	NFE2L2	GCLC	11.9015	WT	TCGA
TCGA-94-A5I4-01	NFE2L2	GCLC	10.8881	WT	TCGA
TCGA-94-A5I6-01	NFE2L2	GCLC	12.9117	Mut	TCGA
TCGA-96-7544-01	NFE2L2	GCLC	10.8393	WT	TCGA
TCGA-96-7545-01	NFE2L2	GCLC	13.2863	Mut	TCGA
TCGA-96-8169-01	NFE2L2	GCLC	11.7987	WT	TCGA
TCGA-96-8170-01	NFE2L2	GCLC	10.6508	WT	TCGA
TCGA-96-A4JK-01	NFE2L2	GCLC	12.3658	WT	TCGA
TCGA-96-A4JL-01	NFE2L2	GCLC	9.96723	WT	TCGA
TCGA-98-7454-01	NFE2L2	GCLC	9.61933	WT	TCGA
TCGA-98-8020-01	NFE2L2	GCLC	9.01851	WT	TCGA
TCGA-98-8021-01	NFE2L2	GCLC	11.366	WT	TCGA
TCGA-98-8022-01	NFE2L2	GCLC	11.1496	WT	TCGA
TCGA-98-8023-01	NFE2L2	GCLC	10.9451	WT	TCGA
TCGA-98-A538-01	NFE2L2	GCLC	12.0204	WT	TCGA
TCGA-98-A539-01	NFE2L2	GCLC	12.7084	WT	TCGA
TCGA-98-A53A-01	NFE2L2	GCLC	13.6173	WT	TCGA
TCGA-98-A53B-01	NFE2L2	GCLC	11.8338	WT	TCGA
TCGA-98-A53C-01	NFE2L2	GCLC	9.19898	WT	TCGA
TCGA-98-A53H-01	NFE2L2	GCLC	11.1732	WT	TCGA
TCGA-98-A53I-01	NFE2L2	GCLC	13.5157	Mut	TCGA
TCGA-98-A53J-01	NFE2L2	GCLC	11.6428	WT	TCGA
TCGA-J1-A4AH-01	NFE2L2	GCLC	12.7405	Mut	TCGA
TCGA-L3-A4E7-01	NFE2L2	GCLC	11.4018	WT	TCGA
TCGA-L3-A524-01	NFE2L2	GCLC	13.8732	Mut	TCGA
TCGA-LA-A446-01	NFE2L2	GCLC	13.6096	Mut	TCGA
TCGA-LA-A7SW-01	NFE2L2	GCLC	9.27575	WT	TCGA
TCGA-MF-A522-01	NFE2L2	GCLC	14.0444	WT	TCGA
TCGA-NC-A5HD-01	NFE2L2	GCLC	13.819	WT	TCGA
TCGA-NC-A5HE-01	NFE2L2	GCLC	12.669	WT	TCGA
TCGA-NC-A5HF-01	NFE2L2	GCLC	11.7131	WT	TCGA
TCGA-NC-A5HG-01	NFE2L2	GCLC	11.3451	WT	TCGA
TCGA-NC-A5HH-01	NFE2L2	GCLC	8.22383	WT	TCGA
TCGA-NC-A5HI-01	NFE2L2	GCLC	11.0815	WT	TCGA
TCGA-NC-A5HJ-01	NFE2L2	GCLC	9.39192	WT	TCGA
TCGA-NC-A5HK-01	NFE2L2	GCLC	10.0064	WT	TCGA
TCGA-NC-A5HL-01	NFE2L2	GCLC	15.7502	WT	TCGA
TCGA-NC-A5HM-01	NFE2L2	GCLC	11.1312	WT	TCGA
TCGA-NC-A5HN-01	NFE2L2	GCLC	13.1944	WT	TCGA
TCGA-NC-A5HO-01	NFE2L2	GCLC	12.6945	WT	TCGA
TCGA-NC-A5HP-01	NFE2L2	GCLC	11.7355	WT	TCGA
TCGA-NC-A5HQ-01	NFE2L2	GCLC	11.5434	WT	TCGA
TCGA-NC-A5HR-01	NFE2L2	GCLC	14.512	Mut	TCGA
TCGA-NC-A5HT-01	NFE2L2	GCLC	12.1779	WT	TCGA
TCGA-NK-A5CR-01	NFE2L2	GCLC	14.0705	Mut	TCGA
TCGA-NK-A5CT-01	NFE2L2	GCLC	9.64166	WT	TCGA
TCGA-NK-A5CX-01	NFE2L2	GCLC	10.2833	WT	TCGA
TCGA-NK-A5D1-01	NFE2L2	GCLC	9.55491	WT	TCGA
TCGA-NK-A7XE-01	NFE2L2	GCLC	13.5324	WT	TCGA
TCGA-O2-A52N-01	NFE2L2	GCLC	10.9677	WT	TCGA
TCGA-O2-A52Q-01	NFE2L2	GCLC	14.1074	WT	TCGA
TCGA-O2-A52S-01	NFE2L2	GCLC	13.8881	WT	TCGA
TCGA-O2-A52V-01	NFE2L2	GCLC	11.5396	WT	TCGA
TCGA-O2-A52W-01	NFE2L2	GCLC	12.0606	WT	TCGA
TCGA-O2-A5IB-01	NFE2L2	GCLC	9.2442	WT	TCGA
TCGA-XC-AA0X-01	NFE2L2	GCLC	12.3475	WT	TCGA

## Sheet: F3f
BLCA							COADREAD							SKCM
Sample	Gene	Pair	Value	Type	Center		Sample	Gene	Pair	Value	Type	Center		Sample	Gene	Pair	Value	Type	Center
PDMR-139182.WES.P0-IL5	ARID1A	CDK2	4.94216	WT	PDMR		PDMR-114348.WES.P1-ATHY22	FBXW7	PLK2	2.45344	WT	PDMR		PDMR-128128.WES.P0-L42-v2	BRAF	RHEB	7.13901	Mut	PDMR
PDMR-139182.WES.P0-IL6	ARID1A	CDK2	4.83349	WT	PDMR		PDMR-114348.WES.P1-ATHY24	FBXW7	PLK2	2.53168	WT	PDMR		PDMR-128128.WES.P1-L43MZ1-v2	BRAF	RHEB	6.43943	Mut	PDMR
PDMR-139182.WES.P1-IL3M363	ARID1A	CDK2	4.17113	WT	PDMR		PDMR-114348.WES.P2-ATHY22E99	FBXW7	PLK2	2.62484	WT	PDMR		PDMR-128128.WES.P1-L43MZ4-v2	BRAF	RHEB	6.79929	Mut	PDMR
PDMR-139182.WES.P1-IL4M367	ARID1A	CDK2	4.97179	WT	PDMR		PDMR-114348.WES.P2-ATHY24P18	FBXW7	PLK2	3.33513	WT	PDMR		PDMR-128128.WES.P1-L44NT6-v2	BRAF	RHEB	6.62586	Mut	PDMR
PDMR-139182.WES.P2-IL3M362	ARID1A	CDK2	5.17932	WT	PDMR		PDMR-128783.WES.P3-VJ6DZ2WS2YL1	FBXW7	PLK2	2.99874	WT	PDMR		PDMR-128128.WES.P2-L44NT9-v2	BRAF	RHEB	6.9503	Mut	PDMR
PDMR-139182.WES.P2-IL6M499J82	ARID1A	CDK2	4.81286	WT	PDMR		PDMR-135848.WES.P0-JI5	FBXW7	PLK2	3.64121	WT	PDMR		PDMR-137849.WES.P0-TW7	BRAF	RHEB	5.27793	WT	PDMR
PDMR-146476.WES.P1-E19YJ0	ARID1A	CDK2	3.28883	WT	PDMR		PDMR-135848.WES.P0-JI6	FBXW7	PLK2	0.694415	WT	PDMR		PDMR-137849.WES.P0-TW8	BRAF	RHEB	5.51162	WT	PDMR
PDMR-146476.WES.P1-E20F07	ARID1A	CDK2	4.24614	WT	PDMR		PDMR-135848.WES.P1-JI5M632	FBXW7	PLK2	3.86618	WT	PDMR		PDMR-137849.WES.P1-TW7VT3	BRAF	RHEB	5.55394	WT	PDMR
PDMR-159449.WES.P0-KNH	ARID1A	CDK2	2.65223	WT	PDMR		PDMR-135848.WES.P1-JI6	FBXW7	PLK2	1.67482	WT	PDMR		PDMR-137849.WES.P2-TW7VT4	BRAF	RHEB	5.29603	WT	PDMR
PDMR-159449.WES.P1-KNHY54	ARID1A	CDK2	1.91432	WT	PDMR		PDMR-135848.WES.P1-JI6K88	FBXW7	PLK2	2.31318	WT	PDMR		PDMR-137849.WES.P2-TW8VT6M270	BRAF	RHEB	5.64087	WT	PDMR
PDMR-159449.WES.P1-KNHY57	ARID1A	CDK2	3.51141	WT	PDMR		PDMR-144555.WES.P1-C77Y35	FBXW7	PLK2	2.69907	WT	PDMR		PDMR-156681.WES.P0-A26	BRAF	RHEB	5.90738	Mut	PDMR
PDMR-159449.WES.P2-KNHY53B09	ARID1A	CDK2	2.72399	WT	PDMR		PDMR-144555.WES.P2-C77Y35C91	FBXW7	PLK2	1.89196	WT	PDMR		PDMR-156681.WES.P3-A26A88AJ3AW1	BRAF	RHEB	6.60643	Mut	PDMR
PDMR-159449.WES.P2-KNHY53B13	ARID1A	CDK2	1.82429	WT	PDMR		PDMR-144555.WES.P2-C77Y36C79	FBXW7	PLK2	3.19058	WT	PDMR		PDMR-156681.WES.P3-A26A88AJ4I88	BRAF	RHEB	5.99259	Mut	PDMR
PDMR-159449.WES.P2-KNHY53B17	ARID1A	CDK2	3.50811	WT	PDMR		PDMR-144555.WES.P2-C77Y36C81	FBXW7	PLK2	3.13662	WT	PDMR		PDMR-156681.WES.P3-A26A89AJ5AW4	BRAF	RHEB	6.23335	Mut	PDMR
PDMR-222454.WES.P1-A00W56	ARID1A	CDK2	5.44897	Mut	PDMR		PDMR-145919.WES.P0-Q1Q	FBXW7	PLK2	4.68505	WT	PDMR		PDMR-174941.WES.P0-DA3	BRAF	RHEB	6.83047	Mut	PDMR
PDMR-222454.WES.P2-A00W58M196	ARID1A	CDK2	5.87675	Mut	PDMR		PDMR-145919.WES.P0-Q1T	FBXW7	PLK2	2.46864	WT	PDMR		PDMR-174941.WES.P1-DA3DW6	BRAF	RHEB	5.68416	WT	PDMR
PDMR-222454.WES.P2-A00W58M199	ARID1A	CDK2	5.19246	Mut	PDMR		PDMR-145919.WES.P1-Q1QJ26	FBXW7	PLK2	3.32557	WT	PDMR		PDMR-174941.WES.P2-DA3DW5YB6	BRAF	RHEB	6.51786	Mut	PDMR
PDMR-227169.WES.P0-JN2	ARID1A	CDK2	5.48554	WT	PDMR		PDMR-145919.WES.P1-Q1QJ27	FBXW7	PLK2	4.13983	WT	PDMR		PDMR-174941.WES.P2-DA4DZ7WS8	BRAF	RHEB	7.1007	Mut	PDMR
PDMR-227169.WES.P0-JN4	ARID1A	CDK2	5.2198	WT	PDMR		PDMR-145919.WES.P1-Q1TP65	FBXW7	PLK2	3.12158	WT	PDMR		PDMR-174941.WES.P3-DA3DW5YB6Z33	BRAF	RHEB	6.14044	Mut	PDMR
PDMR-227169.WES.P1-JN2KM6	ARID1A	CDK2	5.43965	WT	PDMR		PDMR-145919.WES.P2-Q1TP65A54	FBXW7	PLK2	3.7117	WT	PDMR		PDMR-182917.WES.P0-JWP	BRAF	RHEB	8.65412	WT	PDMR
PDMR-227169.WES.P1-JN4K42	ARID1A	CDK2	5.02644	WT	PDMR		PDMR-158597.WES.P0-ME7	FBXW7	PLK2	0.83971	WT	PDMR		PDMR-182917.WES.P1-JXKE22	BRAF	RHEB	8.58624	WT	PDMR
PDMR-227169.WES.P2-JN4K38KL3	ARID1A	CDK2	5.2886	WT	PDMR		PDMR-158597.WES.P1-MF1NW1	FBXW7	PLK2	2.49276	WT	PDMR		PDMR-182917.WES.P1-JXKE24	BRAF	RHEB	8.40506	WT	PDMR
PDMR-243952.WES.P0-A20	ARID1A	CDK2	3.4089	WT	PDMR		PDMR-158597.WES.P2-ME7NU6	FBXW7	PLK2	3.15598	WT	PDMR		PDMR-182917.WES.P2-JXKE25NE7	BRAF	RHEB	8.56987	WT	PDMR
PDMR-243952.WES.P1-A20M882	ARID1A	CDK2	4.33589	WT	PDMR		PDMR-158597.WES.P2-MF1NV9P95	FBXW7	PLK2	1.55568	WT	PDMR		PDMR-283228.WES.P0-A04	BRAF	RHEB	5.57394	WT	PDMR
PDMR-243952.WES.P1-A20M883	ARID1A	CDK2	2.47201	WT	PDMR		PDMR-172845.WES.P0-J35	FBXW7	PLK2	5.09555	WT	PDMR		PDMR-283228.WES.P2-A04VW4	BRAF	RHEB	5.5548	WT	PDMR
PDMR-243952.WES.P2-A20M884M242	ARID1A	CDK2	2.55397	WT	PDMR		PDMR-172845.WES.P0-M776	FBXW7	PLK2	4.34513	WT	PDMR		PDMR-283228.WES.P2-A04VW5UV9	BRAF	RHEB	5.31932	WT	PDMR
PDMR-243952.WES.P2-A20M886M999	ARID1A	CDK2	3.19499	WT	PDMR		PDMR-172845.WES.P0-M80	FBXW7	PLK2	4.33929	WT	PDMR		PDMR-299254.WES.P0-QP2	BRAF	RHEB	7.06166	Mut	PDMR
PDMR-251477.WES.P0-NT7	ARID1A	CDK2	3.35485	WT	PDMR		PDMR-172845.WES.P1-J38JF0	FBXW7	PLK2	4.56462	WT	PDMR		PDMR-299254.WES.P1-QP3J47	BRAF	RHEB	6.19448	Mut	PDMR
PDMR-251477.WES.P1-NT5M287	ARID1A	CDK2	3.27575	WT	PDMR		PDMR-172845.WES.P1-J38JF7	FBXW7	PLK2	5.05082	WT	PDMR		PDMR-299254.WES.P1-QU7JF3	BRAF	RHEB	6.60863	Mut	PDMR
PDMR-251477.WES.P2-NT7M443-QT8	ARID1A	CDK2	3.09019	WT	PDMR		PDMR-172845.WES.P1-M770J02	FBXW7	PLK2	4.33331	WT	PDMR		PDMR-299254.WES.P1-QU7JF6	BRAF	RHEB	7.02281	Mut	PDMR
PDMR-251477.WES.P2-NT7M443-QU1	ARID1A	CDK2	2.83555	WT	PDMR		PDMR-172845.WES.P1-M776M1151	FBXW7	PLK2	4.41602	WT	PDMR		PDMR-425362.WES.P1-AY7U79	BRAF	RHEB	6.08395	Mut	PDMR
PDMR-251477.WES.P3-NT7M443-QT9	ARID1A	CDK2	3.00576	WT	PDMR		PDMR-172845.WES.P1-M80J08	FBXW7	PLK2	4.38123	WT	PDMR		PDMR-425362.WES.P1-AY7U82	BRAF	RHEB	6.19331	Mut	PDMR
PDMR-251477.WES.P4-NT7M443-QT9	ARID1A	CDK2	3.22699	WT	PDMR		PDMR-172845.WES.P2-M770J02J32	FBXW7	PLK2	4.54869	WT	PDMR		PDMR-425362.WES.P2-AY7U81T63	BRAF	RHEB	6.06424	Mut	PDMR
PDMR-261386.WES.P0-N70	ARID1A	CDK2	5.78335	Mut	PDMR		PDMR-172845.WES.P2-M770J03J74	FBXW7	PLK2	4.52801	WT	PDMR		PDMR-476673.WES.P0-EGG	BRAF	RHEB	6.37484	Mut	PDMR
PDMR-261386.WES.P1-N69M989	ARID1A	CDK2	6.45066	Mut	PDMR		PDMR-172845.WES.P2-M770J05J48	FBXW7	PLK2	4.41258	WT	PDMR		PDMR-476673.WES.P1-EGGDD2	BRAF	RHEB	6.02882	Mut	PDMR
PDMR-261386.WES.P1-N70P05	ARID1A	CDK2	3.69696	Mut	PDMR		PDMR-172845.WES.P2-M776M1152J66	FBXW7	PLK2	4.65198	WT	PDMR		PDMR-476673.WES.P2-EGGDC8FP7	BRAF	RHEB	6.03233	Mut	PDMR
PDMR-281475.WES.P0-QA3	ARID1A	CDK2	4.99896	Mut	PDMR		PDMR-172845.WES.P2-M776M1153J58	FBXW7	PLK2	4.88021	WT	PDMR		PDMR-476673.WES.P2-EGGDD3FQ3	BRAF	RHEB	6.24831	Mut	PDMR
PDMR-281475.WES.P1-QA3F15	ARID1A	CDK2	5.35364	Mut	PDMR		PDMR-172845.WES.P2-M776M1154J15	FBXW7	PLK2	4.88905	WT	PDMR		PDMR-476673.WES.P3-EGGDC8FP8HY7	BRAF	RHEB	6.26178	Mut	PDMR
PDMR-281475.WES.P1-QA4F22	ARID1A	CDK2	5.23377	Mut	PDMR		PDMR-172845.WES.P2-M776M1155J93	FBXW7	PLK2	4.77144	WT	PDMR		PDMR-515677.WES.P0-A07	BRAF	RHEB	4.26908	WT	PDMR
PDMR-281475.WES.P2-QA3F15HN7	ARID1A	CDK2	5.17243	Mut	PDMR		PDMR-172845.WES.P2-M80J07JA4	FBXW7	PLK2	4.78437	WT	PDMR		PDMR-515677.WES.P1-A05M255	BRAF	RHEB	4.29877	WT	PDMR
PDMR-281475.WES.P2-QA4F23G21	ARID1A	CDK2	5.00558	Mut	PDMR		PDMR-172845.WES.P2-M80J08J61	FBXW7	PLK2	4.1391	WT	PDMR		PDMR-515677.WES.P1-A06M259	BRAF	RHEB	4.69225	WT	PDMR
PDMR-281475.WES.P3-QA4F21G30KG7	ARID1A	CDK2	4.9914	Mut	PDMR		PDMR-172845.WES.P2-M80J09J83	FBXW7	PLK2	3.85038	WT	PDMR		PDMR-515677.WES.P1-A07M216	BRAF	RHEB	4.97344	WT	PDMR
PDMR-324938.WES.P1-AV2T72	ARID1A	CDK2	3.67771	WT	PDMR		PDMR-172845.WES.P2-M80J09J86	FBXW7	PLK2	4.67956	WT	PDMR		PDMR-515677.WES.P1-A08M221	BRAF	RHEB	3.63955	WT	PDMR
PDMR-324938.WES.P2-AV2T68P83	ARID1A	CDK2	4.11453	WT	PDMR		PDMR-172845.WES.P3-M770J02J24JA5	FBXW7	PLK2	4.82627	WT	PDMR		PDMR-563396.WES.P0-KP0	BRAF	RHEB	6.57745	Mut	PDMR
PDMR-324938.WES.P2-AV5T71P86	ARID1A	CDK2	4.63067	WT	PDMR		PDMR-175126.WES.P0-TCE	FBXW7	PLK2	4.38903	WT	PDMR		PDMR-563396.WES.P1-KN9L92	BRAF	RHEB	5.88351	Mut	PDMR
PDMR-324938.WES.P2-AV5T71P88	ARID1A	CDK2	4.03608	WT	PDMR		PDMR-175126.WES.P1-TCAPT4	FBXW7	PLK2	3.93589	WT	PDMR		PDMR-563396.WES.P1-KP1LD4	BRAF	RHEB	6.27109	Mut	PDMR
PDMR-324938.WES.P3-AV2T68P82	ARID1A	CDK2	4.1582	WT	PDMR		PDMR-175126.WES.P1-TCAPT6	FBXW7	PLK2	5.03409	WT	PDMR		PDMR-563396.WES.P1-KP1LD5	BRAF	RHEB	6.37273	Mut	PDMR
PDMR-343268.WES.P0-Z41	ARID1A	CDK2	3.03879	WT	PDMR		PDMR-175126.WES.P1-TCEPF2	FBXW7	PLK2	4.12653	WT	PDMR		PDMR-563396.WES.P2-KN9L97-M706	BRAF	RHEB	6.455	Mut	PDMR
PDMR-343268.WES.P1-Z41Q90	ARID1A	CDK2	3.69111	WT	PDMR		PDMR-175126.WES.P1-TCEPF3	FBXW7	PLK2	3.01104	WT	PDMR		PDMR-563396.WES.P2-KN9L97-M710	BRAF	RHEB	6.45035	Mut	PDMR
PDMR-343268.WES.P1-Z41Q95	ARID1A	CDK2	3.79978	WT	PDMR		PDMR-176247.WES.P0-IK9	FBXW7	PLK2	1.75806	WT	PDMR		PDMR-633993.WES.P0-VI7	BRAF	RHEB	5.28786	Mut	PDMR
PDMR-343268.WES.P2-Z41Q86QS8	ARID1A	CDK2	4.35871	WT	PDMR		PDMR-176247.WES.P0-IL1	FBXW7	PLK2	2.25467	WT	PDMR		PDMR-633993.WES.P1-VI7QT0	BRAF	RHEB	5.24102	Mut	PDMR
PDMR-343268.WES.P3-Z41Q89	ARID1A	CDK2	3.99069	WT	PDMR		PDMR-176247.WES.P1-IK9W17	FBXW7	PLK2	1.97034	WT	PDMR		PDMR-633993.WES.P2-VI5E39F06	BRAF	RHEB	5.94483	Mut	PDMR
PDMR-394772.WES.P0-AQ3	ARID1A	CDK2	4.32496	WT	PDMR		PDMR-176247.WES.P1-IL1M965	FBXW7	PLK2	2.41114	WT	PDMR		PDMR-695221.WES.P1-VV9M16	BRAF	RHEB	6.3648	WT	PDMR
PDMR-394772.WES.P1-AQ2V67	ARID1A	CDK2	3.48437	WT	PDMR		PDMR-176247.WES.P2-IK9W16M798	FBXW7	PLK2	1.8743	WT	PDMR		PDMR-695221.WES.P1-VV9M18	BRAF	RHEB	5.63534	WT	PDMR
PDMR-416634.WES.P0-A08	ARID1A	CDK2	3.24664	WT	PDMR		PDMR-176247.WES.P2-IL1M965J04	FBXW7	PLK2	1.2517	WT	PDMR		PDMR-695221.WES.P1-VV9M19	BRAF	RHEB	5.77914	WT	PDMR
PDMR-416634.WES.P1-A08A75	ARID1A	CDK2	3.4552	WT	PDMR		PDMR-185487.WES.P1-KB5LE7	FBXW7	PLK2	2.04131	Mut	PDMR		PDMR-695221.WES.P2-VV9M19M98	BRAF	RHEB	5.69316	WT	PDMR
PDMR-416634.WES.P1-A08A76	ARID1A	CDK2	4.29243	WT	PDMR		PDMR-185487.WES.P2-KB5LE7	FBXW7	PLK2	3.03137	Mut	PDMR		PDMR-695669.WES.P0-WR6	BRAF	RHEB	6.92413	Mut	PDMR
PDMR-416634.WES.P2-A08A77AQ6	ARID1A	CDK2	3.71559	WT	PDMR		PDMR-186277.WES.P0-JWE	FBXW7	PLK2	5.31041	Mut	PDMR		PDMR-695669.WES.P0-WR7	BRAF	RHEB	6.94582	Mut	PDMR
PDMR-456648.WES.P0-U82	ARID1A	CDK2	4.67685	WT	PDMR		PDMR-186277.WES.P1-JWEHT5	FBXW7	PLK2	5.45215	Mut	PDMR		PDMR-695669.WES.P1-WR6VC5	BRAF	RHEB	7.1836	Mut	PDMR
PDMR-456648.WES.P1-U79Q49	ARID1A	CDK2	4.60254	WT	PDMR		PDMR-186277.WES.P1-JWEHT6	FBXW7	PLK2	5.29236	Mut	PDMR		PDMR-695669.WES.P1-WR6VC6	BRAF	RHEB	7.51445	Mut	PDMR
PDMR-456648.WES.P1-U79Q50	ARID1A	CDK2	3.5645	WT	PDMR		PDMR-186277.WES.P2-JWEHT2K41	FBXW7	PLK2	4.20769	Mut	PDMR		PDMR-695669.WES.P1-WR7V96	BRAF	RHEB	7.06712	Mut	PDMR
PDMR-456648.WES.P2-U79Q48M186	ARID1A	CDK2	4.92018	WT	PDMR		PDMR-186413.WES.P0-UQ7	FBXW7	PLK2	0.593271	WT	PDMR		PDMR-695669.WES.P1-WR8VB8	BRAF	RHEB	6.73033	Mut	PDMR
PDMR-459534.WES.P0-C4H	ARID1A	CDK2	4.51689	WT	PDMR		PDMR-186413.WES.P2-UQ7VT8W69	FBXW7	PLK2	1.00127	WT	PDMR		PDMR-773659.WES.P0-NQ6	BRAF	RHEB	6.00343	Mut	PDMR
PDMR-459534.WES.P0-C4N	ARID1A	CDK2	4.90366	WT	PDMR		PDMR-186413.WES.P2-UQ8Q44QR5	FBXW7	PLK2	1.66769	WT	PDMR		PDMR-773659.WES.P0-NQ8	BRAF	RHEB	5.71419	Mut	PDMR
PDMR-459534.WES.P1-C4KU56	ARID1A	CDK2	4.97885	WT	PDMR		PDMR-188146.WES.P0-KGV	FBXW7	PLK2	2.73522	WT	PDMR		PDMR-773659.WES.P1-NQ6E39	BRAF	RHEB	5.80219	Mut	PDMR
PDMR-459534.WES.P1-C4NUC4	ARID1A	CDK2	3.79588	WT	PDMR		PDMR-188146.WES.P1-KGTPK8	FBXW7	PLK2	4.07001	WT	PDMR		PDMR-773659.WES.P1-NQ8K16	BRAF	RHEB	6.05421	Mut	PDMR
PDMR-512744.WES.P1-T59TM8	ARID1A	CDK2	3.84999	WT	PDMR		PDMR-188146.WES.P1-KGTPL0	FBXW7	PLK2	3.74897	WT	PDMR		PDMR-773659.WES.P1-NQ8K17	BRAF	RHEB	5.50214	Mut	PDMR
PDMR-512744.WES.P2-T59TM9UN5	ARID1A	CDK2	2.79348	WT	PDMR		PDMR-188146.WES.P1-KGVPL8	FBXW7	PLK2	1.22839	WT	PDMR		PDMR-773659.WES.P2-NQ8K19M745	BRAF	RHEB	5.76753	Mut	PDMR
PDMR-512744.WES.P2-T59TN0UC2	ARID1A	CDK2	3.54986	WT	PDMR		PDMR-188146.WES.P2-KGVPN2	FBXW7	PLK2	2.59499	WT	PDMR		PDMR-843126.WES.P0-CFV	BRAF	RHEB	5.90411	WT	PDMR
PDMR-512744.WES.P3-T59TN0UC1VC9	ARID1A	CDK2	3.13068	WT	PDMR		PDMR-188146.WES.P2-KGVPN5	FBXW7	PLK2	3.81848	WT	PDMR		PDMR-843126.WES.P0-CFW	BRAF	RHEB	6.38272	WT	PDMR
PDMR-558786.WES.P1-FI8D07	ARID1A	CDK2	3.47952	Mut	PDMR		PDMR-192522.WES.P0-TCW	FBXW7	PLK2	2.15277	WT	PDMR		PDMR-843126.WES.P1-CFVX39	BRAF	RHEB	5.77743	WT	PDMR
PDMR-558786.WES.P1-FJ0D01	ARID1A	CDK2	4.33506	Mut	PDMR		PDMR-192522.WES.P0-TCY	FBXW7	PLK2	0.988954	WT	PDMR		PDMR-863532.WES.P1-J3YFF2	BRAF	RHEB	6.46439	Mut	PDMR
PDMR-558786.WES.P1-FJ2D10	ARID1A	CDK2	4.86841	Mut	PDMR		PDMR-192522.WES.P1-TCWUJ6	FBXW7	PLK2	2.03521	WT	PDMR		PDMR-863532.WES.P1-J6VF89	BRAF	RHEB	6.1706	Mut	PDMR
PDMR-558786.WES.P2-FI8D05D58	ARID1A	CDK2	3.73702	Mut	PDMR		PDMR-192522.WES.P1-TCYTF7	FBXW7	PLK2	2.42379	WT	PDMR		PDMR-863532.WES.P1-J7KFG5	BRAF	RHEB	6.48608	Mut	PDMR
PDMR-558786.WES.P2-FJ2D12D65	ARID1A	CDK2	3.37865	Mut	PDMR		PDMR-192522.WES.P2-TCWUJ0XG2	FBXW7	PLK2	1.24881	WT	PDMR		PDMR-863532.WES.P2-J6UF51FU0	BRAF	RHEB	6.45736	Mut	PDMR
PDMR-593322.WES.P0-AT5	ARID1A	CDK2	4.31813	WT	PDMR		PDMR-192522.WES.P2-TCYTG1WC7	FBXW7	PLK2	2.11212	WT	PDMR		PDMR-891866.WES.P0-AR2	BRAF	RHEB	5.26945	WT	PDMR
PDMR-593322.WES.P2-AT4NU8M478	ARID1A	CDK2	4.2132	WT	PDMR		PDMR-199195.WES.P0-VP2	FBXW7	PLK2	3.74423	WT	PDMR		PDMR-891866.WES.P2-AR2E10M83	BRAF	RHEB	5.75492	WT	PDMR
PDMR-665939.WES.P0-YH1	ARID1A	CDK2	3.49529	WT	PDMR		PDMR-199195.WES.P0-VP7	FBXW7	PLK2	3.5435	WT	PDMR		PDMR-891866.WES.P4-AR2E10M82M831E07	BRAF	RHEB	5.46385	WT	PDMR
PDMR-665939.WES.P1-YH1W67	ARID1A	CDK2	3.73063	WT	PDMR		PDMR-254851.WES.P0-QPJ	FBXW7	PLK2	3.2874	WT	PDMR		PDMR-994946.WES.P1-A2EEY7	BRAF	RHEB	5.99683	WT	PDMR
PDMR-665939.WES.P1-YH2X72	ARID1A	CDK2	3.12966	WT	PDMR		PDMR-254851.WES.P1-QPHH31	FBXW7	PLK2	3.75462	WT	PDMR		PDMR-994946.WES.P1-A3JEK4	BRAF	RHEB	6.43724	WT	PDMR
PDMR-665939.WES.P1-YH2X73	ARID1A	CDK2	2.41142	WT	PDMR		PDMR-259778.WES.P0-TWH	FBXW7	PLK2	3.28279	WT	PDMR		PDMR-994946.WES.P1-A3JEK7	BRAF	RHEB	5.77129	WT	PDMR
PDMR-665939.WES.P1-YH3XJ7	ARID1A	CDK2	3.40651	WT	PDMR		PDMR-259778.WES.P1-TVVAN2	FBXW7	PLK2	1.02487	WT	PDMR		PDMR-994946.WES.P2-A2EEY8C19	BRAF	RHEB	6.64574	WT	PDMR
PDMR-681556.WES.P0-K4N	ARID1A	CDK2	3.18449	Mut	PDMR		PDMR-259778.WES.P1-TWGA01	FBXW7	PLK2	2.43355	WT	PDMR		WU-0020.WES.P1	BRAF	RHEB	5.04326	WT	WU
PDMR-681556.WES.P0-K4Q	ARID1A	CDK2	2.27288	Mut	PDMR		PDMR-259778.WES.P2-TWHPK9A92	FBXW7	PLK2	2.40776	WT	PDMR		WU-0069.WES.P1	BRAF	RHEB	5.47706	WT	WU
PDMR-681556.WES.P1-K4QY79	ARID1A	CDK2	2.31124	Mut	PDMR		PDMR-259778.WES.P2-TWHPK9A94	FBXW7	PLK2	2.13504	WT	PDMR		WU-0107.WES.P1	BRAF	RHEB	4.5493	WT	WU
PDMR-681556.WES.P1-K4QY85	ARID1A	CDK2	2.46713	Mut	PDMR		PDMR-259778.WES.P3-TWHPK9A92AQ8	FBXW7	PLK2	1.69428	WT	PDMR		PDMR-128128.WES.P0-L42-v2	RB1	CCNE2	2.03742	WT	PDMR
PDMR-746718.WES.P0-X20	ARID1A	CDK2	2.56861	WT	PDMR		PDMR-273541.WES.P0-E79	FBXW7	PLK2	0.951851	WT	PDMR		PDMR-128128.WES.P1-L43MZ1-v2	RB1	CCNE2	1.94009	WT	PDMR
PDMR-746718.WES.P0-X22	ARID1A	CDK2	2.97553	WT	PDMR		PDMR-273541.WES.P1-E79A62	FBXW7	PLK2	0.330751	WT	PDMR		PDMR-128128.WES.P1-L43MZ4-v2	RB1	CCNE2	2.50147	WT	PDMR
PDMR-746718.WES.P0-X24	ARID1A	CDK2	3.80936	WT	PDMR		PDMR-273541.WES.P1-E79A63	FBXW7	PLK2	1.19356	WT	PDMR		PDMR-128128.WES.P1-L44NT6-v2	RB1	CCNE2	2.14747	WT	PDMR
PDMR-746718.WES.P1-X23XL1	ARID1A	CDK2	2.97164	WT	PDMR		PDMR-273541.WES.P2-E79A62F58	FBXW7	PLK2	0.630632	WT	PDMR		PDMR-128128.WES.P2-L44NT9-v2	RB1	CCNE2	2.43769	WT	PDMR
PDMR-746718.WES.P1-X24WG7	ARID1A	CDK2	2.96817	WT	PDMR		PDMR-276233.WES.P0-JT7	FBXW7	PLK2	2.95906	WT	PDMR		PDMR-137849.WES.P0-TW7	RB1	CCNE2	1.99788	WT	PDMR
PDMR-772611.WES.P0-XCH	ARID1A	CDK2	4.15031	Mut	PDMR		PDMR-276233.WES.P1-JT7CX6	FBXW7	PLK2	3.30093	WT	PDMR		PDMR-137849.WES.P0-TW8	RB1	CCNE2	2.13726	WT	PDMR
PDMR-772611.WES.P1-XCCM999	ARID1A	CDK2	3.49259	Mut	PDMR		PDMR-276233.WES.P1-QV0CT5	FBXW7	PLK2	3.13862	WT	PDMR		PDMR-137849.WES.P1-TW7VT3	RB1	CCNE2	2.21972	WT	PDMR
PDMR-772611.WES.P1-XCHF32	ARID1A	CDK2	4.23416	Mut	PDMR		PDMR-276233.WES.P1-QW8J14	FBXW7	PLK2	3.12437	WT	PDMR		PDMR-137849.WES.P2-TW7VT4	RB1	CCNE2	2.54655	WT	PDMR
PDMR-772611.WES.P2-XCCM998G73	ARID1A	CDK2	4.40346	Mut	PDMR		PDMR-276233.WES.P1-QW9CY2	FBXW7	PLK2	3.60378	WT	PDMR		PDMR-137849.WES.P2-TW8VT6M270	RB1	CCNE2	2.02277	WT	PDMR
PDMR-772611.WES.P2-XCHF39H44	ARID1A	CDK2	3.78393	Mut	PDMR		PDMR-281562.WES.P0-PFP	FBXW7	PLK2	1.66995	WT	PDMR		PDMR-156681.WES.P0-A26	RB1	CCNE2	0.892384	WT	PDMR
PDMR-825997.WES.P0-E3H	ARID1A	CDK2	2.6595	WT	PDMR		PDMR-281562.WES.P1-PFPG96	FBXW7	PLK2	1.41007	WT	PDMR		PDMR-156681.WES.P3-A26A88AJ3AW1	RB1	CCNE2	1.64802	WT	PDMR
PDMR-825997.WES.P2-E3HKN9NF7	ARID1A	CDK2	3.34147	WT	PDMR		PDMR-281562.WES.P1-PGJPG1	FBXW7	PLK2	1.82339	WT	PDMR		PDMR-156681.WES.P3-A26A88AJ4I88	RB1	CCNE2	0.883314	WT	PDMR
PDMR-825997.WES.P3-E3HKP2LN6NU0	ARID1A	CDK2	3.39869	WT	PDMR		PDMR-281562.WES.P2-PFPG94N92	FBXW7	PLK2	1.09336	WT	PDMR		PDMR-156681.WES.P3-A26A89AJ5AW4	RB1	CCNE2	0.861887	WT	PDMR
PDMR-825997.WES.P4-E3HKP2LN6NT7	ARID1A	CDK2	3.55169	WT	PDMR		PDMR-281562.WES.P2-PFPG96P48	FBXW7	PLK2	1.34355	WT	PDMR		PDMR-174941.WES.P0-DA3	RB1	CCNE2	2.87774	WT	PDMR
PDMR-825997.WES.P5-E3HKP2LN6NT7	ARID1A	CDK2	3.90924	WT	PDMR		PDMR-296347.WES.P1-U77V74	FBXW7	PLK2	4.01192	WT	PDMR		PDMR-174941.WES.P1-DA3DW6	RB1	CCNE2	1.80664	WT	PDMR
PDMR-825997.WES.P6-E3HKP2LN6NT7	ARID1A	CDK2	3.82871	WT	PDMR		PDMR-299373.WES.P0-EWF	FBXW7	PLK2	3.20311	WT	PDMR		PDMR-174941.WES.P2-DA3DW5YB6	RB1	CCNE2	2.37768	WT	PDMR
PDMR-855422.WES.P0-A65	ARID1A	CDK2	5.14523	WT	PDMR		PDMR-299373.WES.P1-EWFE09	FBXW7	PLK2	3.54625	WT	PDMR		PDMR-174941.WES.P2-DA4DZ7WS8	RB1	CCNE2	1.89332	WT	PDMR
PDMR-855422.WES.P0-A67	ARID1A	CDK2	6.31697	WT	PDMR		PDMR-299373.WES.P1-EWFE10	FBXW7	PLK2	2.68375	WT	PDMR		PDMR-174941.WES.P3-DA3DW5YB6Z33	RB1	CCNE2	2.19615	WT	PDMR
PDMR-855422.WES.P1-A65M128	ARID1A	CDK2	5.11141	WT	PDMR		PDMR-299373.WES.P1-EWFE12	FBXW7	PLK2	3.04075	WT	PDMR		PDMR-182917.WES.P0-JWP	RB1	CCNE2	2.19177	WT	PDMR
PDMR-855422.WES.P1-A67K89	ARID1A	CDK2	4.44855	WT	PDMR		PDMR-299373.WES.P2-EWFE09G16	FBXW7	PLK2	4.26987	WT	PDMR		PDMR-182917.WES.P1-JXKE22	RB1	CCNE2	2.48113	WT	PDMR
PDMR-855422.WES.P2-A65M129M318	ARID1A	CDK2	4.60738	WT	PDMR		PDMR-299373.WES.P2-EWFE10G64	FBXW7	PLK2	3.56166	WT	PDMR		PDMR-182917.WES.P1-JXKE24	RB1	CCNE2	2.76161	WT	PDMR
PDMR-855422.WES.P2-A65M129M320	ARID1A	CDK2	3.64272	WT	PDMR		PDMR-328469.WES.P2-E9CF79N98	FBXW7	PLK2	6.49294	WT	PDMR		PDMR-182917.WES.P2-JXKE25NE7	RB1	CCNE2	2.77472	WT	PDMR
PDMR-883617.WES.P0-KGJ	ARID1A	CDK2	3.28773	WT	PDMR		PDMR-328469.WES.P2-E9CF81N88	FBXW7	PLK2	6.60274	WT	PDMR		PDMR-283228.WES.P0-A04	RB1	CCNE2	1.80308	WT	PDMR
PDMR-883617.WES.P1-KGJW88	ARID1A	CDK2	2.92856	WT	PDMR		PDMR-328469.WES.P2-E9CF81N89	FBXW7	PLK2	5.99928	WT	PDMR		PDMR-283228.WES.P2-A04VW4	RB1	CCNE2	1.28194	WT	PDMR
PDMR-883617.WES.P2-KGJW88Z65	ARID1A	CDK2	3.17757	WT	PDMR		PDMR-328469.WES.P2-E9CF81N91	FBXW7	PLK2	6.66573	WT	PDMR		PDMR-283228.WES.P2-A04VW5UV9	RB1	CCNE2	1.25918	WT	PDMR
PDMR-883617.WES.P3-KGJW92	ARID1A	CDK2	3.13814	WT	PDMR		PDMR-361931.WES.P0-QV3	FBXW7	PLK2	3.89293	Mut	PDMR		PDMR-299254.WES.P0-QP2	RB1	CCNE2	2.12264	WT	PDMR
PDMR-889142.WES.P0-T53	ARID1A	CDK2	4.2453	WT	PDMR		PDMR-361931.WES.P1-JT2J24	FBXW7	PLK2	6.40205	Mut	PDMR		PDMR-299254.WES.P1-QP3J47	RB1	CCNE2	2.41415	WT	PDMR
PDMR-889142.WES.P0-T63	ARID1A	CDK2	3.53226	WT	PDMR		PDMR-413561.WES.P2-HA0W01W68	FBXW7	PLK2	2.80339	WT	PDMR		PDMR-299254.WES.P1-QU7JF3	RB1	CCNE2	2.187	WT	PDMR
PDMR-889142.WES.P1-T53TC4	ARID1A	CDK2	2.68816	WT	PDMR		PDMR-431354.WES.P0-VI2	FBXW7	PLK2	0.383028	WT	PDMR		PDMR-299254.WES.P1-QU7JF6	RB1	CCNE2	2.58612	WT	PDMR
PDMR-889142.WES.P1-T64TF1	ARID1A	CDK2	3.39622	WT	PDMR		PDMR-431354.WES.P0-VI3	FBXW7	PLK2	0.264291	WT	PDMR		PDMR-425362.WES.P1-AY7U79	RB1	CCNE2	1.46108	WT	PDMR
PDMR-889142.WES.P3-T64TF0TL0U26	ARID1A	CDK2	4.37013	WT	PDMR		PDMR-431354.WES.P1-VI2M192	FBXW7	PLK2	0.180988	WT	PDMR		PDMR-425362.WES.P1-AY7U82	RB1	CCNE2	2.2428	WT	PDMR
PDMR-889142.WES.P4-T63TC7TS1U23UL4	ARID1A	CDK2	4.98124	WT	PDMR		PDMR-431354.WES.P1-VI3M54	FBXW7	PLK2	0.612255	WT	PDMR		PDMR-425362.WES.P2-AY7U81T63	RB1	CCNE2	1.84221	WT	PDMR
[truncated: 1,267 more rows]

[truncated: 29 more sheets: SF1b, SF1c, SF2a, SF2b, SF2c, F4a, F4b, F4c, F4d, SF3a, SF3b, SF4, F5a, F5b, F5c, F5d, SF5, F6a, F6b, F6c …]
